# Supplementary material for: Complete de novo assembly of Wolbachia endosymbiont of Diaphorinacitri Kuwayama (Hemiptera: Liviidae) using long-read genome sequencing
Source: Sci Rep. 2022 Jan 7;12:125. doi: 10.1038/s41598-021-03184-0 (PMC8741817; doi:10.1038/s41598-021-03184-0)
Supplement: Supplementary file 1 — Supplementary Information 1. [file 41598_2021_3184_MOESM1_ESM.xlsx]

## Sheet: Table S1
Table S1: List of genome specific genes
Organism	GO_id	Label	Type	Evidence	Gene	Product	ECnumber	Mutation	ProductType	Localization	Roles	BioProcess	PubmedID	AmigeneStatus	Class	Frame	Begin	End	Length
wDi_AMZJ.1	59648567	AMZJ_v1_170016	CDS	automatic/finished		2-octaprenyl-6-methoxyphenol hydroxylase	1.14.13.-	no						no		3	45654	46811	1158
wDi_AMZJ.1	59648721	AMZJ_v1_360005	CDS	automatic/finished	rpsP	30S ribosomal protein S16		no						no		-3	189326	189640	315
wDi_AMZJ.1	59648663	AMZJ_v1_330001	CDS	automatic/finished	rpmJ	50S ribosomal protein L36		no						no		-1	136939	137067	129
wDi_AMZJ.1	59648552	AMZJ_v1_170001	CDS	automatic/finished	argB	Acetylglutamate kinase	2.7.2.8	no						no		-2	35916	36854	939
wDi_AMZJ.1	59648675	AMZJ_v1_330013	CDS	automatic/finished	recG	ATP-dependent DNA helicase RecG	3.6.4.12	no						no		-3	149132	151171	2040
wDi_AMZJ.1	59648736	AMZJ_v1_360020	CDS	automatic/finished		Cell division protein ftsQ		no						no		2	202148	202906	759
wDi_AMZJ.1	59649680	AMZJ_v1_900004	CDS	automatic/finished		conserved protein of unknown function		no	u : unknown	1 : Unknown				no	4 : Unknown function but conserved in other organisms	-3	1125851	1126645	795
wDi_AMZJ.1	59649683	AMZJ_v1_900007	CDS	automatic/finished		conserved protein of unknown function		no	u : unknown	1 : Unknown				no	4 : Unknown function but conserved in other organisms	-3	1128278	1128748	471
wDi_AMZJ.1	59649715	AMZJ_v1_1010013	CDS	automatic/finished		conserved protein of unknown function		no	u : unknown	1 : Unknown				no	4 : Unknown function but conserved in other organisms	-1	1157593	1157718	126
wDi_AMZJ.1	59649222	AMZJ_v1_630067	CDS	automatic/finished		conserved protein of unknown function		no	u : unknown	1 : Unknown				no	4 : Unknown function but conserved in other organisms	-3	688724	688879	156
wDi_AMZJ.1	59648836	AMZJ_v1_430004	CDS	automatic/finished		conserved protein of unknown function		no	u : unknown	1 : Unknown				no	4 : Unknown function but conserved in other organisms	2	317321	317686	366
wDi_AMZJ.1	59648668	AMZJ_v1_330006	CDS	automatic/finished		conserved protein of unknown function		no	u : unknown	1 : Unknown				no	4 : Unknown function but conserved in other organisms	1	140245	140400	156
wDi_AMZJ.1	59648723	AMZJ_v1_360007	CDS	automatic/finished		conserved protein of unknown function		no	u : unknown	1 : Unknown				no	4 : Unknown function but conserved in other organisms	3	191808	192410	603
wDi_AMZJ.1	59648728	AMZJ_v1_360012	CDS	automatic/finished		conserved protein of unknown function		no	u : unknown	1 : Unknown				no	4 : Unknown function but conserved in other organisms	-3	196826	197011	186
wDi_AMZJ.1	59648717	AMZJ_v1_360001	CDS	automatic/finished		conserved protein of unknown function		no	u : unknown	1 : Unknown				no	4 : Unknown function but conserved in other organisms	1	185317	186684	1368
wDi_AMZJ.1	59648554	AMZJ_v1_170003	CDS	automatic/finished		conserved protein of unknown function		no	u : unknown	1 : Unknown				no	4 : Unknown function but conserved in other organisms	2	37238	37435	198
wDi_AMZJ.1	59648561	AMZJ_v1_170010	CDS	automatic/finished		conserved protein of unknown function		no	u : unknown	1 : Unknown				no	4 : Unknown function but conserved in other organisms	-2	42195	42323	129
wDi_AMZJ.1	59648674	AMZJ_v1_330012	CDS	automatic/finished		conserved protein of unknown function		no	u : unknown	1 : Unknown				no	4 : Unknown function but conserved in other organisms	-3	148604	148798	195
wDi_AMZJ.1	59648667	AMZJ_v1_330005	CDS	automatic/finished		conserved protein of unknown function		no	u : unknown	1 : Unknown				no	4 : Unknown function but conserved in other organisms	2	139193	140236	1044
wDi_AMZJ.1	59648931	AMZJ_v1_490001	CDS	automatic/finished		conserved protein of unknown function		no	u : unknown	1 : Unknown				no	4 : Unknown function but conserved in other organisms	1	407365	407574	210
wDi_AMZJ.1	59649340	AMZJ_v1_690006	CDS	automatic/finished		conserved protein of unknown function		no	u : unknown	1 : Unknown				no	4 : Unknown function but conserved in other organisms	-3	789332	789610	279
wDi_AMZJ.1	59649772	AMZJ_v1_1030022	CDS	automatic/finished		conserved protein of unknown function		no	u : unknown	1 : Unknown				no	4 : Unknown function but conserved in other organisms	1	1213414	1214799	1386
wDi_AMZJ.1	59649678	AMZJ_v1_900002	CDS	automatic/finished		conserved protein of unknown function		no	u : unknown	1 : Unknown				no	4 : Unknown function but conserved in other organisms	-3	1123718	1123852	135
wDi_AMZJ.1	59648556	AMZJ_v1_170005	CDS	automatic/finished		conserved protein of unknown function		no	u : unknown	1 : Unknown				no	4 : Unknown function but conserved in other organisms	1	38860	39291	432
wDi_AMZJ.1	59648572	AMZJ_v1_170021	CDS	automatic/finished		conserved protein of unknown function		no	u : unknown	1 : Unknown				no	4 : Unknown function but conserved in other organisms	-3	50681	51790	1110
wDi_AMZJ.1	59648676	AMZJ_v1_330014	CDS	automatic/finished		conserved protein of unknown function		no	u : unknown	1 : Unknown				no	4 : Unknown function but conserved in other organisms	2	151316	152266	951
wDi_AMZJ.1	59648729	AMZJ_v1_360013	CDS	automatic/finished		conserved protein of unknown function		no	u : unknown	1 : Unknown				no	4 : Unknown function but conserved in other organisms	-2	197805	198587	783
wDi_AMZJ.1	59648737	AMZJ_v1_360021	CDS	automatic/finished		conserved protein of unknown function		no	u : unknown	1 : Unknown				no	4 : Unknown function but conserved in other organisms	-2	203364	203723	360
wDi_AMZJ.1	59648929	AMZJ_v1_480020	CDS	automatic/finished		conserved protein of unknown function		no	u : unknown	1 : Unknown				no	4 : Unknown function but conserved in other organisms	-2	406671	406907	237
wDi_AMZJ.1	59648618	AMZJ_v1_260014	CDS	automatic/finished		conserved protein of unknown function		no	u : unknown	1 : Unknown				no	4 : Unknown function but conserved in other organisms	3	95544	95939	396
wDi_AMZJ.1	59649008	AMZJ_v1_520057	CDS	automatic/finished		conserved protein of unknown function		no	u : unknown	1 : Unknown				no	4 : Unknown function but conserved in other organisms	-1	496003	496134	132
wDi_AMZJ.1	59649189	AMZJ_v1_630034	CDS	automatic/finished		conserved protein of unknown function		no	u : unknown	1 : Unknown				no	4 : Unknown function but conserved in other organisms	1	658561	658821	261
wDi_AMZJ.1	59649226	AMZJ_v1_630071	CDS	automatic/finished		conserved protein of unknown function		no	u : unknown	1 : Unknown				no	4 : Unknown function but conserved in other organisms	-1	691318	691446	129
wDi_AMZJ.1	59648735	AMZJ_v1_360019	CDS	automatic/finished	ddl	D-alanine--D-alanine ligase	6.3.2.4	no						no		1	201220	202167	948
wDi_AMZJ.1	59649090	AMZJ_v1_590001	CDS	automatic/finished		Diacylglycerol kinase	2.7.1.107	no		Cell inner membrane; Multi-pass membrane protein				no		-1	576418	576792	375
wDi_AMZJ.1	59648573	AMZJ_v1_170022	CDS	automatic/finished	sucB	Dihydrolipoyllysine-residue succinyltransferase component of 2-oxoglutarate dehydrogenase complex	2.3.1.61	no						no		3	51942	53102	1161
wDi_AMZJ.1	59649681	AMZJ_v1_900005	CDS	automatic/finished		DNA polymerase III delta prime subunit	2.7.7.7	no						no		-3	1126682	1127533	852
wDi_AMZJ.1	59648730	AMZJ_v1_360014	CDS	automatic/finished		DNA processing protein DprA		no						no		-3	198674	199750	1077
wDi_AMZJ.1	59648560	AMZJ_v1_170009	CDS	automatic/finished		Drug resistance transporter		no						no		1	41308	42489	1182
wDi_AMZJ.1	59648673	AMZJ_v1_330011	CDS	automatic/finished	lepA	elongation factor 4	3.6.1.15, 3.6.5.1, 3.6.5.2, 3.6.5.3, 3.6.5.4, 3.6.5.5, 3.6.5.6	no						no		1	146713	148509	1797
wDi_AMZJ.1	59648564	AMZJ_v1_170013	CDS	automatic/finished	rlpA	Endolytic peptidoglycan transglycosylase RlpA	4.2.2.-	no						no		3	44013	44651	639
wDi_AMZJ.1	59648731	AMZJ_v1_360015	CDS	automatic/finished		Ferredoxin 1		no						no		3	199812	200183	372
wDi_AMZJ.1	59648568	AMZJ_v1_170017	CDS	automatic/finished		Glutamine amidotransferase		no						no		-2	47124	48053	930
wDi_AMZJ.1	59648670	AMZJ_v1_330008	CDS	automatic/finished	guaA	GMP synthase [glutamine-hydrolyzing]	6.3.5.2	no						no		1	142504	144066	1563
wDi_AMZJ.1	59648666	AMZJ_v1_330004	CDS	automatic/finished	cycZ	Heme exporter protein C		no						no		2	138095	138805	711
wDi_AMZJ.1	59648725	AMZJ_v1_360009	CDS	automatic/finished	guaB	inosine 5\'-monophosphate dehydrogenase	1.1.1.205	no						no		-2	194289	195776	1488
wDi_AMZJ.1	59648672	AMZJ_v1_330010	CDS	automatic/finished		Malonyl-CoA decarboxylase		no						no		1	145261	146637	1377
wDi_AMZJ.1	59648671	AMZJ_v1_330009	CDS	automatic/finished		Membrane protein, TerC family		no						no		-3	144287	144985	699
wDi_AMZJ.1	59648720	AMZJ_v1_360004	CDS	automatic/finished		Octaprenyl-diphosphate synthase	2.5.1.10, 2.5.1.29, 2.5.1.-, 2.5.1.1	no						no		-1	188329	189315	987
wDi_AMZJ.1	59648555	AMZJ_v1_170004	CDS	automatic/finished	prfA	peptide chain release factor RF1		no						no		3	37536	38627	1092
wDi_AMZJ.1	59648722	AMZJ_v1_360006	CDS	automatic/finished		Peptidyl-prolyl cis-trans isomerase ppiD	5.2.1.8	no						no		-1	189775	191574	1800
wDi_AMZJ.1	59648570	AMZJ_v1_170019	CDS	automatic/finished		Phosphatidate cytidylyltransferase	2.7.7.41	no						no		-3	49061	49687	627
wDi_AMZJ.1	59648569	AMZJ_v1_170018	CDS	automatic/finished	coaD	Phosphopantetheine adenylyltransferase	2.7.7.3	no						no		3	48261	48767	507
wDi_AMZJ.1	59648768	AMZJ_v1_370030	CDS	automatic/finished		Preprotein translocase subunit SecE		no						no		-3	246995	247204	210
wDi_AMZJ.1	59649780	AMZJ_v1_1030030	CDS	automatic/finished	priA	Primosomal protein N		no						no		1	1228033	1228380	348
wDi_AMZJ.1	59648804	AMZJ_v1_410001	CDS	automatic/finished		protein arginine methyltransferase type 2 (SDMA formation)		no						no		-2	281691	281834	144
wDi_AMZJ.1	59648719	AMZJ_v1_360003	CDS	automatic/finished	grpE	Protein GrpE		no						no		-3	187706	188266	561
wDi_AMZJ.1	59649164	AMZJ_v1_630009	CDS	automatic/finished		protein of unknown function		no	u : unknown	1 : Unknown				no	5 : Unknown function	2	637496	637618	123
wDi_AMZJ.1	59648511	AMZJ_v1_10002	CDS	automatic/finished		protein of unknown function		no	u : unknown	1 : Unknown				no	5 : Unknown function	1	205	348	144
wDi_AMZJ.1	59648981	AMZJ_v1_520030	CDS	automatic/finished		protein of unknown function		no	u : unknown	1 : Unknown				no	5 : Unknown function	1	455176	455313	138
wDi_AMZJ.1	59648968	AMZJ_v1_520017	CDS	automatic/finished		protein of unknown function		no	u : unknown	1 : Unknown				no	5 : Unknown function	3	443595	443882	288
wDi_AMZJ.1	59648938	AMZJ_v1_510005	CDS	automatic/finished		protein of unknown function		no	u : unknown	1 : Unknown				no	5 : Unknown function	3	413433	413543	111
wDi_AMZJ.1	59649596	AMZJ_v1_770017	CDS	automatic/finished		protein of unknown function		no	u : unknown	1 : Unknown				no	5 : Unknown function	-2	1042353	1042439	87
wDi_AMZJ.1	59648529	AMZJ_v1_30001	CDS	automatic/finished		protein of unknown function		no	u : unknown	1 : Unknown				no	5 : Unknown function	-2	19290	19730	441
wDi_AMZJ.1	59649786	AMZJ_v1_1030036	CDS	automatic/finished		protein of unknown function		no	u : unknown	1 : Unknown				no	5 : Unknown function	-2	1233006	1233221	216
wDi_AMZJ.1	59649794	AMZJ_v1_1060003	CDS	automatic/finished		protein of unknown function		no	u : unknown	1 : Unknown				no	5 : Unknown function	3	1236732	1237025	294
wDi_AMZJ.1	59649800	AMZJ_v1_1090001	CDS	automatic/finished		protein of unknown function		no	u : unknown	1 : Unknown				no	5 : Unknown function	1	1239316	1239447	132
wDi_AMZJ.1	59649797	AMZJ_v1_1080001	CDS	automatic/finished		protein of unknown function		no	u : unknown	1 : Unknown				no	5 : Unknown function	1	1238404	1238625	222
wDi_AMZJ.1	59648557	AMZJ_v1_170006	CDS	automatic/finished		protein of unknown function		no	u : unknown	1 : Unknown				no	5 : Unknown function	2	39326	39454	129
wDi_AMZJ.1	59648510	AMZJ_v1_10001	CDS	automatic/finished		protein of unknown function		no	u : unknown	1 : Unknown				no	5 : Unknown function	-2	108	221	114
wDi_AMZJ.1	59648665	AMZJ_v1_330003	CDS	automatic/finished		protein of unknown function		no	u : unknown	1 : Unknown				no	5 : Unknown function	-1	138001	138123	123
wDi_AMZJ.1	59649327	AMZJ_v1_660010	CDS	automatic/finished		protein of unknown function		no	u : unknown	1 : Unknown				no	5 : Unknown function	-2	776964	777092	129
wDi_AMZJ.1	59649339	AMZJ_v1_690005	CDS	automatic/finished		protein of unknown function		no	u : unknown	1 : Unknown				no	5 : Unknown function	2	789281	789409	129
wDi_AMZJ.1	59649359	AMZJ_v1_700005	CDS	automatic/finished		protein of unknown function		no	u : unknown	1 : Unknown				no	5 : Unknown function	-3	801596	801739	144
wDi_AMZJ.1	59648579	AMZJ_v1_180005	CDS	automatic/finished		protein of unknown function		no	u : unknown	1 : Unknown				no	5 : Unknown function	-2	54945	55286	342
wDi_AMZJ.1	59648652	AMZJ_v1_320004	CDS	automatic/finished		protein of unknown function		no	u : unknown	1 : Unknown				no	5 : Unknown function	-1	128977	129048	72
wDi_AMZJ.1	59648686	AMZJ_v1_340009	CDS	automatic/finished		protein of unknown function		no	u : unknown	1 : Unknown				no	5 : Unknown function	-1	158818	158961	144
wDi_AMZJ.1	59649132	AMZJ_v1_610013	CDS	automatic/finished		protein of unknown function		no	u : unknown	1 : Unknown				no	5 : Unknown function	2	613166	613291	126
wDi_AMZJ.1	59649312	AMZJ_v1_650030	CDS	automatic/finished		protein of unknown function		no	u : unknown	1 : Unknown				no	5 : Unknown function	-1	760951	761073	123
wDi_AMZJ.1	59648734	AMZJ_v1_360018	CDS	automatic/finished		protein of unknown function		no	u : unknown	1 : Unknown				no	5 : Unknown function	1	200788	200916	129
wDi_AMZJ.1	59649752	AMZJ_v1_1030002	CDS	automatic/finished		protein of unknown function		no	u : unknown	1 : Unknown				no	5 : Unknown function	-2	1196442	1196711	270
wDi_AMZJ.1	59648909	AMZJ_v1_470002	CDS	automatic/finished		protein of unknown function		no	u : unknown	1 : Unknown				no	5 : Unknown function	3	391254	391376	123
wDi_AMZJ.1	59648540	AMZJ_v1_120001	CDS	automatic/finished		protein of unknown function		no	u : unknown	1 : Unknown				no	5 : Unknown function	-3	27104	27628	525
wDi_AMZJ.1	59649792	AMZJ_v1_1060001	CDS	automatic/finished		protein of unknown function		no	u : unknown	1 : Unknown				no	5 : Unknown function	1	1236067	1236228	162
wDi_AMZJ.1	59648531	AMZJ_v1_40002	CDS	automatic/finished		protein of unknown function		no	u : unknown	1 : Unknown				no	5 : Unknown function	-3	20255	20431	177
wDi_AMZJ.1	59649816	AMZJ_v1_1200001	CDS	automatic/finished		protein of unknown function		no	u : unknown	1 : Unknown				no	5 : Unknown function	3	1248120	1248296	177
wDi_AMZJ.1	59648533	AMZJ_v1_60001	CDS	automatic/finished		protein of unknown function		no	u : unknown	1 : Unknown				no	5 : Unknown function	2	21185	21301	117
wDi_AMZJ.1	59649692	AMZJ_v1_940002	CDS	automatic/finished		protein of unknown function		no	u : unknown	1 : Unknown				no	5 : Unknown function	-2	1135047	1135163	117
wDi_AMZJ.1	59648542	AMZJ_v1_130002	CDS	automatic/finished		protein of unknown function		no	u : unknown	1 : Unknown				no	5 : Unknown function	-1	28555	28791	237
wDi_AMZJ.1	59649791	AMZJ_v1_1050002	CDS	automatic/finished		protein of unknown function		no	u : unknown	1 : Unknown				no	5 : Unknown function	-3	1235624	1235887	264
wDi_AMZJ.1	59648562	AMZJ_v1_170011	CDS	automatic/finished		protein of unknown function		no	u : unknown	1 : Unknown				no	5 : Unknown function	-3	42437	42586	150
wDi_AMZJ.1	59648565	AMZJ_v1_170014	CDS	automatic/finished		protein of unknown function		no	u : unknown	1 : Unknown				no	5 : Unknown function	-3	44876	45007	132
wDi_AMZJ.1	59648566	AMZJ_v1_170015	CDS	automatic/finished		protein of unknown function		no	u : unknown	1 : Unknown				no	5 : Unknown function	-3	45014	45232	219
wDi_AMZJ.1	59648593	AMZJ_v1_230001	CDS	automatic/finished		protein of unknown function		no	u : unknown	1 : Unknown				no	5 : Unknown function	-1	63388	64602	1215
wDi_AMZJ.1	59648596	AMZJ_v1_240002	CDS	automatic/finished		protein of unknown function		no	u : unknown	1 : Unknown				no	5 : Unknown function	1	68791	68967	177
wDi_AMZJ.1	59649626	AMZJ_v1_780005	CDS	automatic/finished		protein of unknown function		no	u : unknown	1 : Unknown				no	5 : Unknown function	1	1071448	1071621	174
wDi_AMZJ.1	59648617	AMZJ_v1_260013	CDS	automatic/finished		protein of unknown function		no	u : unknown	1 : Unknown				no	5 : Unknown function	3	94479	94562	84
wDi_AMZJ.1	59648732	AMZJ_v1_360016	CDS	automatic/finished		protein of unknown function		no	u : unknown	1 : Unknown				no	5 : Unknown function	-2	200235	200630	396
wDi_AMZJ.1	59648770	AMZJ_v1_380001	CDS	automatic/finished		protein of unknown function		no	u : unknown	1 : Unknown				no	5 : Unknown function	-3	248516	248599	84
wDi_AMZJ.1	59649478	AMZJ_v1_740059	CDS	automatic/finished		protein of unknown function		no	u : unknown	1 : Unknown				no	5 : Unknown function	3	935610	935681	72
wDi_AMZJ.1	59648857	AMZJ_v1_440004	CDS	automatic/finished		protein of unknown function		no	u : unknown	1 : Unknown				no	5 : Unknown function	-2	341190	341336	147
wDi_AMZJ.1	59648930	AMZJ_v1_480021	CDS	automatic/finished		protein of unknown function		no	u : unknown	1 : Unknown				no	5 : Unknown function	-3	406961	407089	129
wDi_AMZJ.1	59649097	AMZJ_v1_600004	CDS	automatic/finished		protein of unknown function		no	u : unknown	1 : Unknown				no	5 : Unknown function	-2	580425	580535	111
wDi_AMZJ.1	59649123	AMZJ_v1_610004	CDS	automatic/finished		protein of unknown function		no	u : unknown	1 : Unknown				no	5 : Unknown function	1	605779	605874	96
wDi_AMZJ.1	59649159	AMZJ_v1_630004	CDS	automatic/finished		protein of unknown function		no	u : unknown	1 : Unknown				no	5 : Unknown function	1	634087	634350	264
wDi_AMZJ.1	59649328	AMZJ_v1_660011	CDS	automatic/finished		protein of unknown function		no	u : unknown	1 : Unknown				no	5 : Unknown function	-1	777037	777156	120
wDi_AMZJ.1	59649389	AMZJ_v1_710001	CDS	automatic/finished		protein of unknown function		no	u : unknown	1 : Unknown				no	5 : Unknown function	-3	835997	836131	135
wDi_AMZJ.1	59649655	AMZJ_v1_850002	CDS	automatic/finished		protein of unknown function		no	u : unknown	1 : Unknown				no	5 : Unknown function	-2	1096980	1097099	120
wDi_AMZJ.1	59649761	AMZJ_v1_1030011	CDS	automatic/finished		protein of unknown function		no	u : unknown	1 : Unknown				no	5 : Unknown function	-1	1204906	1205052	147
wDi_AMZJ.1	59649795	AMZJ_v1_1070001	CDS	automatic/finished		protein of unknown function		no	u : unknown	1 : Unknown				no	5 : Unknown function	-3	1237118	1237528	411
wDi_AMZJ.1	59649814	AMZJ_v1_1190001	CDS	automatic/finished		protein of unknown function		no	u : unknown	1 : Unknown				no	5 : Unknown function	-1	1247299	1247709	411
wDi_AMZJ.1	59649798	AMZJ_v1_1080002	CDS	automatic/finished		protein of unknown function		no	u : unknown	1 : Unknown				no	5 : Unknown function	2	1238618	1238791	174
wDi_AMZJ.1	59649799	AMZJ_v1_1080003	CDS	automatic/finished		protein of unknown function		no	u : unknown	1 : Unknown				no	5 : Unknown function	3	1238895	1239071	177
wDi_AMZJ.1	59648769	AMZJ_v1_370031	CDS	automatic/finished		protein of unknown function		no	u : unknown	1 : Unknown				no	5 : Unknown function	-1	247300	247368	69
wDi_AMZJ.1	59648527	AMZJ_v1_20001	CDS	automatic/finished		protein of unknown function		no	u : unknown	1 : Unknown				no	5 : Unknown function	1	18385	18684	300
wDi_AMZJ.1	59648536	AMZJ_v1_90001	CDS	automatic/finished		protein of unknown function		no	u : unknown	1 : Unknown				no	5 : Unknown function	-1	23566	25002	1437
wDi_AMZJ.1	59648538	AMZJ_v1_110001	CDS	automatic/finished		protein of unknown function		no	u : unknown	1 : Unknown				no	5 : Unknown function	-1	26374	26685	312
wDi_AMZJ.1	59648539	AMZJ_v1_110002	CDS	automatic/finished		protein of unknown function		no	u : unknown	1 : Unknown				no	5 : Unknown function	-3	26657	26869	213
wDi_AMZJ.1	59648541	AMZJ_v1_130001	CDS	automatic/finished		protein of unknown function		no	u : unknown	1 : Unknown				no	5 : Unknown function	-1	27766	28422	657
wDi_AMZJ.1	59648548	AMZJ_v1_150003	CDS	automatic/finished		protein of unknown function		no	u : unknown	1 : Unknown				no	5 : Unknown function	3	33798	34121	324
wDi_AMZJ.1	59648549	AMZJ_v1_150004	CDS	automatic/finished		protein of unknown function		no	u : unknown	1 : Unknown				no	5 : Unknown function	1	34036	34356	321
wDi_AMZJ.1	59648550	AMZJ_v1_160001	CDS	automatic/finished		protein of unknown function		no	u : unknown	1 : Unknown				no	5 : Unknown function	-3	34451	34654	204
wDi_AMZJ.1	59648574	AMZJ_v1_170023	CDS	automatic/finished		protein of unknown function		no	u : unknown	1 : Unknown				no	5 : Unknown function	3	53133	53255	123
wDi_AMZJ.1	59648584	AMZJ_v1_200001	CDS	automatic/finished		protein of unknown function		no	u : unknown	1 : Unknown				no	5 : Unknown function	2	57422	57658	237
wDi_AMZJ.1	59648586	AMZJ_v1_200003	CDS	automatic/finished		protein of unknown function		no	u : unknown	1 : Unknown				no	5 : Unknown function	1	59053	59190	138
wDi_AMZJ.1	59648604	AMZJ_v1_250008	CDS	automatic/finished		protein of unknown function		no	u : unknown	1 : Unknown				no	5 : Unknown function	-2	74154	74279	126
wDi_AMZJ.1	59648638	AMZJ_v1_290005	CDS	automatic/finished		protein of unknown function		no	u : unknown	1 : Unknown				no	5 : Unknown function	1	117880	117999	120
wDi_AMZJ.1	59648647	AMZJ_v1_310003	CDS	automatic/finished		protein of unknown function		no	u : unknown	1 : Unknown				no	5 : Unknown function	-2	124167	124334	168
wDi_AMZJ.1	59648677	AMZJ_v1_330015	CDS	automatic/finished		protein of unknown function		no	u : unknown	1 : Unknown				no	5 : Unknown function	1	152365	152523	159
wDi_AMZJ.1	59648733	AMZJ_v1_360017	CDS	automatic/finished		protein of unknown function		no	u : unknown	1 : Unknown				no	5 : Unknown function	-3	200387	200533	147
wDi_AMZJ.1	59648738	AMZJ_v1_360022	CDS	automatic/finished		protein of unknown function		no	u : unknown	1 : Unknown				no	5 : Unknown function	-1	203878	204069	192
wDi_AMZJ.1	59648752	AMZJ_v1_370014	CDS	automatic/finished		protein of unknown function		no	u : unknown	1 : Unknown				no	5 : Unknown function	-1	226240	226485	246
wDi_AMZJ.1	59648753	AMZJ_v1_370015	CDS	automatic/finished		protein of unknown function		no	u : unknown	1 : Unknown				no	5 : Unknown function	-3	226505	226648	144
wDi_AMZJ.1	59648850	AMZJ_v1_430018	CDS	automatic/finished		protein of unknown function		no	u : unknown	1 : Unknown				no	5 : Unknown function	-1	332779	332853	75
wDi_AMZJ.1	59649037	AMZJ_v1_550002	CDS	automatic/finished		protein of unknown function		no	u : unknown	1 : Unknown				no	5 : Unknown function	-1	519400	519624	225
wDi_AMZJ.1	59649060	AMZJ_v1_550025	CDS	automatic/finished		protein of unknown function		no	u : unknown	1 : Unknown				no	5 : Unknown function	-1	546223	546363	141
wDi_AMZJ.1	59649076	AMZJ_v1_570004	CDS	automatic/finished		protein of unknown function		no	u : unknown	1 : Unknown				no	5 : Unknown function	2	566051	566284	234
wDi_AMZJ.1	59649253	AMZJ_v1_640014	CDS	automatic/finished		protein of unknown function		no	u : unknown	1 : Unknown				no	5 : Unknown function	2	711833	712030	198
wDi_AMZJ.1	59649316	AMZJ_v1_650034	CDS	automatic/finished		protein of unknown function		no	u : unknown	1 : Unknown				no	5 : Unknown function	-2	764568	764702	135
wDi_AMZJ.1	59649332	AMZJ_v1_670001	CDS	automatic/finished		protein of unknown function		no	u : unknown	1 : Unknown				no	5 : Unknown function	-2	782214	782498	285
wDi_AMZJ.1	59649333	AMZJ_v1_680001	CDS	automatic/finished		protein of unknown function		no	u : unknown	1 : Unknown				no	5 : Unknown function	-3	782741	783235	495
wDi_AMZJ.1	59649412	AMZJ_v1_730001	CDS	automatic/finished		protein of unknown function		no	u : unknown	1 : Unknown				no	5 : Unknown function	1	865087	865224	138
wDi_AMZJ.1	59649419	AMZJ_v1_730008	CDS	automatic/finished		protein of unknown function		no	u : unknown	1 : Unknown				no	5 : Unknown function	-2	872289	872528	240
wDi_AMZJ.1	59649420	AMZJ_v1_740001	CDS	automatic/finished		protein of unknown function		no	u : unknown	1 : Unknown				no	5 : Unknown function	-1	873319	873792	474
wDi_AMZJ.1	59649423	AMZJ_v1_740004	CDS	automatic/finished		protein of unknown function		no	u : unknown	1 : Unknown				no	5 : Unknown function	1	878113	878229	117
wDi_AMZJ.1	59649437	AMZJ_v1_740018	CDS	automatic/finished		protein of unknown function		no	u : unknown	1 : Unknown				no	5 : Unknown function	-3	895511	895912	402
wDi_AMZJ.1	59649442	AMZJ_v1_740023	CDS	automatic/finished		protein of unknown function		no	u : unknown	1 : Unknown				no	5 : Unknown function	-3	900149	900322	174
wDi_AMZJ.1	59649621	AMZJ_v1_770042	CDS	automatic/finished		protein of unknown function		no	u : unknown	1 : Unknown				no	5 : Unknown function	1	1064422	1064892	471
wDi_AMZJ.1	59649630	AMZJ_v1_790004	CDS	automatic/finished		protein of unknown function		no	u : unknown	1 : Unknown				no	5 : Unknown function	2	1074167	1074229	63
wDi_AMZJ.1	59649633	AMZJ_v1_800003	CDS	automatic/finished		protein of unknown function		no	u : unknown	1 : Unknown				no	5 : Unknown function	2	1075112	1075198	87
wDi_AMZJ.1	59649639	AMZJ_v1_810006	CDS	automatic/finished		protein of unknown function		no	u : unknown	1 : Unknown				no	5 : Unknown function	1	1079521	1080861	1341
wDi_AMZJ.1	59649642	AMZJ_v1_820003	CDS	automatic/finished		protein of unknown function		no	u : unknown	1 : Unknown				no	5 : Unknown function	3	1081623	1082630	1008
wDi_AMZJ.1	59649649	AMZJ_v1_840001	CDS	automatic/finished		protein of unknown function		no	u : unknown	1 : Unknown				no	5 : Unknown function	1	1093501	1094196	696
wDi_AMZJ.1	59649654	AMZJ_v1_850001	CDS	automatic/finished		protein of unknown function		no	u : unknown	1 : Unknown				no	5 : Unknown function	-1	1096534	1096650	117
wDi_AMZJ.1	59649663	AMZJ_v1_860001	CDS	automatic/finished		protein of unknown function		no	u : unknown	1 : Unknown				no	5 : Unknown function	-2	1106094	1106735	642
wDi_AMZJ.1	59649664	AMZJ_v1_870001	CDS	automatic/finished		protein of unknown function		no	u : unknown	1 : Unknown				no	5 : Unknown function	1	1106932	1108104	1173
wDi_AMZJ.1	59649665	AMZJ_v1_870002	CDS	automatic/finished		protein of unknown function		no	u : unknown	1 : Unknown				no	5 : Unknown function	-3	1108088	1108507	420
wDi_AMZJ.1	59649685	AMZJ_v1_910001	CDS	automatic/finished		protein of unknown function		no	u : unknown	1 : Unknown				no	5 : Unknown function	2	1130099	1130974	876
wDi_AMZJ.1	59649688	AMZJ_v1_930001	CDS	automatic/finished		protein of unknown function		no	u : unknown	1 : Unknown				no	5 : Unknown function	-3	1133147	1133290	144
wDi_AMZJ.1	59649693	AMZJ_v1_950001	CDS	automatic/finished		protein of unknown function		no	u : unknown	1 : Unknown				no	5 : Unknown function	2	1135355	1135873	519
wDi_AMZJ.1	59649699	AMZJ_v1_990001	CDS	automatic/finished		protein of unknown function		no	u : unknown	1 : Unknown				no	5 : Unknown function	3	1140144	1140542	399
wDi_AMZJ.1	59649702	AMZJ_v1_1000002	CDS	automatic/finished		protein of unknown function		no	u : unknown	1 : Unknown				no	5 : Unknown function	-1	1142680	1143039	360
wDi_AMZJ.1	59649787	AMZJ_v1_1030037	CDS	automatic/finished		protein of unknown function		no	u : unknown	1 : Unknown				no	5 : Unknown function	-1	1233124	1233246	123
wDi_AMZJ.1	59649788	AMZJ_v1_1040001	CDS	automatic/finished		protein of unknown function		no	u : unknown	1 : Unknown				no	5 : Unknown function	-3	1233386	1233505	120
wDi_AMZJ.1	59649796	AMZJ_v1_1070002	CDS	automatic/finished		protein of unknown function		no	u : unknown	1 : Unknown				no	5 : Unknown function	1	1237900	1238106	207
wDi_AMZJ.1	59649808	AMZJ_v1_1150002	CDS	automatic/finished		protein of unknown function		no	u : unknown	1 : Unknown				no	5 : Unknown function	2	1244507	1244737	231
wDi_AMZJ.1	59649810	AMZJ_v1_1170001	CDS	automatic/finished		protein of unknown function		no	u : unknown	1 : Unknown				no	5 : Unknown function	3	1245840	1245974	135
wDi_AMZJ.1	59649815	AMZJ_v1_1190002	CDS	automatic/finished		protein of unknown function		no	u : unknown	1 : Unknown				no	5 : Unknown function	2	1247786	1247920	135
wDi_AMZJ.1	59649819	AMZJ_v1_1220001	CDS	automatic/finished		protein of unknown function		no	u : unknown	1 : Unknown				no	5 : Unknown function	-2	1249362	1249712	351
wDi_AMZJ.1	59648559	AMZJ_v1_170008	CDS	automatic/finished		Putative acyltransferase protein		no						no	3 : Putative function from multiple computational evidences	-2	40773	41291	519
wDi_AMZJ.1	59648932	AMZJ_v1_490002	CDS	automatic/finished	relG	Putative addiction module toxin	3.1.-.-	no						no	3 : Putative function from multiple computational evidences	2	407537	407839	303
wDi_AMZJ.1	59649806	AMZJ_v1_1140001	CDS	automatic/finished		Putative dna repair protein radc		no						no	3 : Putative function from multiple computational evidences	-2	1243602	1243859	258
wDi_AMZJ.1	59649749	AMZJ_v1_1020025	CDS	automatic/finished		putative DNA-binding transcriptional regulator YlbG		no						no	3 : Putative function from multiple computational evidences	2	1194467	1194817	351
wDi_AMZJ.1	59648553	AMZJ_v1_170002	CDS	automatic/finished	engB	putative GTP-binding protein EngB		no						no	3 : Putative function from multiple computational evidences	-1	36829	37422	594
wDi_AMZJ.1	59648558	AMZJ_v1_170007	CDS	automatic/finished		Putative membrane transport protein		no						no	3 : Putative function from multiple computational evidences	-1	39553	40482	930
wDi_AMZJ.1	59648664	AMZJ_v1_330002	CDS	automatic/finished		Putative pyruvate, phosphate dikinase regulatory protein	2.7.11.32, 2.7.4.27	no						no	3 : Putative function from multiple computational evidences	-1	137137	137982	846
wDi_AMZJ.1	59648669	AMZJ_v1_330007	CDS	automatic/finished		putative Type II secretion system protein		no						no	3 : Putative function from multiple computational evidences	2	140816	142276	1461
wDi_AMZJ.1	59649679	AMZJ_v1_900003	CDS	automatic/finished		putative type IV secretion system protein VirB8		no						no	3 : Putative function from multiple computational evidences	-2	1125171	1125821	651
wDi_AMZJ.1	59648594	AMZJ_v1_230002	CDS	automatic/finished		ResIII domain-containing protein		no						no		3	64854	67121	2268
wDi_AMZJ.1	59648726	AMZJ_v1_360010	CDS	automatic/finished	rsmA	Ribosomal RNA small subunit methyltransferase A	2.1.1.182	no						no		-2	195900	196694	795
wDi_AMZJ.1	59649677	AMZJ_v1_900001	CDS	automatic/finished		Sodium/proton antiporter shaA	7.1.1.2	no						no		3	1123683	1125161	1479
wDi_AMZJ.1	59649682	AMZJ_v1_900006	CDS	automatic/finished		Sua5 YciO YrdC YwlC family protein		no						no		-1	1127551	1128138	588
wDi_AMZJ.1	59648724	AMZJ_v1_360008	CDS	automatic/finished	rho	transcription termination factor Rho		no						no		2	192605	194023	1419
wDi_AMZJ.1	59649725	AMZJ_v1_1020001	CDS	automatic/finished		transposase		no						no		-1	1168621	1168767	147
wDi_AMZJ.1	59648727	AMZJ_v1_360011	CDS	automatic/finished	tpiA	Triosephosphate isomerase	5.3.1.1	no						no		3	196899	197597	699
wDi_AMZJ.1	59649684	AMZJ_v1_900008	CDS	automatic/finished	miaA	tRNA dimethylallyltransferase	2.5.1.75	no						no		2	1128824	1129708	885
wDi_AMZJ.1	59648718	AMZJ_v1_360002	CDS	automatic/finished	trpS	Tryptophan--tRNA ligase	6.1.1.2	no						no		-3	186692	187690	999
wDi_AMZJ.1	59648563	AMZJ_v1_170012	CDS	automatic/finished		UDP-N-acetylmuramate--alanine ligase	6.3.2.8	no						no		-1	42943	43956	1014
wDi_AMZJ.1	59648571	AMZJ_v1_170020	CDS	automatic/finished	ispU	undecaprenyl diphosphate synthase	2.5.1.31	no						no		-2	49677	50375	699
wDi_CP048819	73444513	GZ065_v1_0656	CDS	automatic/finished		ANK_REP_REGION domain-containing protein		no						no		-2	646462	648174	1713
wDi_CP048819	73445437	GZ065_v1_1580	CDS	automatic/finished		ANK_REP_REGION domain-containing protein		no						no		1	1507879	1509981	2103
wDi_CP048819	73444705	GZ065_v1_0848	CDS	automatic/finished		Ankyrin and tpr repeat domain protein		no						no		-1	839588	847354	7767
wDi_CP048819	73445113	GZ065_v1_1256	CDS	automatic/finished		Cell division protein FtsH	3.4.24.-	no						no		-2	1197046	1197735	690
wDi_CP048819	73444235	GZ065_v1_0378	CDS	automatic/finished		Cell filamentation protein Fic		no						no		3	349893	350915	1023
wDi_CP048819	73445396	GZ065_v1_1539	CDS	automatic/finished		Cell filamentation protein Fic		no						no		-2	1470016	1471038	1023
wDi_CP048819	73444900	GZ065_v1_1043	CDS	automatic/finished		conserved protein of unknown function		no	u : unknown	1 : Unknown				no	4 : Unknown function but conserved in other organisms	1	1024318	1024449	132
wDi_CP048819	73445105	GZ065_v1_1248	CDS	automatic/finished		conserved protein of unknown function		no	u : unknown	1 : Unknown				no	4 : Unknown function but conserved in other organisms	-2	1188808	1189125	318
wDi_CP048819	73444796	GZ065_v1_0939	CDS	automatic/finished		conserved protein of unknown function		no	u : unknown	1 : Unknown				no	4 : Unknown function but conserved in other organisms	2	940328	940540	213
wDi_CP048819	73444400	GZ065_v1_0543	CDS	automatic/finished		conserved protein of unknown function		no	u : unknown	1 : Unknown				no	4 : Unknown function but conserved in other organisms	1	538828	539859	1032
wDi_CP048819	73445404	GZ065_v1_1547	CDS	automatic/finished		conserved protein of unknown function		no	u : unknown	1 : Unknown				no	4 : Unknown function but conserved in other organisms	3	1477377	1478435	1059
wDi_CP048819	73445011	GZ065_v1_1154	CDS	automatic/finished		conserved protein of unknown function		no	u : unknown	1 : Unknown				no	4 : Unknown function but conserved in other organisms	-1	1111790	1111969	180
wDi_CP048819	73444063	GZ065_v1_0206	CDS	automatic/finished		conserved protein of unknown function		no	u : unknown	1 : Unknown				no	4 : Unknown function but conserved in other organisms	-1	202007	204148	2142
wDi_CP048819	73444062	GZ065_v1_0205	CDS	automatic/finished		conserved protein of unknown function		no	u : unknown	1 : Unknown				no	4 : Unknown function but conserved in other organisms	2	200261	201376	1116
wDi_CP048819	73443864	GZ065_v1_0007	CDS	automatic/finished		conserved protein of unknown function		no	u : unknown	1 : Unknown				no	4 : Unknown function but conserved in other organisms	3	4812	5951	1140
wDi_CP048819	73443865	GZ065_v1_0008	CDS	automatic/finished		conserved protein of unknown function		no	u : unknown	1 : Unknown				no	4 : Unknown function but conserved in other organisms	-3	5991	6902	912
wDi_CP048819	73443868	GZ065_v1_0011	CDS	automatic/finished		conserved protein of unknown function		no	u : unknown	1 : Unknown				no	4 : Unknown function but conserved in other organisms	3	9690	9908	219
wDi_CP048819	73444088	GZ065_v1_0231	CDS	automatic/finished		conserved protein of unknown function		no	u : unknown	1 : Unknown				no	4 : Unknown function but conserved in other organisms	2	224111	224626	516
wDi_CP048819	73444098	GZ065_v1_0241	CDS	automatic/finished		conserved protein of unknown function		no	u : unknown	1 : Unknown				no	4 : Unknown function but conserved in other organisms	-3	236064	237296	1233
wDi_CP048819	73444366	GZ065_v1_0509	CDS	automatic/finished		conserved protein of unknown function		no	u : unknown	1 : Unknown				no	4 : Unknown function but conserved in other organisms	-1	512606	513841	1236
wDi_CP048819	73444335	GZ065_v1_0478	CDS	automatic/finished		conserved protein of unknown function		no	u : unknown	1 : Unknown				no	4 : Unknown function but conserved in other organisms	1	460684	462234	1551
wDi_CP048819	73444186	GZ065_v1_0329	CDS	automatic/finished		conserved protein of unknown function		no	u : unknown	1 : Unknown				no	4 : Unknown function but conserved in other organisms	-1	312980	314254	1275
wDi_CP048819	73444201	GZ065_v1_0344	CDS	automatic/finished		conserved protein of unknown function		no	u : unknown	1 : Unknown				no	4 : Unknown function but conserved in other organisms	-2	320731	322005	1275
wDi_CP048819	73444246	GZ065_v1_0389	CDS	automatic/finished		conserved protein of unknown function		no	u : unknown	1 : Unknown				no	4 : Unknown function but conserved in other organisms	-3	361593	372023	10431
wDi_CP048819	73444247	GZ065_v1_0390	CDS	automatic/finished		conserved protein of unknown function		no	u : unknown	1 : Unknown				no	4 : Unknown function but conserved in other organisms	-1	372056	373342	1287
wDi_CP048819	73444351	GZ065_v1_0494	CDS	automatic/finished		conserved protein of unknown function		no	u : unknown	1 : Unknown				no	4 : Unknown function but conserved in other organisms	-1	483719	485014	1296
wDi_CP048819	73444188	GZ065_v1_0331	CDS	automatic/finished		conserved protein of unknown function		no	u : unknown	1 : Unknown				no	4 : Unknown function but conserved in other organisms	-2	314923	315447	525
wDi_CP048819	73444253	GZ065_v1_0396	CDS	automatic/finished		conserved protein of unknown function		no	u : unknown	1 : Unknown				no	4 : Unknown function but conserved in other organisms	3	380079	380585	507
wDi_CP048819	73444258	GZ065_v1_0401	CDS	automatic/finished		conserved protein of unknown function		no	u : unknown	1 : Unknown				no	4 : Unknown function but conserved in other organisms	-3	384327	385571	1245
wDi_CP048819	73444336	GZ065_v1_0479	CDS	automatic/finished		conserved protein of unknown function		no	u : unknown	1 : Unknown				no	4 : Unknown function but conserved in other organisms	-1	462530	463774	1245
wDi_CP048819	73444300	GZ065_v1_0443	CDS	automatic/finished		conserved protein of unknown function		no	u : unknown	1 : Unknown				no	4 : Unknown function but conserved in other organisms	-2	433477	434067	591
wDi_CP048819	73444367	GZ065_v1_0510	CDS	automatic/finished		conserved protein of unknown function		no	u : unknown	1 : Unknown				no	4 : Unknown function but conserved in other organisms	-1	514217	514366	150
wDi_CP048819	73444688	GZ065_v1_0831	CDS	automatic/finished		conserved protein of unknown function		no	u : unknown	1 : Unknown				no	4 : Unknown function but conserved in other organisms	-3	825660	825902	243
wDi_CP048819	73445393	GZ065_v1_1536	CDS	automatic/finished		conserved protein of unknown function		no	u : unknown	1 : Unknown				no	4 : Unknown function but conserved in other organisms	2	1466525	1468573	2049
wDi_CP048819	73445428	GZ065_v1_1571	CDS	automatic/finished		conserved protein of unknown function		no	u : unknown	1 : Unknown				no	4 : Unknown function but conserved in other organisms	-3	1498014	1499111	1098
wDi_CP048819	73445442	GZ065_v1_1585	CDS	automatic/finished		conserved protein of unknown function		no	u : unknown	1 : Unknown				no	4 : Unknown function but conserved in other organisms	2	1514768	1516804	2037
wDi_CP048819	73444445	GZ065_v1_0588	CDS	automatic/finished		conserved protein of unknown function		no	u : unknown	1 : Unknown				no	4 : Unknown function but conserved in other organisms	1	585508	585924	417
wDi_CP048819	73444977	GZ065_v1_1120	CDS	automatic/finished		conserved protein of unknown function		no	u : unknown	1 : Unknown				no	4 : Unknown function but conserved in other organisms	-1	1083506	1083673	168
wDi_CP048819	73444348	GZ065_v1_0491	CDS	automatic/finished		conserved protein of unknown function		no	u : unknown	1 : Unknown				no	4 : Unknown function but conserved in other organisms	-2	473095	474003	909
wDi_CP048819	73444241	GZ065_v1_0384	CDS	automatic/finished		DNA repair protein RadC		no						no		-1	357299	357955	657
wDi_CP048819	73444347	GZ065_v1_0490	CDS	automatic/finished		DNA repair protein RadC		no						no		-2	472273	472929	657
wDi_CP048819	73444406	GZ065_v1_0549	CDS	automatic/finished		DNA repair protein RadC		no						no		-1	544643	545317	675
wDi_CP048819	73444880	GZ065_v1_1023	CDS	automatic/finished		dTMP kinase	2.7.4.9	no						no		2	1009235	1009522	288
wDi_CP048819	73445342	GZ065_v1_1485	CDS	automatic/finished		Excinuclease ABC subunit A, dimeric form		no						no		1	1420528	1421835	1308
wDi_CP048819	73445060	GZ065_v1_1203	CDS	automatic/finished		Excinuclease ABC, C subunit-like		no						no		-1	1152227	1152448	222
wDi_CP048819	73444874	GZ065_v1_1017	CDS	automatic/finished		exported protein of unknown function		no	u : unknown	1 : Unknown				no	5 : Unknown function	-3	1006917	1007393	477
wDi_CP048819	73443929	GZ065_v1_0072	fCDS	automatic/finished	dnaK	fragment of chaperone protein DnaK (part 2)		pseudo						no		3	84783	85076	294
wDi_CP048819	73443930	GZ065_v1_0073	fCDS	automatic/finished	dnaK	fragment of chaperone protein DnaK (part 2)		pseudo						no		1	85057	85185	129
wDi_CP048819	73443931	GZ065_v1_0074	fCDS	automatic/finished	dnaK	fragment of chaperone protein DnaK (part 3)		pseudo						no		3	85194	85577	384
wDi_CP048819	73443932	GZ065_v1_0075	fCDS	automatic/finished	dnaK	fragment of chaperone protein DnaK (part 4)		pseudo						no		2	85580	85774	195
wDi_CP048819	73443933	GZ065_v1_0076	fCDS	automatic/finished	dnaK	fragment of chaperone protein DnaK (part 5)		pseudo						no		1	85720	85917	198
wDi_CP048819	73443935	GZ065_v1_0078	fCDS	automatic/finished	dnaK	fragment of chaperone protein DnaK (part 6)		pseudo						no		2	86102	86695	594
wDi_CP048819	73443939	GZ065_v1_0082	fCDS	automatic/finished	metC	fragment of cystathionine beta-lyase/L-cysteine desulfhydrase (part 1)	4.4.1.1, 4.4.1.13, 4.4.1.28	pseudo						no		3	87522	87740	219
wDi_CP048819	73443940	GZ065_v1_0083	fCDS	automatic/finished	metC	fragment of cystathionine beta-lyase/L-cysteine desulfhydrase (part 2)	4.4.1.1, 4.4.1.13, 4.4.1.28	pseudo						no		3	87783	88097	315
wDi_CP048819	73443941	GZ065_v1_0084	fCDS	automatic/finished	metC	fragment of cystathionine beta-lyase/L-cysteine desulfhydrase (part 3)	4.4.1.1, 4.4.1.13, 4.4.1.28	pseudo						no		1	88102	88221	120
wDi_CP048819	73444876	GZ065_v1_1019	fCDS	automatic/finished	kefB	fragment of K(+) : H(+) antiporter KefB (part 1)		pseudo						no		-2	1007659	1007985	327
wDi_CP048819	73444875	GZ065_v1_1018	fCDS	automatic/finished	kefB	fragment of K(+) : H(+) antiporter KefB (part 2)		pseudo						no		-1	1007480	1007647	168
wDi_CP048819	73444560	GZ065_v1_0703	fCDS	automatic/finished	rpoC	fragment of RNA polymerase subunit beta\' (part 1)	2.7.7.6	pseudo						no		-3	696195	696341	147
wDi_CP048819	73444559	GZ065_v1_0702	fCDS	automatic/finished	rpoC	fragment of RNA polymerase subunit beta\' (part 2)	2.7.7.6	pseudo						no		-3	694839	696131	1293
wDi_CP048819	73444558	GZ065_v1_0701	fCDS	automatic/finished	rpoC	fragment of RNA polymerase subunit beta\' (part 3)	2.7.7.6	pseudo						no		-1	693542	694867	1326
wDi_CP048819	73444557	GZ065_v1_0700	fCDS	automatic/finished	rpoC	fragment of RNA polymerase subunit beta\' (part 4)	2.7.7.6	pseudo						no		-3	692211	693545	1335
wDi_CP048819	73444110	GZ065_v1_0253	CDS	automatic/finished		Integrase		no						no		-1	249392	250423	1032
wDi_CP048819	73444125	GZ065_v1_0268	CDS	automatic/finished		Integrase		no						no		-3	256314	257213	900
wDi_CP048819	73444787	GZ065_v1_0930	CDS	automatic/finished		membrane protein of unknown function		no	u : unknown	1 : Unknown				no	5 : Unknown function	1	934741	935205	465
wDi_CP048819	73444877	GZ065_v1_1020	CDS	automatic/finished		membrane protein of unknown function		no	u : unknown	1 : Unknown				no	5 : Unknown function	-1	1007924	1008451	528
wDi_CP048819	73444398	GZ065_v1_0541	CDS	automatic/finished		N-acetyltransferase domain-containing protein		no						no		2	537785	538414	630
wDi_CP048819	73445176	GZ065_v1_1319	CDS	automatic/finished		Nucleopolyhedrovirus P10 protein		no						no		-2	1261357	1262898	1542
wDi_CP048819	73444128	GZ065_v1_0271	CDS	automatic/finished		PAAR motif family protein		no						no		-2	258151	258405	255
wDi_CP048819	73444083	GZ065_v1_0226	CDS	automatic/finished		Phage tail tape measure protein		no						no		2	219695	222001	2307
wDi_CP048819	73444922	GZ065_v1_1065	CDS	automatic/finished		Phosphate transport system permease protein PstA (TC 3.A.1.7.1)		no						no		2	1039406	1039687	282
wDi_CP048819	73444570	GZ065_v1_0713	CDS	automatic/finished		protein of unknown function		no	u : unknown	1 : Unknown				no	5 : Unknown function	1	704428	704811	384
wDi_CP048819	73444785	GZ065_v1_0928	CDS	automatic/finished		protein of unknown function		no	u : unknown	1 : Unknown				no	5 : Unknown function	-3	933867	934211	345
wDi_CP048819	73444681	GZ065_v1_0824	CDS	automatic/finished		protein of unknown function		no	u : unknown	1 : Unknown				no	5 : Unknown function	1	823588	823758	171
wDi_CP048819	73444390	GZ065_v1_0533	CDS	automatic/finished		protein of unknown function		no	u : unknown	1 : Unknown				no	5 : Unknown function	-3	531744	532169	426
wDi_CP048819	73445043	GZ065_v1_1186	CDS	automatic/finished		protein of unknown function		no	u : unknown	1 : Unknown				no	5 : Unknown function	3	1138401	1138628	228
wDi_CP048819	73444391	GZ065_v1_0534	CDS	automatic/finished		protein of unknown function		no	u : unknown	1 : Unknown				no	5 : Unknown function	-2	532339	532704	366
wDi_CP048819	73444407	GZ065_v1_0550	CDS	automatic/finished		protein of unknown function		no	u : unknown	1 : Unknown				no	5 : Unknown function	-3	545487	545801	315
wDi_CP048819	73445445	GZ065_v1_1588	CDS	automatic/finished		protein of unknown function		no	u : unknown	1 : Unknown				no	5 : Unknown function	2	1518896	1519150	255
wDi_CP048819	73444113	GZ065_v1_0256	CDS	automatic/finished		protein of unknown function		no	u : unknown	1 : Unknown				no	5 : Unknown function	3	251088	251687	600
wDi_CP048819	73444000	GZ065_v1_0143	CDS	automatic/finished		protein of unknown function		no	u : unknown	1 : Unknown				no	5 : Unknown function	1	144466	144660	195
wDi_CP048819	73444148	GZ065_v1_0291	CDS	automatic/finished		protein of unknown function		no	u : unknown	1 : Unknown				no	5 : Unknown function	-3	274584	274700	117
wDi_CP048819	73444156	GZ065_v1_0299	CDS	automatic/finished		protein of unknown function		no	u : unknown	1 : Unknown				no	5 : Unknown function	1	281011	281433	423
wDi_CP048819	73444236	GZ065_v1_0379	CDS	automatic/finished		protein of unknown function		no	u : unknown	1 : Unknown				no	5 : Unknown function	-2	351733	353223	1491
wDi_CP048819	73444579	GZ065_v1_0722	CDS	automatic/finished		protein of unknown function		no	u : unknown	1 : Unknown				no	5 : Unknown function	-2	717223	717411	189
wDi_CP048819	73443907	GZ065_v1_0050	CDS	automatic/finished		protein of unknown function		no	u : unknown	1 : Unknown				no	5 : Unknown function	-1	61676	61792	117
wDi_CP048819	73444026	GZ065_v1_0169	CDS	automatic/finished		protein of unknown function		no	u : unknown	1 : Unknown				no	5 : Unknown function	-2	175342	175581	240
wDi_CP048819	73444784	GZ065_v1_0927	CDS	automatic/finished		protein of unknown function		no	u : unknown	1 : Unknown				no	5 : Unknown function	-3	933606	933800	195
wDi_CP048819	73443863	GZ065_v1_0006	CDS	automatic/finished		protein of unknown function		no	u : unknown	1 : Unknown				no	5 : Unknown function	-1	4049	4552	504
wDi_CP048819	73443867	GZ065_v1_0010	CDS	automatic/finished		protein of unknown function		no	u : unknown	1 : Unknown				no	5 : Unknown function	-1	7844	9559	1716
wDi_CP048819	73443872	GZ065_v1_0015	CDS	automatic/finished		protein of unknown function		no	u : unknown	1 : Unknown				no	5 : Unknown function	1	11701	13689	1989
wDi_CP048819	73444929	GZ065_v1_1072	CDS	automatic/finished		protein of unknown function		no	u : unknown	1 : Unknown				no	5 : Unknown function	3	1041936	1042763	828
wDi_CP048819	73443913	GZ065_v1_0056	CDS	automatic/finished		protein of unknown function		no	u : unknown	1 : Unknown				no	5 : Unknown function	2	68447	68605	159
wDi_CP048819	73443959	GZ065_v1_0102	CDS	automatic/finished		protein of unknown function		no	u : unknown	1 : Unknown				no	5 : Unknown function	-1	100994	101140	147
wDi_CP048819	73444013	GZ065_v1_0156	CDS	automatic/finished		protein of unknown function		no	u : unknown	1 : Unknown				no	5 : Unknown function	2	154406	157135	2730
wDi_CP048819	73444032	GZ065_v1_0175	CDS	automatic/finished		protein of unknown function		no	u : unknown	1 : Unknown				no	5 : Unknown function	-1	178886	179074	189
wDi_CP048819	73444034	GZ065_v1_0177	CDS	automatic/finished		protein of unknown function		no	u : unknown	1 : Unknown				no	5 : Unknown function	-3	179973	180272	300
wDi_CP048819	73444380	GZ065_v1_0523	CDS	automatic/finished		protein of unknown function		no	u : unknown	1 : Unknown				no	5 : Unknown function	-2	525217	525516	300
wDi_CP048819	73445421	GZ065_v1_1564	CDS	automatic/finished		protein of unknown function		no	u : unknown	1 : Unknown				no	5 : Unknown function	2	1490678	1490977	300
wDi_CP048819	73444037	GZ065_v1_0180	CDS	automatic/finished		protein of unknown function		no	u : unknown	1 : Unknown				no	5 : Unknown function	-2	183070	183495	426
wDi_CP048819	73444052	GZ065_v1_0195	CDS	automatic/finished		protein of unknown function		no	u : unknown	1 : Unknown				no	5 : Unknown function	-3	192906	193031	126
wDi_CP048819	73444060	GZ065_v1_0203	CDS	automatic/finished		protein of unknown function		no	u : unknown	1 : Unknown				no	5 : Unknown function	-2	198778	198915	138
wDi_CP048819	73444152	GZ065_v1_0295	CDS	automatic/finished		protein of unknown function		no	u : unknown	1 : Unknown				no	5 : Unknown function	2	278969	279409	441
wDi_CP048819	73444097	GZ065_v1_0240	CDS	automatic/finished		protein of unknown function		no	u : unknown	1 : Unknown				no	5 : Unknown function	-3	233250	235961	2712
wDi_CP048819	73444099	GZ065_v1_0242	CDS	automatic/finished		protein of unknown function		no	u : unknown	1 : Unknown				no	5 : Unknown function	1	237979	240492	2514
wDi_CP048819	73444248	GZ065_v1_0391	CDS	automatic/finished		protein of unknown function		no	u : unknown	1 : Unknown				no	5 : Unknown function	2	374045	377176	3132
wDi_CP048819	73445436	GZ065_v1_1579	CDS	automatic/finished		protein of unknown function		no	u : unknown	1 : Unknown				no	5 : Unknown function	-3	1504635	1507166	2532
wDi_CP048819	73444100	GZ065_v1_0243	CDS	automatic/finished		protein of unknown function		no	u : unknown	1 : Unknown				no	5 : Unknown function	1	240517	240681	165
wDi_CP048819	73444165	GZ065_v1_0308	CDS	automatic/finished		protein of unknown function		no	u : unknown	1 : Unknown				no	5 : Unknown function	-3	287214	287378	165
wDi_CP048819	73444167	GZ065_v1_0310	CDS	automatic/finished		protein of unknown function		no	u : unknown	1 : Unknown				no	5 : Unknown function	-3	288834	288998	165
wDi_CP048819	73444169	GZ065_v1_0312	CDS	automatic/finished		protein of unknown function		no	u : unknown	1 : Unknown				no	5 : Unknown function	-3	290454	290618	165
wDi_CP048819	73444174	GZ065_v1_0317	CDS	automatic/finished		protein of unknown function		no	u : unknown	1 : Unknown				no	5 : Unknown function	1	295597	295761	165
wDi_CP048819	73444177	GZ065_v1_0320	CDS	automatic/finished		protein of unknown function		no	u : unknown	1 : Unknown				no	5 : Unknown function	3	297216	297380	165
wDi_CP048819	73444179	GZ065_v1_0322	CDS	automatic/finished		protein of unknown function		no	u : unknown	1 : Unknown				no	5 : Unknown function	-2	298948	300039	1092
wDi_CP048819	73444102	GZ065_v1_0245	CDS	automatic/finished		protein of unknown function		no	u : unknown	1 : Unknown				no	5 : Unknown function	1	242011	242712	702
wDi_CP048819	73445434	GZ065_v1_1577	CDS	automatic/finished		protein of unknown function		no	u : unknown	1 : Unknown				no	5 : Unknown function	-1	1502414	1503115	702
wDi_CP048819	73444103	GZ065_v1_0246	CDS	automatic/finished		protein of unknown function		no	u : unknown	1 : Unknown				no	5 : Unknown function	-1	242702	243034	333
wDi_CP048819	73444249	GZ065_v1_0392	CDS	automatic/finished		protein of unknown function		no	u : unknown	1 : Unknown				no	5 : Unknown function	-3	377166	377498	333
wDi_CP048819	73445433	GZ065_v1_1576	CDS	automatic/finished		protein of unknown function		no	u : unknown	1 : Unknown				no	5 : Unknown function	1	1502092	1502424	333
wDi_CP048819	73444104	GZ065_v1_0247	CDS	automatic/finished		protein of unknown function		no	u : unknown	1 : Unknown				no	5 : Unknown function	-2	243061	243888	828
wDi_CP048819	73444250	GZ065_v1_0393	CDS	automatic/finished		protein of unknown function		no	u : unknown	1 : Unknown				no	5 : Unknown function	-1	377525	378352	828
wDi_CP048819	73445432	GZ065_v1_1575	CDS	automatic/finished		protein of unknown function		no	u : unknown	1 : Unknown				no	5 : Unknown function	2	1501238	1502065	828
wDi_CP048819	73444105	GZ065_v1_0248	CDS	automatic/finished		protein of unknown function		no	u : unknown	1 : Unknown				no	5 : Unknown function	-1	244115	244435	321
wDi_CP048819	73444251	GZ065_v1_0394	CDS	automatic/finished		protein of unknown function		no	u : unknown	1 : Unknown				no	5 : Unknown function	-3	378579	378899	321
wDi_CP048819	73445431	GZ065_v1_1574	CDS	automatic/finished		protein of unknown function		no	u : unknown	1 : Unknown				no	5 : Unknown function	1	1500691	1501011	321
wDi_CP048819	73444107	GZ065_v1_0250	CDS	automatic/finished		protein of unknown function		no	u : unknown	1 : Unknown				no	5 : Unknown function	2	245615	246760	1146
wDi_CP048819	73444206	GZ065_v1_0349	CDS	automatic/finished		protein of unknown function		no	u : unknown	1 : Unknown				no	5 : Unknown function	3	325455	326618	1164
wDi_CP048819	73444149	GZ065_v1_0292	CDS	automatic/finished		protein of unknown function		no	u : unknown	1 : Unknown				no	5 : Unknown function	2	276401	276580	180
wDi_CP048819	73444163	GZ065_v1_0306	CDS	automatic/finished		protein of unknown function		no	u : unknown	1 : Unknown				no	5 : Unknown function	-3	285438	285773	336
wDi_CP048819	73444185	GZ065_v1_0328	CDS	automatic/finished		protein of unknown function		no	u : unknown	1 : Unknown				no	5 : Unknown function	-3	304614	312947	8334
wDi_CP048819	73444198	GZ065_v1_0341	CDS	automatic/finished		protein of unknown function		no	u : unknown	1 : Unknown				no	5 : Unknown function	3	319119	320123	1005
wDi_CP048819	73444210	GZ065_v1_0353	CDS	automatic/finished		protein of unknown function		no	u : unknown	1 : Unknown				no	5 : Unknown function	2	329549	329794	246
wDi_CP048819	73444211	GZ065_v1_0354	CDS	automatic/finished		protein of unknown function		no	u : unknown	1 : Unknown				no	5 : Unknown function	-1	330011	331540	1530
wDi_CP048819	73445426	GZ065_v1_1569	CDS	automatic/finished		protein of unknown function		no	u : unknown	1 : Unknown				no	5 : Unknown function	3	1494423	1495943	1521
wDi_CP048819	73444238	GZ065_v1_0381	CDS	automatic/finished		protein of unknown function		no	u : unknown	1 : Unknown				no	5 : Unknown function	-2	354808	354963	156
wDi_CP048819	73444244	GZ065_v1_0387	CDS	automatic/finished		protein of unknown function		no	u : unknown	1 : Unknown				no	5 : Unknown function	-2	360073	360444	372
wDi_CP048819	73444121	GZ065_v1_0264	CDS	automatic/finished		protein of unknown function		no	u : unknown	1 : Unknown				no	5 : Unknown function	-1	254423	254920	498
wDi_CP048819	73444255	GZ065_v1_0398	CDS	automatic/finished		protein of unknown function		no	u : unknown	1 : Unknown				no	5 : Unknown function	2	381989	382600	612
wDi_CP048819	73444260	GZ065_v1_0403	CDS	automatic/finished		protein of unknown function		no	u : unknown	1 : Unknown				no	5 : Unknown function	-2	386089	388488	2400
wDi_CP048819	73444327	GZ065_v1_0470	CDS	automatic/finished		protein of unknown function		no	u : unknown	1 : Unknown				no	5 : Unknown function	-2	455554	455676	123
wDi_CP048819	73444329	GZ065_v1_0472	CDS	automatic/finished		protein of unknown function		no	u : unknown	1 : Unknown				no	5 : Unknown function	-2	456130	456999	870
wDi_CP048819	73444341	GZ065_v1_0484	CDS	automatic/finished		protein of unknown function		no	u : unknown	1 : Unknown				no	5 : Unknown function	-3	467151	467612	462
wDi_CP048819	73444350	GZ065_v1_0493	CDS	automatic/finished		protein of unknown function		no	u : unknown	1 : Unknown				no	5 : Unknown function	-3	475176	483686	8511
wDi_CP048819	73444352	GZ065_v1_0495	CDS	automatic/finished		protein of unknown function		no	u : unknown	1 : Unknown				no	5 : Unknown function	2	485726	488191	2466
wDi_CP048819	73444365	GZ065_v1_0508	CDS	automatic/finished		protein of unknown function		no	u : unknown	1 : Unknown				no	5 : Unknown function	-3	499398	512504	13107
wDi_CP048819	73444368	GZ065_v1_0511	CDS	automatic/finished		protein of unknown function		no	u : unknown	1 : Unknown				no	5 : Unknown function	3	514512	516761	2250
wDi_CP048819	73444371	GZ065_v1_0514	CDS	automatic/finished		protein of unknown function		no	u : unknown	1 : Unknown				no	5 : Unknown function	-3	518268	518675	408
wDi_CP048819	73444383	GZ065_v1_0526	CDS	automatic/finished		protein of unknown function		no	u : unknown	1 : Unknown				no	5 : Unknown function	-3	527826	529178	1353
wDi_CP048819	73444388	GZ065_v1_0531	CDS	automatic/finished		protein of unknown function		no	u : unknown	1 : Unknown				no	5 : Unknown function	-2	531124	531372	249
wDi_CP048819	73444389	GZ065_v1_0532	CDS	automatic/finished		protein of unknown function		no	u : unknown	1 : Unknown				no	5 : Unknown function	-1	531479	531682	204
wDi_CP048819	73444392	GZ065_v1_0535	CDS	automatic/finished		protein of unknown function		no	u : unknown	1 : Unknown				no	5 : Unknown function	-1	532709	533023	315
wDi_CP048819	73444408	GZ065_v1_0551	CDS	automatic/finished		protein of unknown function		no	u : unknown	1 : Unknown				no	5 : Unknown function	-1	545822	546157	336
wDi_CP048819	73444395	GZ065_v1_0538	CDS	automatic/finished		protein of unknown function		no	u : unknown	1 : Unknown				no	5 : Unknown function	3	534387	536297	1911
wDi_CP048819	73444399	GZ065_v1_0542	CDS	automatic/finished		protein of unknown function		no	u : unknown	1 : Unknown				no	5 : Unknown function	3	538674	538808	135
wDi_CP048819	73444425	GZ065_v1_0568	CDS	automatic/finished		protein of unknown function		no	u : unknown	1 : Unknown				no	5 : Unknown function	-2	566866	567033	168
wDi_CP048819	73444587	GZ065_v1_0730	CDS	automatic/finished		protein of unknown function		no	u : unknown	1 : Unknown				no	5 : Unknown function	3	727791	728138	348
wDi_CP048819	73444446	GZ065_v1_0589	CDS	automatic/finished		protein of unknown function		no	u : unknown	1 : Unknown				no	5 : Unknown function	2	585998	586192	195
wDi_CP048819	73444589	GZ065_v1_0732	CDS	automatic/finished		protein of unknown function		no	u : unknown	1 : Unknown				no	5 : Unknown function	2	728279	728473	195
wDi_CP048819	73444457	GZ065_v1_0600	CDS	automatic/finished		protein of unknown function		no	u : unknown	1 : Unknown				no	5 : Unknown function	2	596078	596236	159
wDi_CP048819	73444533	GZ065_v1_0676	CDS	automatic/finished		protein of unknown function		no	u : unknown	1 : Unknown				no	5 : Unknown function	-3	670017	670097	81
wDi_CP048819	73444567	GZ065_v1_0710	CDS	automatic/finished		protein of unknown function		no	u : unknown	1 : Unknown				no	5 : Unknown function	-2	701878	701982	105
wDi_CP048819	73444590	GZ065_v1_0733	CDS	automatic/finished		protein of unknown function		no	u : unknown	1 : Unknown				no	5 : Unknown function	-2	729472	730398	927
wDi_CP048819	73444655	GZ065_v1_0798	CDS	automatic/finished		protein of unknown function		no	u : unknown	1 : Unknown				no	5 : Unknown function	1	803038	803109	72
wDi_CP048819	73444662	GZ065_v1_0805	CDS	automatic/finished		protein of unknown function		no	u : unknown	1 : Unknown				no	5 : Unknown function	3	807636	807785	150
wDi_CP048819	73444687	GZ065_v1_0830	CDS	automatic/finished		protein of unknown function		no	u : unknown	1 : Unknown				no	5 : Unknown function	-2	825607	825693	87
wDi_CP048819	73444708	GZ065_v1_0851	CDS	automatic/finished		protein of unknown function		no	u : unknown	1 : Unknown				no	5 : Unknown function	1	849040	849390	351
wDi_CP048819	73444800	GZ065_v1_0943	CDS	automatic/finished		protein of unknown function		no	u : unknown	1 : Unknown				no	5 : Unknown function	-1	942827	942994	168
wDi_CP048819	73444867	GZ065_v1_1010	CDS	automatic/finished		protein of unknown function		no	u : unknown	1 : Unknown				no	5 : Unknown function	2	1002527	1002778	252
wDi_CP048819	73445009	GZ065_v1_1152	CDS	automatic/finished		protein of unknown function		no	u : unknown	1 : Unknown				no	5 : Unknown function	-2	1110328	1110870	543
wDi_CP048819	73445010	GZ065_v1_1153	CDS	automatic/finished		protein of unknown function		no	u : unknown	1 : Unknown				no	5 : Unknown function	-1	1110827	1111627	801
wDi_CP048819	73445090	GZ065_v1_1233	CDS	automatic/finished		protein of unknown function		no	u : unknown	1 : Unknown				no	5 : Unknown function	-1	1174412	1174579	168
wDi_CP048819	73445223	GZ065_v1_1366	CDS	automatic/finished		protein of unknown function		no	u : unknown	1 : Unknown				no	5 : Unknown function	3	1314390	1314506	117
wDi_CP048819	73445394	GZ065_v1_1537	CDS	automatic/finished		protein of unknown function		no	u : unknown	1 : Unknown				no	5 : Unknown function	-2	1469278	1469403	126
wDi_CP048819	73445395	GZ065_v1_1538	CDS	automatic/finished		protein of unknown function		no	u : unknown	1 : Unknown				no	5 : Unknown function	2	1469480	1469617	138
wDi_CP048819	73445427	GZ065_v1_1570	CDS	automatic/finished		protein of unknown function		no	u : unknown	1 : Unknown				no	5 : Unknown function	-1	1496252	1497598	1347
wDi_CP048819	73444123	GZ065_v1_0266	CDS	automatic/finished		protein of unknown function		no	u : unknown	1 : Unknown				no	5 : Unknown function	-1	255398	255571	174
wDi_CP048819	73445429	GZ065_v1_1572	CDS	automatic/finished		protein of unknown function		no	u : unknown	1 : Unknown				no	5 : Unknown function	-2	1499296	1499517	222
wDi_CP048819	73445440	GZ065_v1_1583	CDS	automatic/finished		protein of unknown function		no	u : unknown	1 : Unknown				no	5 : Unknown function	1	1511887	1513074	1188
wDi_CP048819	73443927	GZ065_v1_0070	CDS	automatic/finished		protein of unknown function		no	u : unknown	1 : Unknown				no	5 : Unknown function	-3	83697	84452	756
wDi_CP048819	73443928	GZ065_v1_0071	CDS	automatic/finished		protein of unknown function		no	u : unknown	1 : Unknown				no	5 : Unknown function	1	84472	84702	231
wDi_CP048819	73443937	GZ065_v1_0080	CDS	automatic/finished		protein of unknown function		no	u : unknown	1 : Unknown				no	5 : Unknown function	2	87059	87361	303
wDi_CP048819	73443938	GZ065_v1_0081	CDS	automatic/finished		protein of unknown function		no	u : unknown	1 : Unknown				no	5 : Unknown function	1	87358	87525	168
wDi_CP048819	73443942	GZ065_v1_0085	CDS	automatic/finished		protein of unknown function		no	u : unknown	1 : Unknown				no	5 : Unknown function	1	88261	88419	159
wDi_CP048819	73443943	GZ065_v1_0086	CDS	automatic/finished		protein of unknown function		no	u : unknown	1 : Unknown				no	5 : Unknown function	2	88481	88636	156
wDi_CP048819	73443944	GZ065_v1_0087	CDS	automatic/finished		protein of unknown function		no	u : unknown	1 : Unknown				no	5 : Unknown function	1	88714	88956	243
wDi_CP048819	73443945	GZ065_v1_0088	CDS	automatic/finished		protein of unknown function		no	u : unknown	1 : Unknown				no	5 : Unknown function	2	89021	89167	147
wDi_CP048819	73443946	GZ065_v1_0089	CDS	automatic/finished		protein of unknown function		no	u : unknown	1 : Unknown				no	5 : Unknown function	2	89216	89458	243
wDi_CP048819	73443947	GZ065_v1_0090	CDS	automatic/finished		protein of unknown function		no	u : unknown	1 : Unknown				no	5 : Unknown function	1	89464	89985	522
wDi_CP048819	73443949	GZ065_v1_0092	CDS	automatic/finished		protein of unknown function		no	u : unknown	1 : Unknown				no	5 : Unknown function	1	90409	90699	291
wDi_CP048819	73444111	GZ065_v1_0254	CDS	automatic/finished		protein of unknown function		no	u : unknown	1 : Unknown				no	5 : Unknown function	-3	250485	250601	117
wDi_CP048819	73444122	GZ065_v1_0265	CDS	automatic/finished		protein of unknown function		no	u : unknown	1 : Unknown				no	5 : Unknown function	-1	254927	255061	135
wDi_CP048819	73444176	GZ065_v1_0319	CDS	automatic/finished		protein of unknown function		no	u : unknown	1 : Unknown				no	5 : Unknown function	1	296935	297066	132
wDi_CP048819	73444190	GZ065_v1_0333	CDS	automatic/finished		protein of unknown function		no	u : unknown	1 : Unknown				no	5 : Unknown function	2	316196	316426	231
wDi_CP048819	73444191	GZ065_v1_0334	CDS	automatic/finished		protein of unknown function		no	u : unknown	1 : Unknown				no	5 : Unknown function	-1	316751	317098	348
wDi_CP048819	73444192	GZ065_v1_0335	CDS	automatic/finished		protein of unknown function		no	u : unknown	1 : Unknown				no	5 : Unknown function	-2	317230	317415	186
wDi_CP048819	73444193	GZ065_v1_0336	CDS	automatic/finished		protein of unknown function		no	u : unknown	1 : Unknown				no	5 : Unknown function	-2	317545	317715	171
wDi_CP048819	73444194	GZ065_v1_0337	CDS	automatic/finished		protein of unknown function		no	u : unknown	1 : Unknown				no	5 : Unknown function	-1	317690	317938	249
wDi_CP048819	73444197	GZ065_v1_0340	CDS	automatic/finished		protein of unknown function		no	u : unknown	1 : Unknown				no	5 : Unknown function	1	318895	319125	231
wDi_CP048819	73444199	GZ065_v1_0342	CDS	automatic/finished		protein of unknown function		no	u : unknown	1 : Unknown				no	5 : Unknown function	1	320068	320538	471
wDi_CP048819	73444200	GZ065_v1_0343	CDS	automatic/finished		protein of unknown function		no	u : unknown	1 : Unknown				no	5 : Unknown function	-2	320356	320625	270
wDi_CP048819	73444301	GZ065_v1_0444	CDS	automatic/finished		protein of unknown function		no	u : unknown	1 : Unknown				no	5 : Unknown function	-3	434142	434261	120
wDi_CP048819	73444539	GZ065_v1_0682	CDS	automatic/finished		protein of unknown function		no	u : unknown	1 : Unknown				no	5 : Unknown function	1	672439	672585	147
wDi_CP048819	73444552	GZ065_v1_0695	CDS	automatic/finished		protein of unknown function		no	u : unknown	1 : Unknown				no	5 : Unknown function	-3	689868	690686	819
wDi_CP048819	73444553	GZ065_v1_0696	CDS	automatic/finished		protein of unknown function		no	u : unknown	1 : Unknown				no	5 : Unknown function	2	690749	691216	468
wDi_CP048819	73444562	GZ065_v1_0705	CDS	automatic/finished		protein of unknown function		no	u : unknown	1 : Unknown				no	5 : Unknown function	3	697773	697925	153
wDi_CP048819	73444588	GZ065_v1_0731	CDS	automatic/finished		protein of unknown function		no	u : unknown	1 : Unknown				no	5 : Unknown function	1	728062	728205	144
wDi_CP048819	73444778	GZ065_v1_0921	CDS	automatic/finished		protein of unknown function		no	u : unknown	1 : Unknown				no	5 : Unknown function	3	931902	932219	318
wDi_CP048819	73444779	GZ065_v1_0922	CDS	automatic/finished		protein of unknown function		no	u : unknown	1 : Unknown				no	5 : Unknown function	1	932107	932418	312
wDi_CP048819	73444780	GZ065_v1_0923	CDS	automatic/finished		protein of unknown function		no	u : unknown	1 : Unknown				no	5 : Unknown function	2	932534	932770	237
wDi_CP048819	73444781	GZ065_v1_0924	CDS	automatic/finished		protein of unknown function		no	u : unknown	1 : Unknown				no	5 : Unknown function	1	932761	932955	195
wDi_CP048819	73444782	GZ065_v1_0925	CDS	automatic/finished		protein of unknown function		no	u : unknown	1 : Unknown				no	5 : Unknown function	-2	933004	933138	135
wDi_CP048819	73444786	GZ065_v1_0929	CDS	automatic/finished		protein of unknown function		no	u : unknown	1 : Unknown				no	5 : Unknown function	2	934277	934534	258
wDi_CP048819	73444789	GZ065_v1_0932	CDS	automatic/finished		protein of unknown function		no	u : unknown	1 : Unknown				no	5 : Unknown function	2	935396	935539	144
wDi_CP048819	73444791	GZ065_v1_0934	CDS	automatic/finished		protein of unknown function		no	u : unknown	1 : Unknown				no	5 : Unknown function	2	936254	936628	375
wDi_CP048819	73444792	GZ065_v1_0935	CDS	automatic/finished		protein of unknown function		no	u : unknown	1 : Unknown				no	5 : Unknown function	3	936771	937004	234
wDi_CP048819	73444831	GZ065_v1_0974	CDS	automatic/finished		protein of unknown function		no	u : unknown	1 : Unknown				no	5 : Unknown function	-3	969033	969122	90
wDi_CP048819	73444871	GZ065_v1_1014	CDS	automatic/finished		protein of unknown function		no	u : unknown	1 : Unknown				no	5 : Unknown function	-1	1006217	1006573	357
wDi_CP048819	73444872	GZ065_v1_1015	CDS	automatic/finished		protein of unknown function		no	u : unknown	1 : Unknown				no	5 : Unknown function	-3	1006725	1006844	120
wDi_CP048819	73444873	GZ065_v1_1016	CDS	automatic/finished		protein of unknown function		no	u : unknown	1 : Unknown				no	5 : Unknown function	-1	1006862	1007023	162
wDi_CP048819	73444878	GZ065_v1_1021	CDS	automatic/finished		protein of unknown function		no	u : unknown	1 : Unknown				no	5 : Unknown function	-2	1008457	1008801	345
wDi_CP048819	73444879	GZ065_v1_1022	CDS	automatic/finished		protein of unknown function		no	u : unknown	1 : Unknown				no	5 : Unknown function	-3	1008816	1008962	147
wDi_CP048819	73444881	GZ065_v1_1024	CDS	automatic/finished		protein of unknown function		no	u : unknown	1 : Unknown				no	5 : Unknown function	2	1009529	1009726	198
wDi_CP048819	73444882	GZ065_v1_1025	CDS	automatic/finished		protein of unknown function		no	u : unknown	1 : Unknown				no	5 : Unknown function	-1	1010066	1010239	174
wDi_CP048819	73444884	GZ065_v1_1027	CDS	automatic/finished		protein of unknown function		no	u : unknown	1 : Unknown				no	5 : Unknown function	2	1010963	1011727	765
wDi_CP048819	73444885	GZ065_v1_1028	CDS	automatic/finished		protein of unknown function		no	u : unknown	1 : Unknown				no	5 : Unknown function	-2	1011676	1012440	765
wDi_CP048819	73444920	GZ065_v1_1063	CDS	automatic/finished		protein of unknown function		no	u : unknown	1 : Unknown				no	5 : Unknown function	2	1038623	1039081	459
wDi_CP048819	73444921	GZ065_v1_1064	CDS	automatic/finished		protein of unknown function		no	u : unknown	1 : Unknown				no	5 : Unknown function	1	1039078	1039470	393
wDi_CP048819	73444923	GZ065_v1_1066	CDS	automatic/finished		protein of unknown function		no	u : unknown	1 : Unknown				no	5 : Unknown function	3	1039605	1039904	300
wDi_CP048819	73444930	GZ065_v1_1073	CDS	automatic/finished		protein of unknown function		no	u : unknown	1 : Unknown				no	5 : Unknown function	1	1042813	1043031	219
wDi_CP048819	73444931	GZ065_v1_1074	CDS	automatic/finished		protein of unknown function		no	u : unknown	1 : Unknown				no	5 : Unknown function	3	1043028	1043411	384
wDi_CP048819	73444933	GZ065_v1_1076	CDS	automatic/finished		protein of unknown function		no	u : unknown	1 : Unknown				no	5 : Unknown function	-2	1043905	1044000	96
wDi_CP048819	73445338	GZ065_v1_1481	CDS	automatic/finished		protein of unknown function		no	u : unknown	1 : Unknown				no	5 : Unknown function	1	1416940	1417134	195
wDi_CP048819	73445346	GZ065_v1_1489	CDS	automatic/finished		protein of unknown function		no	u : unknown	1 : Unknown				no	5 : Unknown function	3	1424847	1425539	693
wDi_CP048819	73445347	GZ065_v1_1490	CDS	automatic/finished		protein of unknown function		no	u : unknown	1 : Unknown				no	5 : Unknown function	-1	1425776	1425997	222
wDi_CP048819	73445348	GZ065_v1_1491	CDS	automatic/finished		protein of unknown function		no	u : unknown	1 : Unknown				no	5 : Unknown function	-2	1426015	1426242	228
wDi_CP048819	73445349	GZ065_v1_1492	CDS	automatic/finished		protein of unknown function		no	u : unknown	1 : Unknown				no	5 : Unknown function	-1	1426121	1426342	222
wDi_CP048819	73445350	GZ065_v1_1493	CDS	automatic/finished		protein of unknown function		no	u : unknown	1 : Unknown				no	5 : Unknown function	-2	1426663	1427322	660
wDi_CP048819	73445351	GZ065_v1_1494	CDS	automatic/finished		protein of unknown function		no	u : unknown	1 : Unknown				no	5 : Unknown function	-3	1427421	1427633	213
wDi_CP048819	73445352	GZ065_v1_1495	CDS	automatic/finished		protein of unknown function		no	u : unknown	1 : Unknown				no	5 : Unknown function	-2	1427461	1427937	477
wDi_CP048819	73445353	GZ065_v1_1496	CDS	automatic/finished		protein of unknown function		no	u : unknown	1 : Unknown				no	5 : Unknown function	-1	1428059	1428229	171
wDi_CP048819	73445354	GZ065_v1_1497	CDS	automatic/finished		protein of unknown function		no	u : unknown	1 : Unknown				no	5 : Unknown function	-2	1428208	1428351	144
wDi_CP048819	73445355	GZ065_v1_1498	CDS	automatic/finished		protein of unknown function		no	u : unknown	1 : Unknown				no	5 : Unknown function	-3	1428306	1428551	246
wDi_CP048819	73445356	GZ065_v1_1499	CDS	automatic/finished		protein of unknown function		no	u : unknown	1 : Unknown				no	5 : Unknown function	-3	1429383	1430348	966
wDi_CP048819	73445357	GZ065_v1_1500	CDS	automatic/finished		protein of unknown function		no	u : unknown	1 : Unknown				no	5 : Unknown function	-2	1430557	1430739	183
wDi_CP048819	73445031	GZ065_v1_1174	CDS	automatic/finished		protein of unknown function		no	u : unknown	1 : Unknown				no	5 : Unknown function	2	1126874	1127005	132
wDi_CP048819	73444686	GZ065_v1_0829	CDS	automatic/finished		protein of unknown function		no	u : unknown	1 : Unknown				no	5 : Unknown function	-3	825234	825368	135
wDi_CP048819	73444624	GZ065_v1_0767	CDS	automatic/finished		protein of unknown function		no	u : unknown	1 : Unknown				no	5 : Unknown function	-3	767898	768164	267
wDi_CP048819	73444870	GZ065_v1_1013	CDS	automatic/finished		protein of unknown function		no	u : unknown	1 : Unknown				no	5 : Unknown function	-3	1005936	1006052	117
wDi_CP048819	73444886	GZ065_v1_1029	CDS	automatic/finished		protein of unknown function		no	u : unknown	1 : Unknown				no	5 : Unknown function	-3	1012599	1012715	117
wDi_CP048819	73445411	GZ065_v1_1554	CDS	automatic/finished		protein of unknown function		no	u : unknown	1 : Unknown				no	5 : Unknown function	-1	1483328	1483564	237
wDi_CP048819	73443934	GZ065_v1_0077	CDS	automatic/finished		protein of unknown function		no	u : unknown	1 : Unknown				no	5 : Unknown function	-3	85905	86024	120
wDi_CP048819	73444114	GZ065_v1_0257	CDS	automatic/finished		protein of unknown function		no	u : unknown	1 : Unknown				no	5 : Unknown function	1	251638	251781	144
wDi_CP048819	73444330	GZ065_v1_0473	CDS	automatic/finished		protein of unknown function		no	u : unknown	1 : Unknown				no	5 : Unknown function	-1	457388	457537	150
wDi_CP048819	73444788	GZ065_v1_0931	CDS	automatic/finished		protein of unknown function		no	u : unknown	1 : Unknown				no	5 : Unknown function	1	935257	935415	159
wDi_CP048819	73444925	GZ065_v1_1068	CDS	automatic/finished		protein of unknown function		no	u : unknown	1 : Unknown				no	5 : Unknown function	1	1040605	1040670	66
wDi_CP048819	73444027	GZ065_v1_0170	CDS	automatic/finished	ylbG	putative DNA-binding transcriptional regulator YlbG		no						no	3 : Putative function from multiple computational evidences	3	175719	176144	426
wDi_CP048819	73443948	GZ065_v1_0091	CDS	automatic/finished		putative DNA-binding transcriptional regulator YlbG (fragment)		no						no	3 : Putative function from multiple computational evidences	2	90092	90391	300
wDi_CP048819	73444112	GZ065_v1_0255	CDS	automatic/finished		putative DNA-binding transcriptional regulator YlbG (fragment)		no						no	3 : Putative function from multiple computational evidences	2	250937	251119	183
wDi_CP048819	73444412	GZ065_v1_0555	CDS	automatic/finished		putative DNA-binding transcriptional regulator YlbG (modular protein)		no						no	3 : Putative function from multiple computational evidences	-2	549451	550041	591
wDi_CP048819	73444061	GZ065_v1_0204	CDS	automatic/finished		Putative phage related protein		no						no	3 : Putative function from multiple computational evidences	1	199063	200295	1233
wDi_CP048819	73444219	GZ065_v1_0362	CDS	automatic/finished		Putative phage related protein		no						no	3 : Putative function from multiple computational evidences	-2	337633	337887	255
wDi_CP048819	73444239	GZ065_v1_0382	CDS	automatic/finished		putative transcriptional regulator		no						no	3 : Putative function from multiple computational evidences	-1	355013	355933	921
wDi_CP048819	73444345	GZ065_v1_0488	CDS	automatic/finished		putative transcriptional regulator		no						no	3 : Putative function from multiple computational evidences	-2	469987	470907	921
wDi_CP048819	73444162	GZ065_v1_0305	CDS	automatic/finished		putative Transcriptional regulator		no						no	3 : Putative function from multiple computational evidences	-3	284445	285359	915
wDi_CP048819	73443870	GZ065_v1_0013	CDS	automatic/finished		Replicative DNA helicase	3.6.1.-	no						no		1	10390	10641	252
wDi_CP048819	73443869	GZ065_v1_0012	CDS	automatic/finished	relG	Toxin RelG	3.1.-.-	no						no		1	9859	10170	312
wDi_CP048819	73444182	GZ065_v1_0325	CDS	automatic/finished		Transcriptional regulator		no						no		-2	302047	302976	930
wDi_CP048819	73444161	GZ065_v1_0304	CDS	automatic/finished		Transcriptional regulator		no						no		-1	283421	284398	978
wDi_CP048819	73444096	GZ065_v1_0239	CDS	automatic/finished		transposase		no						no		2	231713	232642	930
wDi_CP048819	73444245	GZ065_v1_0388	CDS	automatic/finished		transposase		no						no		1	360574	361494	921
wDi_CP048819	73444349	GZ065_v1_0492	CDS	automatic/finished		transposase		no						no		1	474133	475077	945
wDi_CP048819	73445438	GZ065_v1_1581	CDS	automatic/finished		transposase		no						no		-1	1509965	1510888	924
wDi_CP048819	73444116	GZ065_v1_0259	CDS	automatic/finished		transposase		no						no		-3	252579	252992	414
wDi_CP048819	73444328	GZ065_v1_0471	CDS	automatic/finished		transposase		no						no		-3	455751	456101	351
wDi_CP048819	73444153	GZ065_v1_0296	CDS	automatic/finished	insF	transposase		no						no		-1	279404	280240	837
wDi_CP048819	73444183	GZ065_v1_0326	CDS	automatic/finished		transposase		no						no		2	303347	304276	930
wDi_CP048819	73443918	GZ065_v1_0061	CDS	automatic/finished		transposase		no						no		-2	74239	74325	87
wDi_CP048819	73443917	GZ065_v1_0060	CDS	automatic/finished		transposase		no						no		1	72730	73818	1089
wDi_CP048819	73443922	GZ065_v1_0065	CDS	automatic/finished		transposase		no						no		-3	77232	78320	1089
wDi_CP048819	73443992	GZ065_v1_0135	CDS	automatic/finished		transposase		no						no		3	135981	137069	1089
wDi_CP048819	73444031	GZ065_v1_0174	CDS	automatic/finished		transposase		no						no		2	177731	178819	1089
wDi_CP048819	73444257	GZ065_v1_0400	CDS	automatic/finished		transposase		no						no		3	383202	384290	1089
wDi_CP048819	73444270	GZ065_v1_0413	CDS	automatic/finished		transposase		no						no		2	398495	399583	1089
wDi_CP048819	73444294	GZ065_v1_0437	CDS	automatic/finished		transposase		no						no		3	427131	428219	1089
wDi_CP048819	73444299	GZ065_v1_0442	CDS	automatic/finished		transposase		no						no		-3	432312	433400	1089
wDi_CP048819	73444302	GZ065_v1_0445	CDS	automatic/finished		transposase		no						no		1	434308	435396	1089
wDi_CP048819	73444312	GZ065_v1_0455	CDS	automatic/finished		transposase		no						no		-2	445612	446700	1089
wDi_CP048819	73444353	GZ065_v1_0496	CDS	automatic/finished		transposase		no						no		3	488637	489725	1089
wDi_CP048819	73444374	GZ065_v1_0517	CDS	automatic/finished		transposase		no						no		-1	520724	521812	1089
wDi_CP048819	73444402	GZ065_v1_0545	CDS	automatic/finished		transposase		no						no		-2	540181	541269	1089
wDi_CP048819	73444641	GZ065_v1_0784	CDS	automatic/finished		transposase		no						no		-2	787744	788832	1089
wDi_CP048819	73445443	GZ065_v1_1586	CDS	automatic/finished		transposase		no						no		3	1516974	1518062	1089
wDi_CP048819	73444171	GZ065_v1_0314	CDS	automatic/finished		transposase		no						no		-3	292389	292883	495
wDi_CP048819	73444172	GZ065_v1_0315	CDS	automatic/finished		transposase		no						no		2	293333	293827	495
wDi_CP048819	73443873	GZ065_v1_0016	CDS	automatic/finished		transposase		no						no		2	14666	14941	276
wDi_CP048819	73444396	GZ065_v1_0539	CDS	automatic/finished		transposase		no						no		1	536695	536970	276
wDi_CP048819	73444444	GZ065_v1_0587	CDS	automatic/finished		transposase		no						no		-2	585130	585405	276
wDi_CP048819	73444478	GZ065_v1_0621	CDS	automatic/finished		transposase		no						no		2	612473	612748	276
wDi_CP048819	73444586	GZ065_v1_0729	CDS	automatic/finished		transposase		no						no		-3	727413	727688	276
wDi_CP048819	73444703	GZ065_v1_0846	CDS	automatic/finished		transposase		no						no		2	838424	838699	276
wDi_CP048819	73444707	GZ065_v1_0850	CDS	automatic/finished		transposase		no						no		-3	848625	848900	276
wDi_CP048819	73445012	GZ065_v1_1155	CDS	automatic/finished		transposase		no						no		3	1112268	1112543	276
wDi_CP048819	73445062	GZ065_v1_1205	CDS	automatic/finished		transposase		no						no		-1	1153070	1153345	276
wDi_CP048819	73445097	GZ065_v1_1240	CDS	automatic/finished		transposase		no						no		3	1180203	1180478	276
wDi_CP048819	73445116	GZ065_v1_1259	CDS	automatic/finished		transposase		no						no		-2	1199896	1200171	276
wDi_CP048819	73445168	GZ065_v1_1311	CDS	automatic/finished		transposase		no						no		3	1253166	1253441	276
wDi_CP048819	73445334	GZ065_v1_1477	CDS	automatic/finished		transposase		no						no		-1	1411736	1412011	276
wDi_CP048819	73443890	GZ065_v1_0033	CDS	automatic/finished		transposase		no						no		1	33730	35205	1476
wDi_CP048819	73443905	GZ065_v1_0048	CDS	automatic/finished		transposase		no						no		-3	59139	60614	1476
wDi_CP048819	73443908	GZ065_v1_0051	CDS	automatic/finished		transposase		no						no		1	61867	63342	1476
wDi_CP048819	73444261	GZ065_v1_0404	CDS	automatic/finished		transposase		no						no		3	388563	390038	1476
wDi_CP048819	73444354	GZ065_v1_0497	CDS	automatic/finished		transposase		no						no		-2	489736	490935	1200
wDi_CP048819	73444620	GZ065_v1_0763	CDS	automatic/finished		transposase		no						no		3	763314	764789	1476
wDi_CP048819	73444764	GZ065_v1_0907	CDS	automatic/finished		transposase		no						no		2	918101	919576	1476
wDi_CP048819	73444868	GZ065_v1_1011	CDS	automatic/finished		transposase		no						no		-2	1002841	1004316	1476
wDi_CP048819	73444912	GZ065_v1_1055	CDS	automatic/finished		transposase		no						no		-1	1032797	1034272	1476
wDi_CP048819	73445114	GZ065_v1_1257	CDS	automatic/finished		transposase		no						no		-3	1197726	1199201	1476
wDi_CP048819	73445135	GZ065_v1_1278	CDS	automatic/finished		transposase		no						no		2	1214294	1215769	1476
wDi_CP048819	73444101	GZ065_v1_0244	CDS	automatic/finished		transposase		no						no		2	240662	241987	1326
wDi_CP048819	73444164	GZ065_v1_0307	CDS	automatic/finished		transposase		no						no		-1	285908	287233	1326
wDi_CP048819	73444166	GZ065_v1_0309	CDS	automatic/finished		transposase		no						no		-1	287528	288853	1326
wDi_CP048819	73444168	GZ065_v1_0311	CDS	automatic/finished		transposase		no						no		-1	289148	290473	1326
wDi_CP048819	73444170	GZ065_v1_0313	CDS	automatic/finished		transposase		no						no		-1	290768	292093	1326
wDi_CP048819	73444173	GZ065_v1_0316	CDS	automatic/finished		transposase		no						no		3	294123	295400	1278
wDi_CP048819	73444175	GZ065_v1_0318	CDS	automatic/finished		transposase		no						no		2	295742	296878	1137
wDi_CP048819	73444178	GZ065_v1_0321	CDS	automatic/finished		transposase		no						no		2	297416	298687	1272
wDi_CP048819	73444512	GZ065_v1_0655	CDS	automatic/finished		transposase		no						no		-3	644967	646292	1326
wDi_CP048819	73445435	GZ065_v1_1578	CDS	automatic/finished		transposase		no						no		-2	1503139	1504464	1326
wDi_CP048819	73444117	GZ065_v1_0260	CDS	automatic/finished		transposase		no						no		-2	253102	253437	336
wDi_CP048819	73444207	GZ065_v1_0350	CDS	automatic/finished		transposase		no						no		-3	326742	327020	279
wDi_CP048819	73444342	GZ065_v1_0485	CDS	automatic/finished		transposase		no						no		3	467778	468611	834
wDi_CP048819	73445015	GZ065_v1_1158	CDS	automatic/finished		transposase		no						no		-3	1114044	1114877	834
wDi_CP048819	73444118	GZ065_v1_0261	CDS	automatic/finished		transposase		no						no		-1	253457	253663	207
wDi_CP048819	73444119	GZ065_v1_0262	CDS	automatic/finished		transposase		no						no		-3	253689	253850	162
wDi_CP048819	73444120	GZ065_v1_0263	CDS	automatic/finished		transposase		no						no		-2	253804	254250	447
wDi_CP048819	73444080	GZ065_v1_0223	CDS	automatic/finished		transposase		no						no		3	218271	219194	924
wDi_CP048819	73444364	GZ065_v1_0507	CDS	automatic/finished		transposase		no						no		1	498163	499044	882
wDi_CP048819	73444373	GZ065_v1_0516	CDS	automatic/finished		transposase		no						no		2	519626	520495	870
wDi_CP048819	73444394	GZ065_v1_0537	CDS	automatic/finished		transposase		no						no		3	533361	534257	897
wDi_CP048819	73444411	GZ065_v1_0554	CDS	automatic/finished		transposase		no						no		3	548493	549365	873
wDi_CP048819	73444919	GZ065_v1_1062	CDS	automatic/finished		tRNA (Guanine37-N1) -methyltransferase	2.1.1.-	no						no		-3	1038219	1038374	156
wDi_CP048819	73444554	GZ065_v1_0697	CDS	automatic/finished		tRNA dihydrouridine synthase B	1.-.-.-	no						no		3	691197	691415	219
wDi_CP048819	73444555	GZ065_v1_0698	CDS	automatic/finished		tRNA dihydrouridine synthase B	1.-.-.-	no						no		1	691456	691755	300
wDi_CP048819	73444556	GZ065_v1_0699	CDS	automatic/finished		tRNA dihydrouridine synthase B	1.-.-.-	no						no		2	691727	692176	450
wDi_CP048819	73444404	GZ065_v1_0547	CDS	automatic/finished		XRE family transcriptional regulator		no						no		-1	542402	543307	906
