# Supplementary material for: Complete de novo assembly of Wolbachia endosymbiont of Diaphorinacitri Kuwayama (Hemiptera: Liviidae) using long-read genome sequencing
Source: Sci Rep. 2022 Jan 7;12:125. doi: 10.1038/s41598-021-03184-0 (PMC8741817; doi:10.1038/s41598-021-03184-0)
Supplement: Supplementary file 2 — Supplementary Information 2. [file 41598_2021_3184_MOESM2_ESM.xls]

## Sheet: Table S2
Table S2: The Phyloprofile analysis of complete and draft wDi
Label	Begin	End	Evidence	Gene	Product	Wolbachia endosymbiont of Diaphorina citri
GZ065_v1_0001	1	1383	automatic/finished	dnaA	Chromosomal replication initiator protein DnaA	AMZJ_v1_890003
GZ065_v1_0002	1541	2413	automatic/finished	secF	Protein translocase subunit SecF	AMZJ_v1_890004
GZ065_v1_0003	2170	2418	automatic/finished	_	protein of unknown function	AMZJ_v1_890005
GZ065_v1_0004	2489	3169	automatic/finished	_	conserved protein of unknown function	AMZJ_v1_890006
GZ065_v1_0005	3300	4007	automatic/finished	_	transposase	AMZJ_v1_890001
GZ065_v1_0008	5991	6902	automatic/finished	_	conserved protein of unknown function	AMZJ_v1_150003, AMZJ_v1_870002, AMZJ_v1_1070001, AMZJ_v1_1190001
GZ065_v1_0009	7118	7825	automatic/finished	_	transposase	AMZJ_v1_890001
GZ065_v1_0010	7844	9559	automatic/finished	_	protein of unknown function	AMZJ_v1_360022
GZ065_v1_0011	9690	9908	automatic/finished	_	conserved protein of unknown function	AMZJ_v1_490001
GZ065_v1_0012	9859	10170	automatic/finished	relG	Toxin RelG	AMZJ_v1_480018, AMZJ_v1_490002
GZ065_v1_0014	10943	11650	automatic/finished	_	transposase	AMZJ_v1_890001
GZ065_v1_0016	14666	14941	automatic/finished	_	transposase	AMZJ_v1_600001
GZ065_v1_0017	14977	15525	automatic/finished	_	protein of unknown function	AMZJ_v1_710002
GZ065_v1_0018	15571	16284	automatic/finished	_	conserved protein of unknown function	AMZJ_v1_10017
GZ065_v1_0019	16608	18206	automatic/finished	_	conserved protein of unknown function	AMZJ_v1_10016, AMZJ_v1_330014, AMZJ_v1_770010
GZ065_v1_0020	18386	19663	automatic/finished	purA	Adenylosuccinate synthetase	AMZJ_v1_10015
GZ065_v1_0021	19822	21759	automatic/finished	_	conserved protein of unknown function	AMZJ_v1_10014
GZ065_v1_0022	21862	22098	automatic/finished	infA	Translation initiation factor IF-1	AMZJ_v1_10013
GZ065_v1_0023	22095	22685	automatic/finished	_	dTTP/UTP pyrophosphatase	AMZJ_v1_10012
GZ065_v1_0024	22672	24894	automatic/finished	_	conserved protein of unknown function	AMZJ_v1_10011, AMZJ_v1_550021
GZ065_v1_0025	25074	26489	automatic/finished	_	Transporter	AMZJ_v1_10010
GZ065_v1_0026	26520	27023	automatic/finished	_	DsbC domain-containing protein	AMZJ_v1_10009
GZ065_v1_0027	27278	28936	automatic/finished	groL	chaperonin GroEL	AMZJ_v1_10008
GZ065_v1_0028	29026	29316	automatic/finished	groS	cochaperonin GroES	AMZJ_v1_10007
GZ065_v1_0029	29429	30226	automatic/finished	_	Folate-dependent protein for Fe/S cluster synthesis/repair in oxidative stress	AMZJ_v1_10006
GZ065_v1_0030	30355	31251	automatic/finished	_	conserved protein of unknown function	AMZJ_v1_10005
GZ065_v1_0031	31951	32175	automatic/finished	_	protein of unknown function	AMZJ_v1_10004
GZ065_v1_0032	32501	33277	automatic/finished	fabI	Enoyl-[acyl-carrier-protein] reductase [NADH] 1	AMZJ_v1_10003
GZ065_v1_0034	35257	37326	automatic/finished	_	protein of unknown function	AMZJ_v1_260001
GZ065_v1_0035	37695	39065	automatic/finished	_	Magnesium transporter MgtE	AMZJ_v1_260002
GZ065_v1_0036	39309	40322	automatic/finished	prfB	Peptide chain release factor 2	AMZJ_v1_170004, AMZJ_v1_260003
GZ065_v1_0037	40497	41783	automatic/finished	_	Methionine transporter MetT	AMZJ_v1_260004, AMZJ_v1_1020016
GZ065_v1_0038	41957	44350	automatic/finished	_	ANK_REP_REGION domain-containing protein	AMZJ_v1_260005
GZ065_v1_0039	44441	45364	automatic/finished	_	Pseudouridine synthase	AMZJ_v1_260006
GZ065_v1_0040	45372	46634	automatic/finished	_	L-Proline/Glycine betaine transporter ProP	AMZJ_v1_260007, AMZJ_v1_610011, AMZJ_v1_750091
GZ065_v1_0041	46670	48472	automatic/finished	aspS	Aspartate--tRNA(Asp/Asn) ligase	AMZJ_v1_260008
GZ065_v1_0042	48604	49980	automatic/finished	_	Ankyrin repeat domain protein	AMZJ_v1_260009
GZ065_v1_0043	50041	52542	automatic/finished	mutS	DNA mismatch repair protein MutS	AMZJ_v1_260010
GZ065_v1_0044	52656	55196	automatic/finished	ankX	Phosphocholine transferase AnkX	AMZJ_v1_260011, AMZJ_v1_350004
GZ065_v1_0045	55231	57321	automatic/finished	_	Putative cytochrome c-type biogenesis protein related to CcmF	AMZJ_v1_260012
GZ065_v1_0046	57483	58715	automatic/finished	_	conserved protein of unknown function	AMZJ_v1_260015
GZ065_v1_0047	58934	59161	automatic/finished	_	protein of unknown function	AMZJ_v1_130002, AMZJ_v1_140002, AMZJ_v1_260016, AMZJ_v1_830004, AMZJ_v1_1050002
GZ065_v1_0049	60617	61195	automatic/finished	_	DNA repair protein RadC	AMZJ_v1_380030
GZ065_v1_0052	63464	64570	automatic/finished	_	D-alanyl-D-alanine carboxypeptidase	AMZJ_v1_850009
GZ065_v1_0053	64603	65961	automatic/finished	_	DNA recombination protein RmuC	AMZJ_v1_850008
GZ065_v1_0054	66233	67393	automatic/finished	_	Outer membrane receptor proteins, mostly Fe transport	AMZJ_v1_850007
GZ065_v1_0055	67494	68297	automatic/finished	_	conserved protein of unknown function	AMZJ_v1_850006
GZ065_v1_0057	68481	68717	automatic/finished	_	protein of unknown function	AMZJ_v1_850005
GZ065_v1_0058	68789	68968	automatic/finished	_	protein of unknown function	AMZJ_v1_850004
GZ065_v1_0059	69163	71814	automatic/finished	secA	Protein translocase subunit SecA	AMZJ_v1_850003
GZ065_v1_0060	72730	73818	automatic/finished	_	transposase	AMZJ_v1_1020025, AMZJ_v1_1020026
GZ065_v1_0062	74593	75528	automatic/finished	_	p44/Msp2 family outer membrane protein	AMZJ_v1_390003
GZ065_v1_0063	75588	76814	automatic/finished	mtaB	Threonylcarbamoyladenosine tRNA methylthiotransferase MtaB	AMZJ_v1_390002
GZ065_v1_0064	76927	77211	automatic/finished	_	protein of unknown function	AMZJ_v1_390001
GZ065_v1_0065	77232	78320	automatic/finished	_	transposase	AMZJ_v1_1020025, AMZJ_v1_1020026
GZ065_v1_0066	78584	80146	automatic/finished	murE	UDP-N-acetylmuramoyl-L-alanyl-D-glutamate--2,6-diaminopimelate ligase	AMZJ_v1_1010001
GZ065_v1_0067	80115	81347	automatic/finished	aar	L-alanine/L-glutamate racemase	AMZJ_v1_1010002
GZ065_v1_0068	81355	81657	automatic/finished	_	putative BolA protein	AMZJ_v1_1010003
GZ065_v1_0069	81710	83623	automatic/finished	dnaK	fragment of chaperone protein DnaK (part 2)	AMZJ_v1_1010004
GZ065_v1_0070	83697	84452	automatic/finished	_	protein of unknown function	AMZJ_v1_1010005
GZ065_v1_0071	84472	84702	automatic/finished	_	protein of unknown function	AMZJ_v1_1010005
GZ065_v1_0072	84783	85076	automatic/finished	dnaK	fragment of chaperone protein DnaK (part 2)	AMZJ_v1_1010004
GZ065_v1_0073	85057	85185	automatic/finished	dnaK	fragment of chaperone protein DnaK (part 2)	AMZJ_v1_1010004
GZ065_v1_0074	85194	85577	automatic/finished	dnaK	fragment of chaperone protein DnaK (part 3)	AMZJ_v1_760005, AMZJ_v1_1010004
GZ065_v1_0075	85580	85774	automatic/finished	dnaK	fragment of chaperone protein DnaK (part 4)	AMZJ_v1_1010004
GZ065_v1_0078	86102	86695	automatic/finished	dnaK	fragment of chaperone protein DnaK (part 6)	AMZJ_v1_1010004
GZ065_v1_0079	86728	87051	automatic/finished	_	putative BolA protein	AMZJ_v1_1010003
GZ065_v1_0080	87059	87361	automatic/finished	_	protein of unknown function	AMZJ_v1_1010002
GZ065_v1_0081	87358	87525	automatic/finished	_	protein of unknown function	AMZJ_v1_1010002
GZ065_v1_0083	87783	88097	automatic/finished	metC	fragment of cystathionine beta-lyase/L-cysteine desulfhydrase (part 2)	AMZJ_v1_1010002
GZ065_v1_0084	88102	88221	automatic/finished	metC	fragment of cystathionine beta-lyase/L-cysteine desulfhydrase (part 3)	AMZJ_v1_1010002
GZ065_v1_0085	88261	88419	automatic/finished	_	protein of unknown function	AMZJ_v1_1010001
GZ065_v1_0086	88481	88636	automatic/finished	_	protein of unknown function	AMZJ_v1_1030015
GZ065_v1_0088	89021	89167	automatic/finished	_	protein of unknown function	AMZJ_v1_1010001
GZ065_v1_0089	89216	89458	automatic/finished	_	protein of unknown function	AMZJ_v1_1010001
GZ065_v1_0091	90092	90391	automatic/finished	_	putative DNA-binding transcriptional regulator YlbG (fragment)	AMZJ_v1_1020025
GZ065_v1_0093	90683	92194	automatic/finished	_	Ribonuclease E	AMZJ_v1_1010005
GZ065_v1_0094	92344	92544	automatic/finished	rpmG	50S ribosomal protein L33	AMZJ_v1_1010006
GZ065_v1_0095	92991	93713	automatic/finished	_	Zinc ABC transporter, periplasmic-binding protein ZnuA	AMZJ_v1_1010007
GZ065_v1_0096	93858	94589	automatic/finished	znuC	Zinc import ATP-binding protein ZnuC	AMZJ_v1_1010008
GZ065_v1_0097	94586	96007	automatic/finished	ubiB	putative protein kinase UbiB	AMZJ_v1_1010009
GZ065_v1_0098	96151	97833	automatic/finished	_	ANK_REP_REGION domain-containing protein	AMZJ_v1_1010010
GZ065_v1_0099	97925	98872	automatic/finished	trxB	thioredoxin reductase	AMZJ_v1_1010011
GZ065_v1_0100	98859	99458	automatic/finished	ahpC	Alkyl hydroperoxide reductase C	AMZJ_v1_1010012
GZ065_v1_0101	99616	100800	automatic/finished	_	conserved protein of unknown function	AMZJ_v1_360001, AMZJ_v1_1010014
GZ065_v1_0103	101563	102834	automatic/finished	_	conserved protein of unknown function	AMZJ_v1_1010015
GZ065_v1_0104	102982	103740	automatic/finished	tatC	Sec-independent protein translocase protein TatC	AMZJ_v1_1010016
GZ065_v1_0105	103744	104715	automatic/finished	gap	Glyceraldehyde-3-phosphate dehydrogenase	AMZJ_v1_1010017
GZ065_v1_0106	104867	105226	automatic/finished	_	conserved protein of unknown function	AMZJ_v1_1010018
GZ065_v1_0107	105478	106332	automatic/finished	_	conserved protein of unknown function	AMZJ_v1_1010019
GZ065_v1_0108	106547	106801	automatic/finished	_	protein of unknown function	AMZJ_v1_1010020
GZ065_v1_0109	107000	107533	automatic/finished	_	HK97 family phage prohead protease	AMZJ_v1_1010021
GZ065_v1_0110	107635	109755	automatic/finished	_	Chromosome segregation protein SMC	AMZJ_v1_1010022
GZ065_v1_0111	109727	110323	automatic/finished	_	transposase	AMZJ_v1_430007, AMZJ_v1_1020001
GZ065_v1_0112	110360	111586	automatic/finished	_	tRNA nucleotidyltransferase	AMZJ_v1_1020002
GZ065_v1_0113	111922	113751	automatic/finished	bipA	ribosome-dependent GTPase, ribosome assembly factor	AMZJ_v1_1020003
GZ065_v1_0114	113974	115323	automatic/finished	gltX	Glutamate--tRNA ligase 1	AMZJ_v1_1020004
GZ065_v1_0115	115284	115499	automatic/finished	_	protein of unknown function	AMZJ_v1_1020005
GZ065_v1_0116	115531	116550	automatic/finished	_	Putative DNA polymerase III	AMZJ_v1_1020006
GZ065_v1_0117	116556	116738	automatic/finished	_	conserved protein of unknown function	AMZJ_v1_1020007
GZ065_v1_0118	116853	117662	automatic/finished	_	High-affinity zinc uptake system membrane protein znuB	AMZJ_v1_1020008
GZ065_v1_0119	117656	118003	automatic/finished	_	conserved protein of unknown function	AMZJ_v1_1020009
GZ065_v1_0120	118007	118873	automatic/finished	ispE	4-diphosphocytidyl-2-C-methyl-D-erythritol kinase	AMZJ_v1_1020010
GZ065_v1_0121	118948	122220	automatic/finished	_	Helicase, UvrD/Rep/AddA family	AMZJ_v1_1020011
GZ065_v1_0122	122280	122726	automatic/finished	_	Cytochrome c-type biogenesis protein cycL precursor	AMZJ_v1_1020012
GZ065_v1_0123	122665	123678	automatic/finished	_	Putative outer membrane protein	AMZJ_v1_1020013
GZ065_v1_0124	123686	124033	automatic/finished	fdxB	2Fe-2S ferredoxin	AMZJ_v1_1020014
GZ065_v1_0125	124274	126514	automatic/finished	_	protein of unknown function	AMZJ_v1_1020015
GZ065_v1_0126	126774	128072	automatic/finished	_	Methionine transporter MetT	AMZJ_v1_260004, AMZJ_v1_1020016
GZ065_v1_0127	128171	129922	automatic/finished	dnaG	DNA primase	AMZJ_v1_1020017
GZ065_v1_0128	130067	131233	automatic/finished	_	Ribose 5-phosphate isomerase B	AMZJ_v1_1020018
GZ065_v1_0129	131341	132471	automatic/finished	_	putative membrane protein	AMZJ_v1_1020019
GZ065_v1_0130	132471	133076	automatic/finished	_	putative Inactive homolog of metal-dependent proteases, molecular chaperone	AMZJ_v1_1020020
GZ065_v1_0131	133046	133630	automatic/finished	_	conserved protein of unknown function	AMZJ_v1_1020021
GZ065_v1_0132	133866	134576	automatic/finished	_	Class II aldolase/adducin domain protein	AMZJ_v1_1020022
GZ065_v1_0133	134752	135399	automatic/finished	_	Heme exporter protein B	AMZJ_v1_1020023
GZ065_v1_0134	135507	135884	automatic/finished	_	C4-type zinc finger protein, DksA/TraR family	AMZJ_v1_1020024
GZ065_v1_0135	135981	137069	automatic/finished	_	transposase	AMZJ_v1_1020025, AMZJ_v1_1020026
GZ065_v1_0136	137192	137350	automatic/finished	_	protein of unknown function	AMZJ_v1_1030001
GZ065_v1_0137	137558	138772	automatic/finished	_	conserved protein of unknown function	AMZJ_v1_1030003
GZ065_v1_0138	138928	140208	automatic/finished	ispG	4-hydroxy-3-methylbut-2-en-1-yl diphosphate synthase (flavodoxin)	AMZJ_v1_1030004
GZ065_v1_0139	140225	140869	automatic/finished	_	conserved protein of unknown function	AMZJ_v1_1030005
GZ065_v1_0140	141046	141603	automatic/finished	_	conserved protein of unknown function	AMZJ_v1_1030006
GZ065_v1_0141	141785	143896	automatic/finished	ftsK	DNA translocase FtsK	AMZJ_v1_1030007
GZ065_v1_0142	143897	144175	automatic/finished	_	YggT family protein	AMZJ_v1_1030008
GZ065_v1_0144	144666	145094	automatic/finished	_	Stringent starvation protein B domain protein	AMZJ_v1_1030009
GZ065_v1_0145	145580	145756	automatic/finished	_	protein of unknown function	AMZJ_v1_1030010
GZ065_v1_0146	146001	146894	automatic/finished	_	conserved protein of unknown function	AMZJ_v1_1030012
GZ065_v1_0147	146947	147960	automatic/finished	obg	GTPase Obg	AMZJ_v1_1030013
GZ065_v1_0148	147948	149222	automatic/finished	eno	enolase	AMZJ_v1_1030014
GZ065_v1_0149	149219	149521	automatic/finished	_	conserved protein of unknown function	AMZJ_v1_1030015
GZ065_v1_0150	149543	150541	automatic/finished	_	UDP-N-acetylmuramate--alanine ligase	AMZJ_v1_1030016
GZ065_v1_0151	150551	151162	automatic/finished	_	SURF1-like protein	AMZJ_v1_1030017
GZ065_v1_0152	151164	151640	automatic/finished	_	Bacterioferritin	AMZJ_v1_1030018
GZ065_v1_0153	151694	152167	automatic/finished	_	RDD domain-containing protein	AMZJ_v1_1030019
GZ065_v1_0154	152167	152808	automatic/finished	_	hydrolase, haloacid dehalogenase-like family	AMZJ_v1_1030020
GZ065_v1_0155	152952	154127	automatic/finished	_	conserved protein of unknown function	AMZJ_v1_1030021
GZ065_v1_0156	154406	157135	automatic/finished	_	protein of unknown function	AMZJ_v1_1030022
GZ065_v1_0157	157161	158549	automatic/finished	fumC	fumarase C	AMZJ_v1_1030023
GZ065_v1_0158	158742	160055	automatic/finished	_	conserved protein of unknown function	AMZJ_v1_1030024
GZ065_v1_0159	160367	163198	automatic/finished	_	RecB family exonuclease	AMZJ_v1_1030025
GZ065_v1_0160	163306	166395	automatic/finished	_	Phosphoribosylformylglycinamidine synthase, PurS subunit	AMZJ_v1_1030026
GZ065_v1_0161	166473	166985	automatic/finished	_	conserved membrane protein of unknown function	AMZJ_v1_1030027
GZ065_v1_0162	167400	168518	automatic/finished	dnaJ	Chaperone protein DnaJ	AMZJ_v1_1030028
GZ065_v1_0163	168655	170322	automatic/finished	_	Metallo-beta-lactamase family protein, RNA-specific	AMZJ_v1_1030029
GZ065_v1_0164	170706	172025	automatic/finished	tolB	Tol-Pal system protein TolB	AMZJ_v1_1030031
GZ065_v1_0165	172064	172417	automatic/finished	_	Aspartyl-tRNA(Asn) amidotransferase subunit C	AMZJ_v1_1030032
GZ065_v1_0166	172407	173327	automatic/finished	prs	Ribose-phosphate pyrophosphokinase	AMZJ_v1_1030033
GZ065_v1_0167	173402	175051	automatic/finished	_	Recombinase family protein	AMZJ_v1_1030034
GZ065_v1_0168	174960	175265	automatic/finished	_	conserved protein of unknown function	AMZJ_v1_1030035
GZ065_v1_0169	175342	175581	automatic/finished	_	protein of unknown function	AMZJ_v1_210001, AMZJ_v1_210002, AMZJ_v1_1060002
GZ065_v1_0170	175719	176144	automatic/finished	ylbG	putative DNA-binding transcriptional regulator YlbG	AMZJ_v1_1020025
GZ065_v1_0171	176192	176524	automatic/finished	_	transposase	AMZJ_v1_380007, AMZJ_v1_380008, AMZJ_v1_800002
GZ065_v1_0172	176472	176984	automatic/finished	_	transposase	AMZJ_v1_510001, AMZJ_v1_800001
GZ065_v1_0173	177166	177681	automatic/finished	_	protein of unknown function	AMZJ_v1_1020026
GZ065_v1_0174	177731	178819	automatic/finished	_	transposase	AMZJ_v1_1020025, AMZJ_v1_1020026
GZ065_v1_0175	178886	179074	automatic/finished	_	protein of unknown function	AMZJ_v1_50001, AMZJ_v1_210002, AMZJ_v1_1060002
GZ065_v1_0176	179100	179804	automatic/finished	_	ANK_REP_REGION domain-containing protein	AMZJ_v1_50001, AMZJ_v1_210001, AMZJ_v1_210002, AMZJ_v1_1060001, AMZJ_v1_1060002
GZ065_v1_0178	180569	181513	automatic/finished	_	transposase	AMZJ_v1_270002, AMZJ_v1_550022, AMZJ_v1_640011, AMZJ_v1_980003, AMZJ_v1_1040002
GZ065_v1_0179	181860	183098	automatic/finished	_	transposase	AMZJ_v1_220001, AMZJ_v1_430007, AMZJ_v1_1020001
GZ065_v1_0180	183070	183495	automatic/finished	_	protein of unknown function	AMZJ_v1_100001, AMZJ_v1_990002, AMZJ_v1_1110001
GZ065_v1_0181	183579	183896	automatic/finished	_	protein of unknown function	AMZJ_v1_100001, AMZJ_v1_990002
GZ065_v1_0182	183881	184672	automatic/finished	_	Baseplate assembly protein J	AMZJ_v1_990001, AMZJ_v1_1150002, AMZJ_v1_1160001
GZ065_v1_0183	184675	185010	automatic/finished	_	Baseplate assembly protein W	AMZJ_v1_180001, AMZJ_v1_1150001, AMZJ_v1_1170003, AMZJ_v1_1240001
GZ065_v1_0184	185013	185267	automatic/finished	_	conserved protein of unknown function	AMZJ_v1_180002, AMZJ_v1_1170002, AMZJ_v1_1240002
GZ065_v1_0185	185264	185728	automatic/finished	_	Phage baseplate assembly protein V	AMZJ_v1_180003, AMZJ_v1_1170001
GZ065_v1_0186	185715	186188	automatic/finished	_	conserved protein of unknown function	AMZJ_v1_40001, AMZJ_v1_180004, AMZJ_v1_190001, AMZJ_v1_270001, AMZJ_v1_1200002
GZ065_v1_0187	186185	186712	automatic/finished	_	conserved protein of unknown function	AMZJ_v1_40002, AMZJ_v1_180005, AMZJ_v1_190002, AMZJ_v1_270003, AMZJ_v1_1200001
GZ065_v1_0188	186685	186990	automatic/finished	_	Putative phage related protein	AMZJ_v1_190003, AMZJ_v1_270004, AMZJ_v1_930001
GZ065_v1_0189	187087	188091	automatic/finished	_	Major capsid protein	AMZJ_v1_190004, AMZJ_v1_270005, AMZJ_v1_930002, AMZJ_v1_930003, AMZJ_v1_1100001, AMZJ_v1_1120001
GZ065_v1_0190	188116	188484	automatic/finished	_	conserved protein of unknown function	AMZJ_v1_60002, AMZJ_v1_940001
GZ065_v1_0191	188531	189592	automatic/finished	_	Capsid protein	AMZJ_v1_60001, AMZJ_v1_940002, AMZJ_v1_960001, AMZJ_v1_1230001
GZ065_v1_0192	189607	191019	automatic/finished	_	Phage portal protein	AMZJ_v1_30001, AMZJ_v1_250001, AMZJ_v1_970001, AMZJ_v1_980001
GZ065_v1_0193	191016	191546	automatic/finished	acm	Lyzozyme M1	AMZJ_v1_250002, AMZJ_v1_980002
GZ065_v1_0194	191729	192700	automatic/finished	_	transposase	AMZJ_v1_270002, AMZJ_v1_550022, AMZJ_v1_640011, AMZJ_v1_980003, AMZJ_v1_1040002
GZ065_v1_0196	193033	193257	automatic/finished	_	conserved protein of unknown function	AMZJ_v1_250003
GZ065_v1_0197	193250	194443	automatic/finished	_	putative Type II site-specific deoxyribonuclease	AMZJ_v1_250004, AMZJ_v1_1000001
GZ065_v1_0198	194433	195068	automatic/finished	_	protein of unknown function	AMZJ_v1_240002, AMZJ_v1_250005, AMZJ_v1_780005, AMZJ_v1_1000002
GZ065_v1_0199	195065	196531	automatic/finished	_	Ankyrin repeat domain-containing protein	AMZJ_v1_240001, AMZJ_v1_250006, AMZJ_v1_250007, AMZJ_v1_780004
GZ065_v1_0200	196551	197033	automatic/finished	_	conserved protein of unknown function	AMZJ_v1_250008, AMZJ_v1_780003
GZ065_v1_0201	197069	198283	automatic/finished	_	Site-specific DNA-methyltransferase (adenine-specific)	AMZJ_v1_290001, AMZJ_v1_780002
GZ065_v1_0202	198387	198845	automatic/finished	_	Holliday junction resolvase	AMZJ_v1_290002, AMZJ_v1_780001
GZ065_v1_0206	202007	204148	automatic/finished	_	conserved protein of unknown function	AMZJ_v1_290006, AMZJ_v1_290007, AMZJ_v1_770038, AMZJ_v1_770042, AMZJ_v1_810003, AMZJ_v1_810006, AMZJ_v1_1220001
GZ065_v1_0207	204184	205359	automatic/finished	_	conserved protein of unknown function	AMZJ_v1_770036, AMZJ_v1_770038, AMZJ_v1_810003, AMZJ_v1_810005, AMZJ_v1_1220001
GZ065_v1_0208	205356	205847	automatic/finished	_	Putative phage related protein	AMZJ_v1_770037, AMZJ_v1_810004
GZ065_v1_0209	205881	206687	automatic/finished	_	Putative phage related protein	AMZJ_v1_290007, AMZJ_v1_770036, AMZJ_v1_770038, AMZJ_v1_810003, AMZJ_v1_810005, AMZJ_v1_1220001
GZ065_v1_0210	206711	207523	automatic/finished	_	Putative phage related protein	AMZJ_v1_770039, AMZJ_v1_810002
GZ065_v1_0211	207576	208064	automatic/finished	_	RNA polymerase sigma factor	AMZJ_v1_770040, AMZJ_v1_810001
GZ065_v1_0212	208316	208999	automatic/finished	_	Putative phage related protein	AMZJ_v1_770034
GZ065_v1_0213	209006	210940	automatic/finished	_	Virulence-associated protein	AMZJ_v1_770033
GZ065_v1_0214	210953	212137	automatic/finished	_	vrlC protein - Dichelobacter nodosus	AMZJ_v1_770032
GZ065_v1_0215	212143	212337	automatic/finished	_	conserved protein of unknown function	AMZJ_v1_770031
GZ065_v1_0216	212334	213767	automatic/finished	_	conserved protein of unknown function	AMZJ_v1_770030
GZ065_v1_0217	213778	214329	automatic/finished	_	conserved protein of unknown function	AMZJ_v1_770029
GZ065_v1_0218	214322	215506	automatic/finished	gpFI	Putative prophage major tail sheath protein	AMZJ_v1_770028
GZ065_v1_0219	215527	215877	automatic/finished	_	protein of unknown function	AMZJ_v1_770026, AMZJ_v1_770027
GZ065_v1_0220	216078	216584	automatic/finished	_	Major tail tube protein	AMZJ_v1_770026, AMZJ_v1_770027
GZ065_v1_0221	216722	217687	automatic/finished	_	transposase	AMZJ_v1_770025
GZ065_v1_0222	217656	217808	automatic/finished	_	protein of unknown function	AMZJ_v1_770024
GZ065_v1_0223	218271	219194	automatic/finished	_	transposase	AMZJ_v1_20001, AMZJ_v1_150003, AMZJ_v1_870002, AMZJ_v1_1070001, AMZJ_v1_1190001
GZ065_v1_0224	219328	219585	automatic/finished	_	conserved protein of unknown function	AMZJ_v1_820001
GZ065_v1_0225	219600	219713	automatic/finished	_	Putative phage related protein	AMZJ_v1_820002
GZ065_v1_0226	219695	222001	automatic/finished	_	Phage tail tape measure protein	AMZJ_v1_820003, AMZJ_v1_840001
GZ065_v1_0227	222003	222350	automatic/finished	_	Phage tail protein GpU	AMZJ_v1_840002
GZ065_v1_0228	222347	222556	automatic/finished	_	Phage tail protein GpX	AMZJ_v1_840003
GZ065_v1_0229	222557	223507	automatic/finished	_	Phage tail protein	AMZJ_v1_300001, AMZJ_v1_840004
GZ065_v1_0230	223541	224056	automatic/finished	_	ANK_REP_REGION domain-containing protein	AMZJ_v1_300002, AMZJ_v1_840005
GZ065_v1_0231	224111	224626	automatic/finished	_	conserved protein of unknown function	AMZJ_v1_200001
GZ065_v1_0232	224611	225915	automatic/finished	_	Group II intron-encoded protein ltrA	AMZJ_v1_200002
GZ065_v1_0233	226021	226260	automatic/finished	_	conserved protein of unknown function	AMZJ_v1_200003, AMZJ_v1_300003
GZ065_v1_0234	226281	227216	automatic/finished	_	Patatin-like phospholipase family protein	AMZJ_v1_300004, AMZJ_v1_830001, AMZJ_v1_1130001, AMZJ_v1_1180001
GZ065_v1_0235	227283	228248	automatic/finished	_	Putative transcriptional regulator	AMZJ_v1_830002, AMZJ_v1_830005, AMZJ_v1_1070002
GZ065_v1_0236	228312	229532	automatic/finished	_	conserved protein of unknown function	AMZJ_v1_130001, AMZJ_v1_140001, AMZJ_v1_830003, AMZJ_v1_1050001
GZ065_v1_0237	229847	230515	automatic/finished	_	DNA repair protein RadC	AMZJ_v1_130002, AMZJ_v1_140002, AMZJ_v1_260016, AMZJ_v1_830004, AMZJ_v1_1050002, AMZJ_v1_1140001
GZ065_v1_0238	230701	231615	automatic/finished	_	Helix-turn-helix domain-containing protein	AMZJ_v1_140003, AMZJ_v1_830002, AMZJ_v1_830005
GZ065_v1_0239	231713	232642	automatic/finished	_	transposase	AMZJ_v1_20001, AMZJ_v1_150003, AMZJ_v1_870002, AMZJ_v1_1070001, AMZJ_v1_1190001
GZ065_v1_0242	237979	240492	automatic/finished	_	protein of unknown function	AMZJ_v1_250007
GZ065_v1_0245	242011	242712	automatic/finished	_	protein of unknown function	AMZJ_v1_260011
GZ065_v1_0246	242702	243034	automatic/finished	_	protein of unknown function	AMZJ_v1_370014
GZ065_v1_0247	243061	243888	automatic/finished	_	protein of unknown function	AMZJ_v1_370016
GZ065_v1_0249	244630	245292	automatic/finished	_	exopolysaccharide synthesis protein ExoD-related protein	AMZJ_v1_400001, AMZJ_v1_550001
GZ065_v1_0251	246835	248073	automatic/finished	_	transposase	AMZJ_v1_220001, AMZJ_v1_430007, AMZJ_v1_1020001
GZ065_v1_0252	248182	249420	automatic/finished	_	transposase	AMZJ_v1_220001, AMZJ_v1_430007, AMZJ_v1_1020001
GZ065_v1_0253	249392	250423	automatic/finished	_	Integrase	AMZJ_v1_1020025
GZ065_v1_0254	250485	250601	automatic/finished	_	protein of unknown function	AMZJ_v1_990001, AMZJ_v1_1160001
GZ065_v1_0255	250937	251119	automatic/finished	_	putative DNA-binding transcriptional regulator YlbG (fragment)	AMZJ_v1_1020025
GZ065_v1_0258	251753	252637	automatic/finished	_	transposase	AMZJ_v1_430007, AMZJ_v1_1020001
GZ065_v1_0259	252579	252992	automatic/finished	_	transposase	AMZJ_v1_220001, AMZJ_v1_430007
GZ065_v1_0260	253102	253437	automatic/finished	_	transposase	AMZJ_v1_430007
GZ065_v1_0262	253689	253850	automatic/finished	_	transposase	AMZJ_v1_220001
GZ065_v1_0263	253804	254250	automatic/finished	_	transposase	AMZJ_v1_220001, AMZJ_v1_430007
GZ065_v1_0264	254423	254920	automatic/finished	_	protein of unknown function	AMZJ_v1_740022
GZ065_v1_0267	255872	256435	automatic/finished	_	exopolysaccharide synthesis protein ExoD-related protein	AMZJ_v1_400001
GZ065_v1_0268	256314	257213	automatic/finished	_	Integrase	AMZJ_v1_1020025
GZ065_v1_0269	257275	257790	automatic/finished	_	protein of unknown function	AMZJ_v1_1150002, AMZJ_v1_1160001
GZ065_v1_0270	257793	258128	automatic/finished	_	Baseplate assembly protein W	AMZJ_v1_180001, AMZJ_v1_1150001, AMZJ_v1_1170003, AMZJ_v1_1240001
GZ065_v1_0271	258151	258405	automatic/finished	_	PAAR motif family protein	AMZJ_v1_180002, AMZJ_v1_1170002, AMZJ_v1_1240002
GZ065_v1_0272	258407	258871	automatic/finished	_	Phage baseplate assembly protein V	AMZJ_v1_180003, AMZJ_v1_1170001
GZ065_v1_0273	258858	259334	automatic/finished	_	conserved protein of unknown function	AMZJ_v1_40001, AMZJ_v1_180004, AMZJ_v1_190001, AMZJ_v1_270001, AMZJ_v1_1200002
GZ065_v1_0274	259331	259852	automatic/finished	_	Phage tail protein	AMZJ_v1_40002, AMZJ_v1_180005, AMZJ_v1_190002, AMZJ_v1_270003, AMZJ_v1_1200001
GZ065_v1_0275	259845	260198	automatic/finished	_	conserved protein of unknown function	AMZJ_v1_190003, AMZJ_v1_270004, AMZJ_v1_930001
GZ065_v1_0276	260156	261160	automatic/finished	_	PUtative phage related protein	AMZJ_v1_190004, AMZJ_v1_270005, AMZJ_v1_930002, AMZJ_v1_930003, AMZJ_v1_1100001, AMZJ_v1_1120001
GZ065_v1_0277	261190	261561	automatic/finished	_	Putative phage related protein	AMZJ_v1_60002, AMZJ_v1_940001
GZ065_v1_0278	261636	262652	automatic/finished	_	Peptidase_S49 domain-containing protein	AMZJ_v1_60001, AMZJ_v1_940002, AMZJ_v1_960001, AMZJ_v1_1230001
GZ065_v1_0279	262676	264082	automatic/finished	_	Phage portal protein	AMZJ_v1_30001, AMZJ_v1_250001, AMZJ_v1_970001, AMZJ_v1_980001
GZ065_v1_0280	264079	264783	automatic/finished	_	Lysozyme M1	AMZJ_v1_250002, AMZJ_v1_980002
GZ065_v1_0281	264780	265004	automatic/finished	_	Putative phage related protein,gpW	AMZJ_v1_250003
GZ065_v1_0282	264997	266193	automatic/finished	_	putative Type II site-specific deoxyribonuclease	AMZJ_v1_250004, AMZJ_v1_1000001
GZ065_v1_0283	266183	266818	automatic/finished	_	protein of unknown function	AMZJ_v1_240002, AMZJ_v1_250005, AMZJ_v1_780005, AMZJ_v1_1000002
GZ065_v1_0284	266818	268140	automatic/finished	B2gp	Ankyrin motif protein	AMZJ_v1_240001, AMZJ_v1_250006, AMZJ_v1_780004
GZ065_v1_0285	268127	268318	automatic/finished	_	proteasome regulatory subunit p28	AMZJ_v1_240001, AMZJ_v1_250007, AMZJ_v1_780004
GZ065_v1_0286	268322	268798	automatic/finished	_	Phage Terminase small subunit	AMZJ_v1_250008, AMZJ_v1_780003
GZ065_v1_0287	268806	270026	automatic/finished	_	Site-specific DNA-methyltransferase (adenine-specific)	AMZJ_v1_290001, AMZJ_v1_780002
GZ065_v1_0288	270136	270603	automatic/finished	_	Holliday junction resolvase	AMZJ_v1_290002, AMZJ_v1_780001
GZ065_v1_0289	270591	270779	automatic/finished	_	protein of unknown function	AMZJ_v1_290003
GZ065_v1_0290	270862	274398	automatic/finished	_	Helicase	AMZJ_v1_290004
GZ065_v1_0292	276401	276580	automatic/finished	_	protein of unknown function	AMZJ_v1_290005
GZ065_v1_0293	276877	277740	automatic/finished	_	Putative phage related protein	AMZJ_v1_290006, AMZJ_v1_770035, AMZJ_v1_770042, AMZJ_v1_810006
GZ065_v1_0294	277777	278934	automatic/finished	_	protein of unknown function	AMZJ_v1_290007, AMZJ_v1_770038, AMZJ_v1_810003, AMZJ_v1_1220001
GZ065_v1_0296	279404	280240	automatic/finished	insF	transposase	AMZJ_v1_800003
GZ065_v1_0297	280222	280554	automatic/finished	_	transposase	AMZJ_v1_380007, AMZJ_v1_380008, AMZJ_v1_800002
GZ065_v1_0298	280502	281014	automatic/finished	_	transposase	AMZJ_v1_510001, AMZJ_v1_800001
GZ065_v1_0299	281011	281433	automatic/finished	_	protein of unknown function	AMZJ_v1_300002, AMZJ_v1_840005
GZ065_v1_0300	281501	281728	automatic/finished	_	conserved protein of unknown function	AMZJ_v1_200003, AMZJ_v1_300003
GZ065_v1_0301	281749	282672	automatic/finished	_	Patatin family protein	AMZJ_v1_300004, AMZJ_v1_830001, AMZJ_v1_1130001, AMZJ_v1_1180001
GZ065_v1_0302	282690	282818	automatic/finished	_	protein of unknown function	AMZJ_v1_310001
GZ065_v1_0303	282751	283083	automatic/finished	_	conserved protein of unknown function	AMZJ_v1_310002, AMZJ_v1_460029
GZ065_v1_0304	283421	284398	automatic/finished	_	Transcriptional regulator	AMZJ_v1_110001, AMZJ_v1_310003, AMZJ_v1_310004
GZ065_v1_0305	284445	285359	automatic/finished	_	putative Transcriptional regulator	AMZJ_v1_110002, AMZJ_v1_120001, AMZJ_v1_140003, AMZJ_v1_150001, AMZJ_v1_310004, AMZJ_v1_830002, AMZJ_v1_830005, AMZJ_v1_920001, AMZJ_v1_1070002
GZ065_v1_0306	285438	285773	automatic/finished	_	protein of unknown function	AMZJ_v1_830003
GZ065_v1_0323	300209	301039	automatic/finished	_	protein of unknown function	AMZJ_v1_130001, AMZJ_v1_140001, AMZJ_v1_830003, AMZJ_v1_1050001
GZ065_v1_0324	301210	301875	automatic/finished	_	DNA repair protein RadC	AMZJ_v1_130002, AMZJ_v1_140002, AMZJ_v1_260016, AMZJ_v1_830004, AMZJ_v1_1050002, AMZJ_v1_1140001
GZ065_v1_0325	302047	302976	automatic/finished	_	Transcriptional regulator	AMZJ_v1_110002, AMZJ_v1_120001, AMZJ_v1_140003, AMZJ_v1_150001, AMZJ_v1_310004, AMZJ_v1_830002, AMZJ_v1_830005, AMZJ_v1_920001, AMZJ_v1_1070002
GZ065_v1_0326	303347	304276	automatic/finished	_	transposase	AMZJ_v1_20001, AMZJ_v1_150003, AMZJ_v1_870002, AMZJ_v1_1070001, AMZJ_v1_1190001
GZ065_v1_0327	304450	304593	automatic/finished	_	protein of unknown function	AMZJ_v1_20002
GZ065_v1_0328	304614	312947	automatic/finished	_	protein of unknown function	AMZJ_v1_90001
GZ065_v1_0330	314677	314805	automatic/finished	_	conserved protein of unknown function	AMZJ_v1_790001
GZ065_v1_0332	315771	316196	automatic/finished	_	protein of unknown function	AMZJ_v1_400001
GZ065_v1_0333	316196	316426	automatic/finished	_	protein of unknown function	AMZJ_v1_550001
GZ065_v1_0334	316751	317098	automatic/finished	_	protein of unknown function	AMZJ_v1_610003, AMZJ_v1_790003
GZ065_v1_0335	317230	317415	automatic/finished	_	protein of unknown function	AMZJ_v1_790003
GZ065_v1_0336	317545	317715	automatic/finished	_	protein of unknown function	AMZJ_v1_790003
GZ065_v1_0337	317690	317938	automatic/finished	_	protein of unknown function	AMZJ_v1_790003
GZ065_v1_0338	318153	318311	automatic/finished	_	protein of unknown function	AMZJ_v1_790002
GZ065_v1_0339	318344	318472	automatic/finished	_	conserved protein of unknown function	AMZJ_v1_790001
GZ065_v1_0345	322428	322556	automatic/finished	_	conserved protein of unknown function	AMZJ_v1_790001
GZ065_v1_0346	322589	322747	automatic/finished	_	protein of unknown function	AMZJ_v1_790002
GZ065_v1_0347	322962	324287	automatic/finished	_	conserved protein of unknown function	AMZJ_v1_790003
GZ065_v1_0348	324476	325132	automatic/finished	_	exopolysaccharide synthesis protein ExoD-related protein	AMZJ_v1_400001, AMZJ_v1_550001
GZ065_v1_0350	326742	327020	automatic/finished	_	transposase	AMZJ_v1_430007
GZ065_v1_0351	327077	328315	automatic/finished	_	transposase	AMZJ_v1_220001, AMZJ_v1_430007, AMZJ_v1_1020001
GZ065_v1_0352	328295	329329	automatic/finished	_	transposase	AMZJ_v1_220001, AMZJ_v1_430007, AMZJ_v1_1020001
GZ065_v1_0354	330011	331540	automatic/finished	_	protein of unknown function	AMZJ_v1_750055
GZ065_v1_0355	331697	333187	automatic/finished	_	Site-specific recombinase, resolvase family	AMZJ_v1_70001, AMZJ_v1_210004, AMZJ_v1_210005, AMZJ_v1_620001, AMZJ_v1_680002, AMZJ_v1_910002, AMZJ_v1_950001, AMZJ_v1_1090002, AMZJ_v1_1210001
GZ065_v1_0356	333190	333621	automatic/finished	_	conserved protein of unknown function	AMZJ_v1_210003, AMZJ_v1_1060003, AMZJ_v1_1090001
GZ065_v1_0357	333626	334123	automatic/finished	_	ANK_REP_REGION domain-containing protein	AMZJ_v1_50001, AMZJ_v1_210002, AMZJ_v1_1060002
GZ065_v1_0358	334162	334899	automatic/finished	_	Ankyrin repeat domain-containing protein	AMZJ_v1_50001, AMZJ_v1_210001, AMZJ_v1_210002, AMZJ_v1_1060001, AMZJ_v1_1060002
GZ065_v1_0359	335068	336234	automatic/finished	_	Phage tail protein	AMZJ_v1_100001, AMZJ_v1_990002, AMZJ_v1_1110001
GZ065_v1_0360	336498	337289	automatic/finished	_	Baseplate assembly protein J	AMZJ_v1_990001, AMZJ_v1_1150002, AMZJ_v1_1160001
GZ065_v1_0361	337292	337627	automatic/finished	_	Baseplate assembly protein W	AMZJ_v1_180001, AMZJ_v1_1150001, AMZJ_v1_1170003, AMZJ_v1_1240001
GZ065_v1_0362	337633	337887	automatic/finished	_	Putative phage related protein	AMZJ_v1_180002, AMZJ_v1_1170002, AMZJ_v1_1240002
GZ065_v1_0363	337893	338357	automatic/finished	_	Baseplate assembly protein GpV	AMZJ_v1_180003, AMZJ_v1_1170001
GZ065_v1_0364	338344	338814	automatic/finished	_	conserved protein of unknown function	AMZJ_v1_40001, AMZJ_v1_180004, AMZJ_v1_190001, AMZJ_v1_270001, AMZJ_v1_1200002
GZ065_v1_0365	338811	339302	automatic/finished	_	conserved protein of unknown function	AMZJ_v1_40002, AMZJ_v1_180005, AMZJ_v1_190002, AMZJ_v1_270003, AMZJ_v1_1200001
GZ065_v1_0366	339299	339610	automatic/finished	_	conserved protein of unknown function	AMZJ_v1_190003, AMZJ_v1_270004, AMZJ_v1_930001
GZ065_v1_0367	339610	340614	automatic/finished	_	Major capsid protein E	AMZJ_v1_190004, AMZJ_v1_270005, AMZJ_v1_930002, AMZJ_v1_930003, AMZJ_v1_1100001, AMZJ_v1_1120001
GZ065_v1_0368	340658	341029	automatic/finished	_	Putative phage related protein	AMZJ_v1_60002, AMZJ_v1_940001
GZ065_v1_0369	341104	342141	automatic/finished	_	Capsid protein	AMZJ_v1_60001, AMZJ_v1_940002, AMZJ_v1_960001, AMZJ_v1_1230001
GZ065_v1_0370	342141	343547	automatic/finished	_	Phage portal protein, lambda family	AMZJ_v1_30001, AMZJ_v1_250001, AMZJ_v1_970001, AMZJ_v1_980001
GZ065_v1_0371	343548	343772	automatic/finished	_	conserved protein of unknown function	AMZJ_v1_250003
GZ065_v1_0372	343762	344964	automatic/finished	_	putative Type II site-specific deoxyribonuclease	AMZJ_v1_250004, AMZJ_v1_1000001
GZ065_v1_0373	344954	345589	automatic/finished	_	protein of unknown function	AMZJ_v1_240002, AMZJ_v1_250005, AMZJ_v1_780005, AMZJ_v1_1000002
GZ065_v1_0374	345586	347052	automatic/finished	_	Ankyrin repeat domain-containing protein	AMZJ_v1_240001, AMZJ_v1_250006, AMZJ_v1_250007, AMZJ_v1_780004
GZ065_v1_0375	347072	347554	automatic/finished	_	conserved protein of unknown function	AMZJ_v1_250008, AMZJ_v1_780003
GZ065_v1_0376	347590	348804	automatic/finished	_	Site-specific DNA-methyltransferase (adenine-specific)	AMZJ_v1_290001, AMZJ_v1_780002
GZ065_v1_0377	348908	349363	automatic/finished	_	Holliday junction resolvase	AMZJ_v1_290002, AMZJ_v1_780001
GZ065_v1_0379	351733	353223	automatic/finished	_	protein of unknown function	AMZJ_v1_290007, AMZJ_v1_770038, AMZJ_v1_810003, AMZJ_v1_1220001
GZ065_v1_0380	353659	354603	automatic/finished	B2gp	transposase	AMZJ_v1_270002, AMZJ_v1_550022, AMZJ_v1_640011, AMZJ_v1_980003, AMZJ_v1_1040002
GZ065_v1_0381	354808	354963	automatic/finished	_	protein of unknown function	AMZJ_v1_110001
GZ065_v1_0382	355013	355933	automatic/finished	_	putative transcriptional regulator	AMZJ_v1_110002, AMZJ_v1_120001, AMZJ_v1_140003, AMZJ_v1_150001, AMZJ_v1_310004, AMZJ_v1_830002, AMZJ_v1_830005, AMZJ_v1_920001, AMZJ_v1_1070002
GZ065_v1_0383	356030	357166	automatic/finished	_	conserved protein of unknown function	AMZJ_v1_130001, AMZJ_v1_140001, AMZJ_v1_830003, AMZJ_v1_1050001
GZ065_v1_0384	357299	357955	automatic/finished	_	DNA repair protein RadC	AMZJ_v1_130002, AMZJ_v1_140002, AMZJ_v1_260016, AMZJ_v1_830004, AMZJ_v1_1050002, AMZJ_v1_1140001
GZ065_v1_0385	358121	358642	automatic/finished	_	protein of unknown function	AMZJ_v1_110002, AMZJ_v1_120001, AMZJ_v1_140003, AMZJ_v1_920001
GZ065_v1_0386	358924	359868	automatic/finished	_	transposase	AMZJ_v1_270002, AMZJ_v1_550022, AMZJ_v1_640011, AMZJ_v1_980003, AMZJ_v1_1040002
GZ065_v1_0387	360073	360444	automatic/finished	_	protein of unknown function	AMZJ_v1_150001, AMZJ_v1_1070002, AMZJ_v1_1190002
GZ065_v1_0388	360574	361494	automatic/finished	_	transposase	AMZJ_v1_20001, AMZJ_v1_150003, AMZJ_v1_870002, AMZJ_v1_1070001, AMZJ_v1_1190001
GZ065_v1_0389	361593	372023	automatic/finished	_	conserved protein of unknown function	AMZJ_v1_90001
GZ065_v1_0391	374045	377176	automatic/finished	_	protein of unknown function	AMZJ_v1_250007
GZ065_v1_0392	377166	377498	automatic/finished	_	protein of unknown function	AMZJ_v1_370014
GZ065_v1_0393	377525	378352	automatic/finished	_	protein of unknown function	AMZJ_v1_370016
GZ065_v1_0395	379094	379756	automatic/finished	_	exopolysaccharide synthesis protein ExoD-related protein	AMZJ_v1_400001, AMZJ_v1_550001
GZ065_v1_0397	380798	381742	automatic/finished	_	transposase	AMZJ_v1_270002, AMZJ_v1_550022, AMZJ_v1_640011, AMZJ_v1_980003, AMZJ_v1_1040002
GZ065_v1_0399	382611	383117	automatic/finished	_	protein of unknown function	AMZJ_v1_1020026
GZ065_v1_0400	383202	384290	automatic/finished	_	transposase	AMZJ_v1_1020025, AMZJ_v1_1020026
GZ065_v1_0402	385639	386043	automatic/finished	_	protein of unknown function	AMZJ_v1_210005, AMZJ_v1_620001, AMZJ_v1_680002, AMZJ_v1_910002, AMZJ_v1_1210001
GZ065_v1_0405	390074	391228	automatic/finished	_	conserved protein of unknown function	AMZJ_v1_280001
GZ065_v1_0406	391321	392415	automatic/finished	ychF	redox-responsive ATPase YchF	AMZJ_v1_280002
GZ065_v1_0407	392423	393862	automatic/finished	_	conserved protein of unknown function	AMZJ_v1_280003
GZ065_v1_0408	394007	394930	automatic/finished	glpX	Fructose-1,6-bisphosphatase class 2	AMZJ_v1_280004
GZ065_v1_0409	395050	396870	automatic/finished	_	conserved protein of unknown function	AMZJ_v1_280005
GZ065_v1_0410	397162	397899	automatic/finished	_	Iron(III)-transport ATP-binding protein sfuC	AMZJ_v1_280006
GZ065_v1_0411	398040	398207	automatic/finished	tatA	Sec-independent protein translocase protein TatA	AMZJ_v1_280007
GZ065_v1_0412	398326	398445	automatic/finished	_	protein of unknown function	AMZJ_v1_280008
GZ065_v1_0413	398495	399583	automatic/finished	_	transposase	AMZJ_v1_1020025, AMZJ_v1_1020026
GZ065_v1_0414	399606	400184	automatic/finished	_	exopolysaccharide synthesis protein ExoD-related protein	AMZJ_v1_550001
GZ065_v1_0415	400299	400955	automatic/finished	_	exopolysaccharide synthesis protein ExoD-related protein	AMZJ_v1_400001, AMZJ_v1_550001
GZ065_v1_0416	400948	402342	automatic/finished	cysS	Cysteine--tRNA ligase	AMZJ_v1_550003
GZ065_v1_0417	402293	402724	automatic/finished	_	conserved membrane protein of unknown function	AMZJ_v1_550004
GZ065_v1_0418	402755	405694	automatic/finished	_	Large exoproteins involved in heme utilization or adhesion	AMZJ_v1_550005
GZ065_v1_0419	405687	406124	automatic/finished	rnhA	ribonuclease HI	AMZJ_v1_160002, AMZJ_v1_550006
GZ065_v1_0420	406300	407187	automatic/finished	ctaB	Protoheme IX farnesyltransferase	AMZJ_v1_550007
GZ065_v1_0421	407189	408739	automatic/finished	ctaD	putative cytochrome c oxidase subunit 1	AMZJ_v1_550008
GZ065_v1_0422	408755	409519	automatic/finished	_	Cytochrome c oxidase polypeptide II	AMZJ_v1_550009
GZ065_v1_0423	410036	411547	automatic/finished	_	Membrane fusion protein (MFP) family protein	AMZJ_v1_550010
GZ065_v1_0424	411702	412130	automatic/finished	_	Protoporphyrinogen IX oxidase	AMZJ_v1_550011
GZ065_v1_0425	412196	413176	automatic/finished	pdhA	Pyruvate dehydrogenase E1 component subunit alpha	AMZJ_v1_550012
GZ065_v1_0426	413382	414812	automatic/finished	gatB	Aspartyl/glutamyl-tRNA(Asn/Gln) amidotransferase subunit B	AMZJ_v1_550013
GZ065_v1_0427	415026	415862	automatic/finished	_	Integrase	AMZJ_v1_550014
GZ065_v1_0428	415949	417328	automatic/finished	lpd	Dihydrolipoyl dehydrogenase	AMZJ_v1_540014, AMZJ_v1_550015
GZ065_v1_0429	417321	418430	automatic/finished	_	PQQ enzyme repeat family protein	AMZJ_v1_550016
GZ065_v1_0430	418744	418983	automatic/finished	_	conserved protein of unknown function	AMZJ_v1_550017
GZ065_v1_0431	419042	420046	automatic/finished	_	membrane protein of unknown function	AMZJ_v1_550018
GZ065_v1_0432	420164	420811	automatic/finished	_	conserved protein of unknown function	AMZJ_v1_550019
GZ065_v1_0433	420961	423525	automatic/finished	valS	Valine--tRNA ligase	AMZJ_v1_550020
GZ065_v1_0434	423567	424022	automatic/finished	_	Exonuclease SbcC	AMZJ_v1_10011, AMZJ_v1_550021
GZ065_v1_0435	424227	425171	automatic/finished	_	transposase	AMZJ_v1_270002, AMZJ_v1_550022, AMZJ_v1_640011, AMZJ_v1_980003, AMZJ_v1_1040002
GZ065_v1_0436	425423	427081	automatic/finished	_	Exonuclease SbcC	AMZJ_v1_550023
GZ065_v1_0437	427131	428219	automatic/finished	_	transposase	AMZJ_v1_1020025, AMZJ_v1_1020026
GZ065_v1_0438	428434	429600	automatic/finished	_	Exonuclease SbcC	AMZJ_v1_550024
GZ065_v1_0439	429644	430324	automatic/finished	pyrF	Orotidine 5'-phosphate decarboxylase	AMZJ_v1_550026
GZ065_v1_0440	430945	431136	automatic/finished	_	conserved protein of unknown function	AMZJ_v1_550027
GZ065_v1_0441	431216	432301	automatic/finished	_	Phage major capsid protein, HK97 family	AMZJ_v1_550028
GZ065_v1_0442	432312	433400	automatic/finished	_	transposase	AMZJ_v1_1020025, AMZJ_v1_1020026
GZ065_v1_0445	434308	435396	automatic/finished	_	transposase	AMZJ_v1_1020025, AMZJ_v1_1020026
GZ065_v1_0446	435565	437286	automatic/finished	_	conserved protein of unknown function	AMZJ_v1_560001
GZ065_v1_0447	437499	438287	automatic/finished	dapB	4-hydroxy-tetrahydrodipicolinate reductase	AMZJ_v1_560002
GZ065_v1_0448	438284	439042	automatic/finished	pstB	phosphate ABC transporter ATP binding subunit	AMZJ_v1_560003
GZ065_v1_0449	439111	439980	automatic/finished	_	ANK_REP_REGION domain-containing protein	AMZJ_v1_560004
GZ065_v1_0450	440222	441409	automatic/finished	dxr	1-deoxy-D-xylulose 5-phosphate reductoisomerase	AMZJ_v1_560005
GZ065_v1_0451	441428	441922	automatic/finished	_	conserved protein of unknown function	AMZJ_v1_560006
GZ065_v1_0452	442241	443818	automatic/finished	_	WH2 domain-containing protein	AMZJ_v1_560007
GZ065_v1_0453	443925	445184	automatic/finished	proS	Proline--tRNA ligase	AMZJ_v1_560008
GZ065_v1_0454	445181	445552	automatic/finished	acpS	Holo-[acyl-carrier-protein] synthase	AMZJ_v1_560009
GZ065_v1_0455	445612	446700	automatic/finished	_	transposase	AMZJ_v1_1020025, AMZJ_v1_1020026
GZ065_v1_0456	446755	447351	automatic/finished	_	protein of unknown function	AMZJ_v1_570001
GZ065_v1_0457	447417	447806	automatic/finished	_	conserved protein of unknown function	AMZJ_v1_570002
GZ065_v1_0458	447772	448182	automatic/finished	_	conserved protein of unknown function	AMZJ_v1_570003
GZ065_v1_0459	448564	449094	automatic/finished	_	Phage head-tail connector protein	AMZJ_v1_570005
GZ065_v1_0460	449197	449475	automatic/finished	_	conserved protein of unknown function	AMZJ_v1_570006
GZ065_v1_0461	449819	449938	automatic/finished	_	protein of unknown function	AMZJ_v1_350020, AMZJ_v1_570007
GZ065_v1_0462	450244	450705	automatic/finished	dut	Deoxyuridine 5'-triphosphate nucleotidohydrolase	AMZJ_v1_570008
GZ065_v1_0463	450797	450970	automatic/finished	_	conserved protein of unknown function	AMZJ_v1_570010
GZ065_v1_0464	450774	451418	automatic/finished	_	conserved protein of unknown function	AMZJ_v1_570009
GZ065_v1_0465	451519	452001	automatic/finished	_	Transcription termination protein NusB	AMZJ_v1_570011
GZ065_v1_0466	452001	452429	automatic/finished	ribH	6,7-dimethyl-8-ribityllumazine synthase	AMZJ_v1_570012
GZ065_v1_0467	452407	454107	automatic/finished	yidC	Membrane protein insertase YidC	AMZJ_v1_570013
GZ065_v1_0468	454221	454745	automatic/finished	_	Transporter	AMZJ_v1_570014
GZ065_v1_0469	454810	455517	automatic/finished	_	transposase	AMZJ_v1_890001
GZ065_v1_0471	455751	456101	automatic/finished	_	transposase	AMZJ_v1_220001, AMZJ_v1_430007
GZ065_v1_0474	457657	457785	automatic/finished	_	conserved protein of unknown function	AMZJ_v1_790001
GZ065_v1_0475	457818	457976	automatic/finished	_	protein of unknown function	AMZJ_v1_790002
GZ065_v1_0476	458191	459516	automatic/finished	_	conserved protein of unknown function	AMZJ_v1_790003
GZ065_v1_0477	459705	460361	automatic/finished	_	exopolysaccharide synthesis protein ExoD-related protein	AMZJ_v1_400001, AMZJ_v1_550001
GZ065_v1_0478	460684	462234	automatic/finished	_	conserved protein of unknown function	AMZJ_v1_740022
GZ065_v1_0480	463842	465317	automatic/finished	_	Site-specific recombinase, resolvase family	AMZJ_v1_70001, AMZJ_v1_210004, AMZJ_v1_210005, AMZJ_v1_620001, AMZJ_v1_680002, AMZJ_v1_910002, AMZJ_v1_950001, AMZJ_v1_1090002, AMZJ_v1_1210001
GZ065_v1_0481	465320	465751	automatic/finished	_	conserved protein of unknown function	AMZJ_v1_210003, AMZJ_v1_1060003, AMZJ_v1_1090001
GZ065_v1_0482	465756	466229	automatic/finished	_	Ankyrin repeat domain-containing protein	AMZJ_v1_50001, AMZJ_v1_210002, AMZJ_v1_1060002
GZ065_v1_0483	466255	466983	automatic/finished	_	Ankyrin repeat family protein	AMZJ_v1_50001, AMZJ_v1_210001, AMZJ_v1_210002, AMZJ_v1_1060001, AMZJ_v1_1060002
GZ065_v1_0485	467778	468611	automatic/finished	_	transposase	AMZJ_v1_610018, AMZJ_v1_610019, AMZJ_v1_610020
GZ065_v1_0486	468728	468937	automatic/finished	_	protein of unknown function	AMZJ_v1_830001
GZ065_v1_0487	469043	469936	automatic/finished	_	putative transcriptional regulator	AMZJ_v1_110001, AMZJ_v1_120001, AMZJ_v1_310003, AMZJ_v1_310004, AMZJ_v1_920001
GZ065_v1_0488	469987	470907	automatic/finished	_	putative transcriptional regulator	AMZJ_v1_110002, AMZJ_v1_120001, AMZJ_v1_140003, AMZJ_v1_150001, AMZJ_v1_310004, AMZJ_v1_830002, AMZJ_v1_830005, AMZJ_v1_920001, AMZJ_v1_1070002
GZ065_v1_0489	471004	472140	automatic/finished	_	conserved protein of unknown function	AMZJ_v1_130001, AMZJ_v1_140001, AMZJ_v1_830003, AMZJ_v1_1050001
GZ065_v1_0490	472273	472929	automatic/finished	_	DNA repair protein RadC	AMZJ_v1_130002, AMZJ_v1_140002, AMZJ_v1_260016, AMZJ_v1_830004, AMZJ_v1_1050002, AMZJ_v1_1140001
GZ065_v1_0491	473095	474003	automatic/finished	_	conserved protein of unknown function	AMZJ_v1_110002, AMZJ_v1_120001, AMZJ_v1_140003, AMZJ_v1_150001, AMZJ_v1_310004, AMZJ_v1_830002, AMZJ_v1_830005, AMZJ_v1_920001, AMZJ_v1_1070002
GZ065_v1_0492	474133	475077	automatic/finished	_	transposase	AMZJ_v1_20001, AMZJ_v1_150003, AMZJ_v1_870002, AMZJ_v1_1070001, AMZJ_v1_1190001
GZ065_v1_0496	488637	489725	automatic/finished	_	transposase	AMZJ_v1_1020025, AMZJ_v1_1020026
GZ065_v1_0498	491010	491807	automatic/finished	_	Phage late control gene d protein GpD	AMZJ_v1_300001, AMZJ_v1_840004
GZ065_v1_0499	491860	492393	automatic/finished	_	Ankyrin repeat domain protein	AMZJ_v1_300002, AMZJ_v1_840005
GZ065_v1_0500	492466	492693	automatic/finished	_	conserved protein of unknown function	AMZJ_v1_200003, AMZJ_v1_300003
GZ065_v1_0501	492714	493643	automatic/finished	_	Patatin family protein	AMZJ_v1_300004, AMZJ_v1_830001, AMZJ_v1_1130001, AMZJ_v1_1180001
GZ065_v1_0502	493710	494675	automatic/finished	_	Putative transcriptional regulator	AMZJ_v1_830002, AMZJ_v1_830005, AMZJ_v1_1070002
GZ065_v1_0503	494739	495959	automatic/finished	_	conserved protein of unknown function	AMZJ_v1_130001, AMZJ_v1_140001, AMZJ_v1_830003, AMZJ_v1_1050001
GZ065_v1_0504	496274	496942	automatic/finished	_	DNA repair protein RadC	AMZJ_v1_130002, AMZJ_v1_140002, AMZJ_v1_260016, AMZJ_v1_830004, AMZJ_v1_1050002, AMZJ_v1_1140001
GZ065_v1_0505	497128	498033	automatic/finished	_	Helix-turn-helix domain-containing protein	AMZJ_v1_140003, AMZJ_v1_830002, AMZJ_v1_830005, AMZJ_v1_1190002
GZ065_v1_0506	497906	498088	automatic/finished	_	protein of unknown function	AMZJ_v1_830006
GZ065_v1_0507	498163	499044	automatic/finished	_	transposase	AMZJ_v1_20001, AMZJ_v1_150003, AMZJ_v1_870002, AMZJ_v1_1070001, AMZJ_v1_1190001
GZ065_v1_0508	499398	512504	automatic/finished	_	protein of unknown function	AMZJ_v1_90001
GZ065_v1_0510	514217	514366	automatic/finished	_	conserved protein of unknown function	AMZJ_v1_790001
GZ065_v1_0511	514512	516761	automatic/finished	_	protein of unknown function	AMZJ_v1_170021
GZ065_v1_0512	517002	517157	automatic/finished	_	protein of unknown function	AMZJ_v1_620002
GZ065_v1_0513	517191	518255	automatic/finished	_	protein of unknown function	AMZJ_v1_210005, AMZJ_v1_620001, AMZJ_v1_680002, AMZJ_v1_910002, AMZJ_v1_950001, AMZJ_v1_1210001
GZ065_v1_0514	518268	518675	automatic/finished	_	protein of unknown function	AMZJ_v1_70001, AMZJ_v1_150002, AMZJ_v1_160001, AMZJ_v1_690007, AMZJ_v1_1090002
GZ065_v1_0515	518831	519202	automatic/finished	rnhA	Ribonuclease H	AMZJ_v1_160002, AMZJ_v1_550006
GZ065_v1_0516	519626	520495	automatic/finished	_	transposase	AMZJ_v1_20001, AMZJ_v1_150003, AMZJ_v1_870002, AMZJ_v1_1070001, AMZJ_v1_1190001
GZ065_v1_0517	520724	521812	automatic/finished	_	transposase	AMZJ_v1_1020025, AMZJ_v1_1020026
GZ065_v1_0518	521859	522404	automatic/finished	_	protein of unknown function	AMZJ_v1_1020026
GZ065_v1_0519	522502	523449	automatic/finished	_	protein of unknown function	AMZJ_v1_70001, AMZJ_v1_210004, AMZJ_v1_1090002
GZ065_v1_0520	523439	523870	automatic/finished	_	Putative phage related protein	AMZJ_v1_210003, AMZJ_v1_1060003, AMZJ_v1_1090001
GZ065_v1_0521	523875	524324	automatic/finished	_	Ankyrin repeat domain protein	AMZJ_v1_50001, AMZJ_v1_210002, AMZJ_v1_1060002
GZ065_v1_0522	524350	525048	automatic/finished	_	ANK_REP_REGION domain-containing protein	AMZJ_v1_50001, AMZJ_v1_210001, AMZJ_v1_210002, AMZJ_v1_1060001, AMZJ_v1_1060002
GZ065_v1_0524	525813	526757	automatic/finished	_	transposase	AMZJ_v1_270002, AMZJ_v1_550022, AMZJ_v1_640011, AMZJ_v1_980003, AMZJ_v1_1040002
GZ065_v1_0525	526839	527792	automatic/finished	_	protein of unknown function	AMZJ_v1_100001, AMZJ_v1_990002, AMZJ_v1_1110001
GZ065_v1_0527	529284	530081	automatic/finished	_	Baseplate J-like family protein	AMZJ_v1_990001, AMZJ_v1_1150002, AMZJ_v1_1160001
GZ065_v1_0528	530084	530419	automatic/finished	_	Baseplate assembly protein GpW	AMZJ_v1_180001, AMZJ_v1_1150001, AMZJ_v1_1170003, AMZJ_v1_1240001
GZ065_v1_0529	530422	530676	automatic/finished	_	conserved protein of unknown function	AMZJ_v1_180002, AMZJ_v1_1170002, AMZJ_v1_1240002
GZ065_v1_0530	530673	531137	automatic/finished	_	Phage baseplate assembly protein V	AMZJ_v1_180003, AMZJ_v1_1170001
GZ065_v1_0531	531124	531372	automatic/finished	_	protein of unknown function	AMZJ_v1_710002
GZ065_v1_0532	531479	531682	automatic/finished	_	protein of unknown function	AMZJ_v1_600001
GZ065_v1_0533	531744	532169	automatic/finished	_	protein of unknown function	AMZJ_v1_140002, AMZJ_v1_830004, AMZJ_v1_1140001
GZ065_v1_0534	532339	532704	automatic/finished	_	protein of unknown function	AMZJ_v1_110002, AMZJ_v1_140003, AMZJ_v1_310003, AMZJ_v1_920001
GZ065_v1_0535	532709	533023	automatic/finished	_	protein of unknown function	AMZJ_v1_110002
GZ065_v1_0536	532971	533240	automatic/finished	_	protein of unknown function	AMZJ_v1_150001, AMZJ_v1_1070002, AMZJ_v1_1190002
GZ065_v1_0537	533361	534257	automatic/finished	_	transposase	AMZJ_v1_20001, AMZJ_v1_150003, AMZJ_v1_870002, AMZJ_v1_1070001, AMZJ_v1_1190001
GZ065_v1_0538	534387	536297	automatic/finished	_	protein of unknown function	AMZJ_v1_10017
GZ065_v1_0539	536695	536970	automatic/finished	_	transposase	AMZJ_v1_600001
GZ065_v1_0540	537006	537554	automatic/finished	_	protein of unknown function	AMZJ_v1_710002
GZ065_v1_0542	538674	538808	automatic/finished	_	protein of unknown function	AMZJ_v1_250003
GZ065_v1_0543	538828	539859	automatic/finished	_	conserved protein of unknown function	AMZJ_v1_860001
GZ065_v1_0544	539859	540065	automatic/finished	_	protein of unknown function	AMZJ_v1_30001, AMZJ_v1_250001, AMZJ_v1_980001
GZ065_v1_0545	540181	541269	automatic/finished	_	transposase	AMZJ_v1_1020025, AMZJ_v1_1020026
GZ065_v1_0546	541474	542376	automatic/finished	_	putative transcriptional regulator	AMZJ_v1_110001, AMZJ_v1_120001, AMZJ_v1_150001, AMZJ_v1_310003, AMZJ_v1_310004, AMZJ_v1_830002, AMZJ_v1_920001, AMZJ_v1_1070002
GZ065_v1_0547	542402	543307	automatic/finished	_	XRE family transcriptional regulator	AMZJ_v1_110002, AMZJ_v1_120001, AMZJ_v1_140003, AMZJ_v1_150001, AMZJ_v1_310004, AMZJ_v1_830002, AMZJ_v1_830005, AMZJ_v1_920001, AMZJ_v1_1070002
GZ065_v1_0548	543404	544540	automatic/finished	_	conserved protein of unknown function	AMZJ_v1_130001, AMZJ_v1_140001, AMZJ_v1_830003, AMZJ_v1_1050001
GZ065_v1_0549	544643	545317	automatic/finished	_	DNA repair protein RadC	AMZJ_v1_130002, AMZJ_v1_140002, AMZJ_v1_260016, AMZJ_v1_830004, AMZJ_v1_1050002, AMZJ_v1_1140001
GZ065_v1_0550	545487	545801	automatic/finished	_	protein of unknown function	AMZJ_v1_110002, AMZJ_v1_310003
GZ065_v1_0552	546105	546392	automatic/finished	_	protein of unknown function	AMZJ_v1_150001, AMZJ_v1_1070002
GZ065_v1_0553	546461	548257	automatic/finished	mutL	DNA mismatch repair protein MutL	AMZJ_v1_150002, AMZJ_v1_160001, AMZJ_v1_690007
GZ065_v1_0554	548493	549365	automatic/finished	_	transposase	AMZJ_v1_20001, AMZJ_v1_150003, AMZJ_v1_1070001, AMZJ_v1_1190001
GZ065_v1_0555	549451	550041	automatic/finished	_	putative DNA-binding transcriptional regulator YlbG (modular protein)	AMZJ_v1_1020025
GZ065_v1_0556	550116	550751	automatic/finished	_	protein of unknown function	AMZJ_v1_650003, AMZJ_v1_720001
GZ065_v1_0557	551477	552469	automatic/finished	_	Ribonucleoside-diphosphate reductase subunit beta	AMZJ_v1_720002
GZ065_v1_0558	552599	552937	automatic/finished	_	SmpA_OmlA domain-containing protein	AMZJ_v1_720003
GZ065_v1_0559	552990	553517	automatic/finished	_	conserved protein of unknown function	AMZJ_v1_720004
GZ065_v1_0560	553714	554442	automatic/finished	recO	DNA repair protein RecO	AMZJ_v1_720005
GZ065_v1_0561	554465	555838	automatic/finished	pleD	Diguanylate cyclase	AMZJ_v1_720006
GZ065_v1_0562	555810	556100	automatic/finished	_	conserved protein of unknown function	AMZJ_v1_720007
GZ065_v1_0563	556106	560776	automatic/finished	_	NAD-specific glutamate dehydrogenase , large form	AMZJ_v1_720008
GZ065_v1_0564	560804	563356	automatic/finished	clpB	ClpB chaperone	AMZJ_v1_720009
GZ065_v1_0565	563486	563893	automatic/finished	_	conserved protein of unknown function	AMZJ_v1_720010
GZ065_v1_0566	564104	565306	automatic/finished	_	exported protein of unknown function	AMZJ_v1_720011
GZ065_v1_0567	565326	566855	automatic/finished	metG	Methionine--tRNA ligase	AMZJ_v1_720012
GZ065_v1_0569	567233	567832	automatic/finished	_	membrane protein of unknown function	AMZJ_v1_720013
GZ065_v1_0570	567883	568143	automatic/finished	_	protein of unknown function	AMZJ_v1_720014
GZ065_v1_0571	568227	569630	automatic/finished	_	2-nitropropane dioxygenase	AMZJ_v1_720015
GZ065_v1_0572	569766	570344	automatic/finished	coaE	Dephospho-CoA kinase	AMZJ_v1_720016
GZ065_v1_0573	570334	571518	automatic/finished	_	Ribonuclease D	AMZJ_v1_720017
GZ065_v1_0574	571603	572922	automatic/finished	pyrC	Dihydroorotase	AMZJ_v1_720018
GZ065_v1_0575	573037	575529	automatic/finished	_	Lipase	AMZJ_v1_480013, AMZJ_v1_720019
GZ065_v1_0576	575633	576235	automatic/finished	_	RDD family protein	AMZJ_v1_720020
GZ065_v1_0577	576444	577886	automatic/finished	dnaB	Replicative DNA helicase	AMZJ_v1_480019, AMZJ_v1_720021
GZ065_v1_0578	578130	578306	automatic/finished	_	protein of unknown function	AMZJ_v1_340001
GZ065_v1_0579	578325	579197	automatic/finished	_	conserved protein of unknown function	AMZJ_v1_340002
GZ065_v1_0580	579294	579665	automatic/finished	_	Glutaredoxin 1	AMZJ_v1_340003
GZ065_v1_0581	579736	580668	automatic/finished	_	Riboflavin kinase,FMN adenylyltransferase	AMZJ_v1_340004
GZ065_v1_0582	580665	581141	automatic/finished	lspA	Lipoprotein signal peptidase	AMZJ_v1_340005
GZ065_v1_0583	581146	582477	automatic/finished	_	zinc protease	AMZJ_v1_340006
GZ065_v1_0584	582464	583774	automatic/finished	_	putative peptidase, M16 family	AMZJ_v1_340007
GZ065_v1_0585	583830	584549	automatic/finished	_	conserved membrane protein of unknown function	AMZJ_v1_340008
GZ065_v1_0586	584546	585094	automatic/finished	_	protein of unknown function	AMZJ_v1_710002
GZ065_v1_0587	585130	585405	automatic/finished	_	transposase	AMZJ_v1_600001
GZ065_v1_0590	586978	587547	automatic/finished	purN	Phosphoribosylglycinamide formyltransferase	AMZJ_v1_350001
GZ065_v1_0591	587814	588230	automatic/finished	_	conserved protein of unknown function	AMZJ_v1_350002
GZ065_v1_0592	588223	588744	automatic/finished	_	Na+/H+ ion antiporter family protein	AMZJ_v1_350003
GZ065_v1_0593	588848	589759	automatic/finished	_	Ankyrin repeat domain protein	AMZJ_v1_260011, AMZJ_v1_350004
GZ065_v1_0594	589848	590297	automatic/finished	smpB	SsrA-binding protein	AMZJ_v1_350005
GZ065_v1_0595	590304	591095	automatic/finished	lgt	Phosphatidylglycerol--prolipoprotein diacylglyceryl transferase	AMZJ_v1_350006
GZ065_v1_0596	591310	591852	automatic/finished	_	conserved protein of unknown function	AMZJ_v1_350007
GZ065_v1_0597	591937	592464	automatic/finished	_	Choline phosphatase	AMZJ_v1_350008
GZ065_v1_0598	592505	593992	automatic/finished	ubiD	3-octaprenyl-4-hydroxybenzoate decarboxylase	AMZJ_v1_350009
GZ065_v1_0599	594040	595923	automatic/finished	_	conserved exported protein of unknown function	AMZJ_v1_350010
GZ065_v1_0601	596145	596285	automatic/finished	_	protein of unknown function	AMZJ_v1_350011
GZ065_v1_0602	596318	597058	automatic/finished	_	Disulfide bond formation protein DsbA	AMZJ_v1_350012
GZ065_v1_0603	597212	598408	automatic/finished	_	conserved protein of unknown function	AMZJ_v1_350013
GZ065_v1_0604	598462	599055	automatic/finished	_	conserved protein of unknown function	AMZJ_v1_350014
GZ065_v1_0605	599129	599902	automatic/finished	_	conserved protein of unknown function	AMZJ_v1_350015
GZ065_v1_0606	600097	602766	automatic/finished	sucA	2-oxoglutarate dehydrogenase E1 component	AMZJ_v1_350016
GZ065_v1_0607	603048	604388	automatic/finished	_	ANK_REP_REGION domain-containing protein	AMZJ_v1_350017, AMZJ_v1_740012
GZ065_v1_0608	604639	606420	automatic/finished	_	Ankyrin repeat domain protein	AMZJ_v1_350018
GZ065_v1_0609	606507	606701	automatic/finished	_	protein of unknown function	AMZJ_v1_350019
GZ065_v1_0610	606605	606724	automatic/finished	_	protein of unknown function	AMZJ_v1_350020, AMZJ_v1_570007
GZ065_v1_0611	606714	606881	automatic/finished	_	protein of unknown function	AMZJ_v1_350021
GZ065_v1_0612	607025	607141	automatic/finished	_	protein of unknown function	AMZJ_v1_350022
GZ065_v1_0613	607078	607290	automatic/finished	_	protein of unknown function	AMZJ_v1_350023
GZ065_v1_0614	607310	608818	automatic/finished	purH	Phosphoribosylaminoimidazolecarboxamide formyltransferase / IMP cyclohydrolase	AMZJ_v1_350024
GZ065_v1_0615	609049	609210	automatic/finished	_	protein of unknown function	AMZJ_v1_350025
GZ065_v1_0616	609275	610159	automatic/finished	fmt	Methionyl-tRNA formyltransferase	AMZJ_v1_350026
GZ065_v1_0617	610189	610554	automatic/finished	rplT	50S ribosomal subunit protein L20	AMZJ_v1_350027
GZ065_v1_0618	610576	610782	automatic/finished	rpmI	50S ribosomal protein L35	AMZJ_v1_350028
GZ065_v1_0619	610881	611324	automatic/finished	_	PAS domain-containing protein	AMZJ_v1_350029
GZ065_v1_0620	611530	612291	automatic/finished	_	conserved protein of unknown function	AMZJ_v1_350030
GZ065_v1_0621	612473	612748	automatic/finished	_	transposase	AMZJ_v1_600001
GZ065_v1_0622	612784	613332	automatic/finished	_	protein of unknown function	AMZJ_v1_710002
GZ065_v1_0623	613551	614507	automatic/finished	_	conserved protein of unknown function	AMZJ_v1_460001
GZ065_v1_0624	614727	617297	automatic/finished	alaS	Alanine--tRNA ligase	AMZJ_v1_460002
GZ065_v1_0625	617411	617539	automatic/finished	_	protein of unknown function	AMZJ_v1_460003
GZ065_v1_0626	617556	617828	automatic/finished	_	protein of unknown function	AMZJ_v1_460004
GZ065_v1_0627	617912	618541	automatic/finished	_	protein of unknown function	AMZJ_v1_460005, AMZJ_v1_640010, AMZJ_v1_650009
GZ065_v1_0628	619131	619865	automatic/finished	_	conserved protein of unknown function	AMZJ_v1_460006
GZ065_v1_0629	620061	621566	automatic/finished	gpmI	2,3-bisphosphoglycerate-independent phosphoglycerate mutase	AMZJ_v1_460007
GZ065_v1_0630	621581	622336	automatic/finished	_	conserved protein of unknown function	AMZJ_v1_460008
GZ065_v1_0631	622388	623377	automatic/finished	fabD	Malonyl CoA-acyl carrier protein transacylase	AMZJ_v1_460009
GZ065_v1_0632	623482	623694	automatic/finished	rpmE	50S ribosomal protein L31	AMZJ_v1_460010
GZ065_v1_0633	623716	624501	automatic/finished	nadK	NAD kinase	AMZJ_v1_460011
GZ065_v1_0634	624585	626063	automatic/finished	_	conserved membrane protein of unknown function	AMZJ_v1_460012
GZ065_v1_0635	626153	627169	automatic/finished	futA	Iron uptake protein A1	AMZJ_v1_460013
GZ065_v1_0636	627250	628137	automatic/finished	pyrB	Aspartate carbamoyltransferase	AMZJ_v1_460014
GZ065_v1_0637	628364	628480	automatic/finished	_	protein of unknown function	AMZJ_v1_460015
GZ065_v1_0638	628523	629503	automatic/finished	_	Ankyrin repeat domain-containing protein	AMZJ_v1_460016
GZ065_v1_0639	629487	631253	automatic/finished	_	Pentapeptide repeat domain protein	AMZJ_v1_460017
GZ065_v1_0640	631289	631897	automatic/finished	gmk	Guanylate kinase	AMZJ_v1_460018
GZ065_v1_0641	632148	634229	automatic/finished	_	Ankyrin repeat domain protein	AMZJ_v1_460019
GZ065_v1_0642	634201	636006	automatic/finished	sdhA	succinate:quinone oxidoreductase, FAD binding protein	AMZJ_v1_460020
GZ065_v1_0643	636215	636625	automatic/finished	_	Znf/thioredoxin_put domain-containing protein	AMZJ_v1_460021
GZ065_v1_0644	636664	637506	automatic/finished	dapD	tetrahydrodipicolinate succinylase	AMZJ_v1_460022
GZ065_v1_0645	637527	637799	automatic/finished	_	conserved protein of unknown function	AMZJ_v1_460023
GZ065_v1_0646	637800	638192	automatic/finished	_	conserved protein of unknown function	AMZJ_v1_460024
GZ065_v1_0647	638275	639303	automatic/finished	_	SAM-dependent methyltransferase	AMZJ_v1_460025
GZ065_v1_0648	639682	640215	automatic/finished	_	conserved protein of unknown function	AMZJ_v1_460026
GZ065_v1_0649	640352	640960	automatic/finished	sodB	Superoxide dismutase [Fe]	AMZJ_v1_460027
GZ065_v1_0650	640962	642236	automatic/finished	_	Uncharacterized zinc protease RF_0338	AMZJ_v1_460028
GZ065_v1_0651	642233	642550	automatic/finished	_	conserved protein of unknown function	AMZJ_v1_310002, AMZJ_v1_460029
GZ065_v1_0652	642654	643868	automatic/finished	tgt	Queuine tRNA-ribosyltransferase	AMZJ_v1_460030
GZ065_v1_0653	643869	644369	automatic/finished	nuoE	NADH-quinone oxidoreductase subunit E	AMZJ_v1_460031
GZ065_v1_0654	644467	644775	automatic/finished	_	protein of unknown function	AMZJ_v1_460032
GZ065_v1_0657	648778	651015	automatic/finished	_	conserved protein of unknown function	AMZJ_v1_380029
GZ065_v1_0658	651876	652646	automatic/finished	ctrA	Cell cycle response regulator CtrA	AMZJ_v1_380028
GZ065_v1_0659	652969	653946	automatic/finished	gpsA	Glycerol-3-phosphate dehydrogenase [NAD(P)+]	AMZJ_v1_380027
GZ065_v1_0660	653966	654448	automatic/finished	_	Phosphatidylglycerophosphatase A	AMZJ_v1_380026
GZ065_v1_0661	654438	655229	automatic/finished	_	acetyltransferase, GNAT family	AMZJ_v1_380025
GZ065_v1_0662	655265	656401	automatic/finished	_	conserved protein of unknown function	AMZJ_v1_380024
GZ065_v1_0663	656405	657193	automatic/finished	sdhB	Succinate dehydrogenase iron-sulfur subunit	AMZJ_v1_380023
GZ065_v1_0664	657248	657706	automatic/finished	ybeY	Endoribonuclease YbeY	AMZJ_v1_380022
GZ065_v1_0665	657700	658098	automatic/finished	_	EVE domain-containing protein	AMZJ_v1_380021
GZ065_v1_0666	658098	659282	automatic/finished	ftsZ	Cell division protein FtsZ	AMZJ_v1_380020
GZ065_v1_0667	659519	659989	automatic/finished	_	conserved protein of unknown function	AMZJ_v1_380019
GZ065_v1_0668	660066	661568	automatic/finished	comM	Competence protein ComM	AMZJ_v1_380018
GZ065_v1_0669	661631	661840	automatic/finished	_	protein of unknown function	AMZJ_v1_380017
GZ065_v1_0670	661689	662459	automatic/finished	_	putative polysaccharide deacetylase	AMZJ_v1_380016
GZ065_v1_0671	662480	664036	automatic/finished	_	Cell division protein FtsI (Peptidoglycan synthetase)	AMZJ_v1_380015
GZ065_v1_0672	664136	666592	automatic/finished	lon	Lon protease	AMZJ_v1_380014
GZ065_v1_0673	666608	667885	automatic/finished	clpX	ATP-dependent Clp protease ATP-binding subunit ClpX	AMZJ_v1_380013
GZ065_v1_0674	667885	668511	automatic/finished	clpP	ATP-dependent Clp protease proteolytic subunit	AMZJ_v1_380012
GZ065_v1_0675	668523	669866	automatic/finished	tig	Trigger factor	AMZJ_v1_380011
GZ065_v1_0677	670360	670959	automatic/finished	_	BON domain protein	AMZJ_v1_380010
GZ065_v1_0678	671033	671341	automatic/finished	_	conserved protein of unknown function	AMZJ_v1_380009
GZ065_v1_0679	671369	671524	automatic/finished	_	conserved protein of unknown function	AMZJ_v1_380008, AMZJ_v1_800002
GZ065_v1_0680	671496	671612	automatic/finished	_	protein of unknown function	AMZJ_v1_380007, AMZJ_v1_800002
GZ065_v1_0681	671676	672527	automatic/finished	_	Peptide chain release factor N(5)-glutamine methyltransferase	AMZJ_v1_380006
GZ065_v1_0683	672608	672730	automatic/finished	_	conserved protein of unknown function	AMZJ_v1_380005
GZ065_v1_0684	672970	673344	automatic/finished	rpsL	30S ribosomal subunit protein S12	AMZJ_v1_380004
GZ065_v1_0685	673350	673826	automatic/finished	rpsG	30S ribosomal subunit protein S7	AMZJ_v1_380003
GZ065_v1_0686	673848	675923	automatic/finished	fusA	elongation factor G	AMZJ_v1_380002
GZ065_v1_0687	675936	677108	automatic/finished	tufB	translation elongation factor Tu 2	AMZJ_v1_370031, AMZJ_v1_380001, AMZJ_v1_740059, AMZJ_v1_750001
GZ065_v1_0688	677403	678239	automatic/finished	nusG	Transcription termination/antitermination protein NusG	AMZJ_v1_370029
GZ065_v1_0689	678242	678682	automatic/finished	rplK	50S ribosomal protein L11	AMZJ_v1_370028
GZ065_v1_0690	678687	679346	automatic/finished	rplA	50S ribosomal subunit protein L1	AMZJ_v1_370027
GZ065_v1_0691	679351	679869	automatic/finished	rplJ	50S ribosomal protein L10	AMZJ_v1_370026
GZ065_v1_0692	679896	680297	automatic/finished	rplL	50S ribosomal protein L7/L12	AMZJ_v1_370025
GZ065_v1_0693	680356	688875	automatic/finished	rpoBC	DNA-directed RNA polymerase subunit beta / DNA-directed RNA polymerase subunit beta'	AMZJ_v1_370024
GZ065_v1_0694	688910	689887	automatic/finished	dusB	tRNA-dihydrouridine synthase B	AMZJ_v1_370023
GZ065_v1_0695	689868	690686	automatic/finished	_	protein of unknown function	AMZJ_v1_370022
GZ065_v1_0696	690749	691216	automatic/finished	_	protein of unknown function	AMZJ_v1_370022
GZ065_v1_0697	691197	691415	automatic/finished	_	tRNA dihydrouridine synthase B	AMZJ_v1_370023
GZ065_v1_0698	691456	691755	automatic/finished	_	tRNA dihydrouridine synthase B	AMZJ_v1_370023
GZ065_v1_0699	691727	692176	automatic/finished	_	tRNA dihydrouridine synthase B	AMZJ_v1_370023
GZ065_v1_0700	692211	693545	automatic/finished	rpoC	fragment of RNA polymerase subunit beta' (part 4)	AMZJ_v1_370024
GZ065_v1_0701	693542	694867	automatic/finished	rpoC	fragment of RNA polymerase subunit beta' (part 3)	AMZJ_v1_370024
GZ065_v1_0702	694839	696131	automatic/finished	rpoC	fragment of RNA polymerase subunit beta' (part 2)	AMZJ_v1_370024
GZ065_v1_0703	696195	696341	automatic/finished	rpoC	fragment of RNA polymerase subunit beta' (part 1)	AMZJ_v1_370024
GZ065_v1_0704	696512	698008	automatic/finished	_	conserved protein of unknown function	AMZJ_v1_370022
GZ065_v1_0706	698112	699416	automatic/finished	serS	Serine--tRNA ligase	AMZJ_v1_370021
GZ065_v1_0707	699448	700719	automatic/finished	purD	Phosphoribosylamine--glycine ligase	AMZJ_v1_370020
GZ065_v1_0708	700792	701268	automatic/finished	_	RDD domain-containing protein	AMZJ_v1_370018, AMZJ_v1_370019
GZ065_v1_0709	701290	701820	automatic/finished	_	RDD domain-containing protein	AMZJ_v1_370018, AMZJ_v1_370019
GZ065_v1_0711	701966	703384	automatic/finished	icd	Isocitrate dehydrogenase [NADP]	AMZJ_v1_370017
GZ065_v1_0712	703467	704330	automatic/finished	_	protein of unknown function	AMZJ_v1_370016
GZ065_v1_0713	704428	704811	automatic/finished	_	protein of unknown function	AMZJ_v1_370014
GZ065_v1_0714	704833	705471	automatic/finished	nth	Endonuclease III	AMZJ_v1_370013
GZ065_v1_0715	706180	707712	automatic/finished	murD	UDP-N-acetylmuramoylalanine--D-glutamate ligase	AMZJ_v1_370012
GZ065_v1_0716	707731	708321	automatic/finished	_	TetR family transcriptional regulator	AMZJ_v1_370011
GZ065_v1_0717	708379	709776	automatic/finished	_	conserved protein of unknown function	AMZJ_v1_370010
GZ065_v1_0718	709773	710321	automatic/finished	_	Methyltransferase	AMZJ_v1_370009
GZ065_v1_0719	710426	711055	automatic/finished	_	conserved protein of unknown function	AMZJ_v1_370008
GZ065_v1_0720	711039	714320	automatic/finished	_	putative membrane protein	AMZJ_v1_370007
GZ065_v1_0721	714402	717293	automatic/finished	_	Conjugal transfer protein TrbL	AMZJ_v1_370006
GZ065_v1_0723	717290	719662	automatic/finished	_	conserved membrane protein of unknown function	AMZJ_v1_370005
GZ065_v1_0724	719680	722262	automatic/finished	_	VirB6-like protein of the type IV secretion system	AMZJ_v1_370004
GZ065_v1_0725	722255	724660	automatic/finished	_	ATPase provides energy for both assembly of type IV secretion complex and secretion of T-DNA complex (VirB4)	AMZJ_v1_370003
GZ065_v1_0726	724670	724963	automatic/finished	_	Inner membrane protein forms channel for type IV secretion of T-DNA complex (VirB3)	AMZJ_v1_370002
GZ065_v1_0727	725029	726606	automatic/finished	lysS	Lysine--tRNA ligase	AMZJ_v1_370001
GZ065_v1_0728	726829	727377	automatic/finished	_	protein of unknown function	AMZJ_v1_710002
GZ065_v1_0729	727413	727688	automatic/finished	_	transposase	AMZJ_v1_600001
GZ065_v1_0733	729472	730398	automatic/finished	_	protein of unknown function	AMZJ_v1_410001
GZ065_v1_0734	730557	730706	automatic/finished	_	Ankyrin repeat domain protein	AMZJ_v1_410002
GZ065_v1_0735	730894	731472	automatic/finished	rlmE	Ribosomal RNA large subunit methyltransferase E	AMZJ_v1_410003
GZ065_v1_0736	731548	732057	automatic/finished	_	conserved protein of unknown function	AMZJ_v1_410004
GZ065_v1_0737	732068	733318	automatic/finished	_	Outer membrane protein	AMZJ_v1_410005
GZ065_v1_0738	733423	733881	automatic/finished	rplM	50S ribosomal subunit protein L13	AMZJ_v1_410006
GZ065_v1_0739	733881	734330	automatic/finished	rpsI	30S ribosomal subunit protein S9	AMZJ_v1_410007
GZ065_v1_0740	734476	734778	automatic/finished	_	DNA-binding protein, HU family	AMZJ_v1_410008
GZ065_v1_0741	734780	735487	automatic/finished	pdxJ	pyridoxine 5'-phosphate synthase	AMZJ_v1_410009
GZ065_v1_0742	735675	735863	automatic/finished	_	conserved protein of unknown function	AMZJ_v1_410010
GZ065_v1_0743	735860	736315	automatic/finished	hspC	Small heat shock protein C2	AMZJ_v1_410011
GZ065_v1_0744	737159	738511	automatic/finished	gltX	Glutamate--tRNA ligase 2	AMZJ_v1_410012
GZ065_v1_0745	738663	739340	automatic/finished	_	Aankyrin	AMZJ_v1_410013
GZ065_v1_0746	739402	741372	automatic/finished	pccA	Propionyl-CoA carboxylase alpha chain	AMZJ_v1_410014
GZ065_v1_0747	741355	742344	automatic/finished	ctaA	Heme A synthase	AMZJ_v1_410015
GZ065_v1_0748	742326	743915	automatic/finished	_	glycosyl transferase, group 2 family protein	AMZJ_v1_410016
GZ065_v1_0749	743921	744397	automatic/finished	_	conserved protein of unknown function	AMZJ_v1_410017
GZ065_v1_0750	744405	744884	automatic/finished	atpF	ATP synthase subunit b	AMZJ_v1_410018
GZ065_v1_0751	744888	745115	automatic/finished	atpE	ATP synthase subunit c	AMZJ_v1_410019
GZ065_v1_0752	745175	745900	automatic/finished	atpB	ATP synthase subunit a	AMZJ_v1_410020
GZ065_v1_0753	746117	746386	automatic/finished	_	conserved protein of unknown function	AMZJ_v1_410021
GZ065_v1_0754	746497	748836	automatic/finished	pheT	Phenylalanine--tRNA ligase beta subunit	AMZJ_v1_410022
GZ065_v1_0755	748904	750142	automatic/finished	_	transposase	AMZJ_v1_220001, AMZJ_v1_430007, AMZJ_v1_1020001
GZ065_v1_0756	750167	752953	automatic/finished	_	conserved protein of unknown function	AMZJ_v1_420001
GZ065_v1_0757	752998	756168	automatic/finished	ileS	Isoleucine--tRNA ligase	AMZJ_v1_420002
GZ065_v1_0758	756307	756501	automatic/finished	_	protein of unknown function	AMZJ_v1_420003
GZ065_v1_0759	756604	757926	automatic/finished	miaB	tRNA-2-methylthio-N(6)-dimethylallyladenosine synthase	AMZJ_v1_420004
GZ065_v1_0760	758591	760330	automatic/finished	_	Single-stranded-DNA-specific exonuclease recJ	AMZJ_v1_420005
GZ065_v1_0761	760594	761637	automatic/finished	_	conserved protein of unknown function	AMZJ_v1_420006
GZ065_v1_0762	761716	762888	automatic/finished	nuoD	NADH-quinone oxidoreductase subunit D	AMZJ_v1_420007
GZ065_v1_0764	764811	765242	automatic/finished	_	Cytochrome B561	AMZJ_v1_430001
GZ065_v1_0765	765248	766243	automatic/finished	_	Enoyl-(acyl-carrier-protein) reductase [FMN]	AMZJ_v1_430002
GZ065_v1_0766	766376	767785	automatic/finished	_	conserved protein of unknown function	AMZJ_v1_430003
GZ065_v1_0768	768307	770661	automatic/finished	_	Type IV secretory pathway, VirB4 components	AMZJ_v1_430005
GZ065_v1_0769	770642	773497	automatic/finished	_	conserved exported protein of unknown function	AMZJ_v1_430006
GZ065_v1_0770	773547	774785	automatic/finished	_	transposase	AMZJ_v1_220001, AMZJ_v1_430007, AMZJ_v1_1020001
GZ065_v1_0771	775048	776121	automatic/finished	_	Ankyrin repeat domain protein	AMZJ_v1_430008, AMZJ_v1_630082, AMZJ_v1_630084
GZ065_v1_0772	776213	776992	automatic/finished	_	Nucleoside-diphosphate-sugar epimerases	AMZJ_v1_430009
GZ065_v1_0773	776998	777642	automatic/finished	_	phospholipase/carboxylesterase family protein	AMZJ_v1_430010
GZ065_v1_0774	777732	778097	automatic/finished	_	conserved protein of unknown function	AMZJ_v1_430011
GZ065_v1_0775	778192	779988	automatic/finished	_	Xaa-Pro aminopeptidase	AMZJ_v1_430012
GZ065_v1_0776	779990	782038	automatic/finished	mnmG	tRNA uridine 5-carboxymethylaminomethyl modification enzyme MnmG	AMZJ_v1_430013
GZ065_v1_0777	782128	782688	automatic/finished	_	conserved membrane protein of unknown function	AMZJ_v1_430014
GZ065_v1_0778	782854	782973	automatic/finished	_	protein of unknown function	AMZJ_v1_430015
GZ065_v1_0779	783056	783370	automatic/finished	_	conserved protein of unknown function	AMZJ_v1_430016
GZ065_v1_0780	783078	784574	automatic/finished	murJ	putative lipid II flippase MurJ	AMZJ_v1_430017
GZ065_v1_0781	784529	784657	automatic/finished	_	protein of unknown function	AMZJ_v1_430019
GZ065_v1_0782	784567	784971	automatic/finished	_	conserved protein of unknown function	AMZJ_v1_430020
GZ065_v1_0783	784968	787457	automatic/finished	_	Large exoproteins involved in heme utilization or adhesion	AMZJ_v1_430021
GZ065_v1_0784	787744	788832	automatic/finished	_	transposase	AMZJ_v1_1020025, AMZJ_v1_1020026
GZ065_v1_0785	788887	789438	automatic/finished	_	Ankyrin repeat domain-containing protein	AMZJ_v1_440001
GZ065_v1_0786	789566	790567	automatic/finished	_	Ankyrin repeat domain-containing protein	AMZJ_v1_440002, AMZJ_v1_750055
GZ065_v1_0787	790619	791794	automatic/finished	_	Phage portal protein	AMZJ_v1_440003
GZ065_v1_0788	792185	792574	automatic/finished	_	conserved protein of unknown function	AMZJ_v1_440005
GZ065_v1_0789	792535	793602	automatic/finished	_	protein of unknown function	AMZJ_v1_440006
GZ065_v1_0790	793753	793896	automatic/finished	_	protein of unknown function	AMZJ_v1_440007
GZ065_v1_0791	794149	794766	automatic/finished	lipB	Octanoyltransferase	AMZJ_v1_440008
GZ065_v1_0792	794766	795725	automatic/finished	_	Muramoyltetrapeptide carboxypeptidase	AMZJ_v1_440009
GZ065_v1_0793	796372	799767	automatic/finished	dnaE	DNA polymerase III subunit alpha	AMZJ_v1_450013
GZ065_v1_0794	799796	800590	automatic/finished	rpsF	30S ribosomal protein S6	AMZJ_v1_450012
GZ065_v1_0795	800590	800868	automatic/finished	rpsR	30S ribosomal protein S18	AMZJ_v1_450011
GZ065_v1_0796	800872	801396	automatic/finished	rplI	50S ribosomal protein L9	AMZJ_v1_450010
GZ065_v1_0797	801509	802810	automatic/finished	purB	Adenylosuccinate lyase	AMZJ_v1_450009
GZ065_v1_0799	803427	804692	automatic/finished	_	glycerol dehydrogenase	AMZJ_v1_450008
GZ065_v1_0800	804735	805931	automatic/finished	dapE	Succinyl-diaminopimelate desuccinylase	AMZJ_v1_450007
GZ065_v1_0801	805928	806095	automatic/finished	_	protein of unknown function	AMZJ_v1_450006
GZ065_v1_0802	806370	806660	automatic/finished	_	conserved protein of unknown function	AMZJ_v1_450005
GZ065_v1_0803	806657	807085	automatic/finished	_	conserved protein of unknown function	AMZJ_v1_450004
GZ065_v1_0804	807286	807621	automatic/finished	_	Periplasmic divalent cation tolerance protein cutA	AMZJ_v1_450003
GZ065_v1_0806	807847	808209	automatic/finished	_	protein of unknown function	AMZJ_v1_450002
GZ065_v1_0807	808134	808625	automatic/finished	_	protein of unknown function	AMZJ_v1_450001
GZ065_v1_0808	809080	809982	automatic/finished	_	Phospholipase/Carboxylesterase	AMZJ_v1_470001, AMZJ_v1_630010
GZ065_v1_0809	810254	810724	automatic/finished	_	Dihydrofolate reductase	AMZJ_v1_480001
GZ065_v1_0810	810721	811974	automatic/finished	_	2-amino-4-hydroxy-6-hydroxymethyldihydropteridine pyrophosphokinase	AMZJ_v1_480002
GZ065_v1_0811	811971	812357	automatic/finished	_	Dihydroneopterin aldolase	AMZJ_v1_480003
GZ065_v1_0812	812380	813039	automatic/finished	_	PqqC-like protein	AMZJ_v1_480004
GZ065_v1_0813	813221	814342	automatic/finished	_	conserved protein of unknown function	AMZJ_v1_480005, AMZJ_v1_660014
GZ065_v1_0814	814358	814618	automatic/finished	_	conserved protein of unknown function	AMZJ_v1_480006
GZ065_v1_0815	815275	815601	automatic/finished	trxA	Thioredoxin	AMZJ_v1_480007
GZ065_v1_0816	815669	816304	automatic/finished	_	Ribonuclease D related protein	AMZJ_v1_480008
GZ065_v1_0817	816626	816958	automatic/finished	_	membrane protein of unknown function	AMZJ_v1_480009
GZ065_v1_0818	816940	817116	automatic/finished	_	protein of unknown function	AMZJ_v1_320009, AMZJ_v1_480010
GZ065_v1_0819	817158	818042	automatic/finished	era	GTPase Era	AMZJ_v1_480011
GZ065_v1_0820	818035	818862	automatic/finished	_	Polysaccharide biosynthesis protein WlaX	AMZJ_v1_480012
GZ065_v1_0821	818906	820210	automatic/finished	_	Lipase_3 domain-containing protein	AMZJ_v1_480013, AMZJ_v1_720019
GZ065_v1_0822	820542	822530	automatic/finished	_	Porin_4 domain-containing protein	AMZJ_v1_480014
GZ065_v1_0823	822828	823616	automatic/finished	_	conserved protein of unknown function	AMZJ_v1_480015
GZ065_v1_0825	824009	824146	automatic/finished	_	protein of unknown function	AMZJ_v1_480016
GZ065_v1_0826	824121	824318	automatic/finished	_	protein of unknown function	AMZJ_v1_480017
GZ065_v1_0827	824281	824511	automatic/finished	_	protein of unknown function	AMZJ_v1_480018, AMZJ_v1_490002
GZ065_v1_0828	824791	825069	automatic/finished	_	SF4 helicase domain-containing protein	AMZJ_v1_480019, AMZJ_v1_720021
GZ065_v1_0832	825982	826104	automatic/finished	_	protein of unknown function	AMZJ_v1_320014
GZ065_v1_0833	826311	827816	automatic/finished	secD	Protein translocase subunit SecD	AMZJ_v1_320013
GZ065_v1_0834	827889	828263	automatic/finished	_	conserved protein of unknown function	AMZJ_v1_320012
GZ065_v1_0835	828383	829261	automatic/finished	hemC	Porphobilinogen deaminase	AMZJ_v1_320011
GZ065_v1_0836	829252	830136	automatic/finished	murB	UDP-N-acetylenolpyruvoylglucosamine reductase	AMZJ_v1_320010
GZ065_v1_0837	830219	830692	automatic/finished	_	Putative membrane protein	AMZJ_v1_320009, AMZJ_v1_480010
GZ065_v1_0838	830811	831995	automatic/finished	_	Proton/glutamate symport protein / Sodium/glutamate symport protein	AMZJ_v1_320008
GZ065_v1_0839	831992	832582	automatic/finished	pyrE	Orotate phosphoribosyltransferase	AMZJ_v1_320007
GZ065_v1_0840	832664	832852	automatic/finished	_	conserved protein of unknown function	AMZJ_v1_320006
GZ065_v1_0841	833075	833404	automatic/finished	GF1gp	transposase	AMZJ_v1_320005
GZ065_v1_0842	833643	833942	automatic/finished	_	conserved protein of unknown function	AMZJ_v1_320003
GZ065_v1_0843	834097	835482	automatic/finished	ligA	DNA ligase	AMZJ_v1_320002
GZ065_v1_0844	835530	837023	automatic/finished	ligA	DNA ligase	AMZJ_v1_320002
GZ065_v1_0845	837128	838318	automatic/finished	_	conserved protein of unknown function	AMZJ_v1_320001
GZ065_v1_0846	838424	838699	automatic/finished	_	transposase	AMZJ_v1_600001
GZ065_v1_0847	838735	839283	automatic/finished	_	protein of unknown function	AMZJ_v1_710002
GZ065_v1_0848	839588	847354	automatic/finished	_	Ankyrin and tpr repeat domain protein	AMZJ_v1_10017
GZ065_v1_0849	848041	848589	automatic/finished	_	protein of unknown function	AMZJ_v1_710002
GZ065_v1_0850	848625	848900	automatic/finished	_	transposase	AMZJ_v1_600001
GZ065_v1_0851	849040	849390	automatic/finished	_	protein of unknown function	AMZJ_v1_520057
GZ065_v1_0852	849732	850226	automatic/finished	_	conserved protein of unknown function	AMZJ_v1_520056
GZ065_v1_0853	850511	851773	automatic/finished	pdhC	Dihydrolipoyllysine-residue acetyltransferase component of pyruvate dehydrogenase complex	AMZJ_v1_520055
GZ065_v1_0854	851831	852592	automatic/finished	_	conserved protein of unknown function	AMZJ_v1_520054
GZ065_v1_0855	852692	854437	automatic/finished	_	ABC transporter ATP-binding protein	AMZJ_v1_520053
GZ065_v1_0856	854724	858341	automatic/finished	_	Ankyrin repeat domain protein	AMZJ_v1_520052
GZ065_v1_0857	858451	859461	automatic/finished	tsaD	tRNA N6-adenosine threonylcarbamoyltransferase	AMZJ_v1_520051
GZ065_v1_0858	859534	860271	automatic/finished	_	conserved protein of unknown function	AMZJ_v1_520050
GZ065_v1_0859	860461	861888	automatic/finished	_	Sensory box histidine kinase/response regulator	AMZJ_v1_520049
GZ065_v1_0860	861953	863122	automatic/finished	argD	Acetylornithine aminotransferase	AMZJ_v1_520018, AMZJ_v1_520048
GZ065_v1_0861	863119	866769	automatic/finished	_	Helicase ATP-binding domain-containing protein	AMZJ_v1_520047
GZ065_v1_0862	866867	867367	automatic/finished	rimM	Ribosome maturation factor RimM	AMZJ_v1_520046
GZ065_v1_0863	867427	867993	automatic/finished	efp	Elongation factor P	AMZJ_v1_520045
GZ065_v1_0864	867994	868686	automatic/finished	_	Inositol-1-monophosphatase	AMZJ_v1_520044
GZ065_v1_0865	868974	870188	automatic/finished	hemA	5-aminolevulinate synthase	AMZJ_v1_520043
GZ065_v1_0866	870242	872695	automatic/finished	_	conserved protein of unknown function	AMZJ_v1_520042
GZ065_v1_0867	872734	874638	automatic/finished	htpG	chaperone protein HtpG	AMZJ_v1_520041
GZ065_v1_0868	874804	876006	automatic/finished	_	NTPase	AMZJ_v1_520040
GZ065_v1_0869	876010	876615	automatic/finished	recR	Recombination protein RecR	AMZJ_v1_520039
GZ065_v1_0870	876749	878143	automatic/finished	_	Ankyrin repeat domain-containing protein	AMZJ_v1_520038
GZ065_v1_0871	878622	879344	automatic/finished	_	ANK_REP_REGION domain-containing protein	AMZJ_v1_520037
GZ065_v1_0872	879521	881950	automatic/finished	priA	Primosomal protein N'	AMZJ_v1_520036
GZ065_v1_0873	882049	883026	automatic/finished	_	conserved protein of unknown function	AMZJ_v1_520035
GZ065_v1_0874	883036	886473	automatic/finished	_	Ankyrin repeat domain protein	AMZJ_v1_520034
GZ065_v1_0875	886761	887921	automatic/finished	_	conserved protein of unknown function	AMZJ_v1_520033
GZ065_v1_0876	887946	888788	automatic/finished	thyX	Flavin-dependent thymidylate synthase	AMZJ_v1_520032
GZ065_v1_0877	888798	890075	automatic/finished	murA	UDP-N-acetylglucosamine 1-carboxyvinyltransferase	AMZJ_v1_520031
GZ065_v1_0878	890304	891575	automatic/finished	fabF	beta-ketoacyl-[acyl carrier protein] synthase II	AMZJ_v1_520029
GZ065_v1_0879	891582	891842	automatic/finished	acpP	acyl carrier protein	AMZJ_v1_520028
GZ065_v1_0880	891970	892752	automatic/finished	ispA	Farnesyl diphosphate synthase	AMZJ_v1_520027
GZ065_v1_0881	892745	893617	automatic/finished	_	Peptidyl-prolyl cis-trans isomerase	AMZJ_v1_520026
GZ065_v1_0882	893688	895139	automatic/finished	hslU	ATPase component of the HslVU protease	AMZJ_v1_520025
GZ065_v1_0883	895141	895671	automatic/finished	hslV	peptidase component of the HslVU protease	AMZJ_v1_520024
GZ065_v1_0884	895778	896935	automatic/finished	_	Glutamate--cysteine ligase , divergent, of Alpha- and Beta-proteobacteria type	AMZJ_v1_520023
GZ065_v1_0885	896923	897786	automatic/finished	_	Putative membrane protein	AMZJ_v1_520022
GZ065_v1_0886	897848	898801	automatic/finished	hemH	Ferrochelatase	AMZJ_v1_520021
GZ065_v1_0887	898798	899622	automatic/finished	_	conserved protein of unknown function	AMZJ_v1_520020
GZ065_v1_0888	899737	900156	automatic/finished	ndk	nucleoside diphosphate kinase	AMZJ_v1_520019
GZ065_v1_0889	900274	901452	automatic/finished	argD	Acetylornithine aminotransferase	AMZJ_v1_520018, AMZJ_v1_520048
GZ065_v1_0890	901521	902798	automatic/finished	_	conserved membrane protein of unknown function	AMZJ_v1_520016
GZ065_v1_0891	902808	903065	automatic/finished	_	conserved protein of unknown function	AMZJ_v1_520015
GZ065_v1_0892	903058	903633	automatic/finished	ubiX	flavin prenyltransferase	AMZJ_v1_520014
GZ065_v1_0893	903617	904504	automatic/finished	folD	Methylenetetrahydrofolate dehydrogenase / Methenyltetrahydrofolate cyclohydrolase	AMZJ_v1_520013
GZ065_v1_0894	904604	905257	automatic/finished	_	Cell envelope biogenesis protein OmpA	AMZJ_v1_520011, AMZJ_v1_520012
GZ065_v1_0895	905374	905982	automatic/finished	_	conserved exported protein of unknown function	AMZJ_v1_520011, AMZJ_v1_520012
GZ065_v1_0896	906091	908559	automatic/finished	leuS	Leucine--tRNA ligase	AMZJ_v1_520010
GZ065_v1_0897	908564	909184	automatic/finished	_	Lipoprotein NlpD precursor	AMZJ_v1_520009
GZ065_v1_0898	909207	909533	automatic/finished	_	MerR family transcriptional regulator	AMZJ_v1_520008
GZ065_v1_0899	909530	909829	automatic/finished	ihfA	Integration host factor subunit alpha	AMZJ_v1_520007
GZ065_v1_0900	909868	911064	automatic/finished	_	major facilitator family transporter	AMZJ_v1_520006
GZ065_v1_0901	911371	913305	automatic/finished	uvrB	excision nuclease subunit B	AMZJ_v1_520005
GZ065_v1_0902	913391	914152	automatic/finished	petC	Cytochrome c1	AMZJ_v1_520004
GZ065_v1_0903	914152	915378	automatic/finished	petB	Cytochrome b	AMZJ_v1_520003
GZ065_v1_0904	915509	916156	automatic/finished	_	protein of unknown function	AMZJ_v1_520002
GZ065_v1_0905	916104	916691	automatic/finished	_	protein of unknown function	AMZJ_v1_520001
GZ065_v1_0906	916951	917994	automatic/finished	_	Ankyrin repeat domain protein	AMZJ_v1_500001, AMZJ_v1_510018
GZ065_v1_0908	919825	920994	automatic/finished	_	ANK_REP_REGION domain-containing protein	AMZJ_v1_500001, AMZJ_v1_510018
GZ065_v1_0909	921086	921337	automatic/finished	_	protein of unknown function	AMZJ_v1_510017
GZ065_v1_0910	921345	921473	automatic/finished	_	conserved protein of unknown function	AMZJ_v1_510016
GZ065_v1_0911	921495	922079	automatic/finished	_	NifU domain protein	AMZJ_v1_510015
GZ065_v1_0912	922076	923299	automatic/finished	hisS	Histidine--tRNA ligase	AMZJ_v1_510014
GZ065_v1_0913	923296	924066	automatic/finished	surE	5'-nucleotidase SurE	AMZJ_v1_510013
GZ065_v1_0914	924265	925704	automatic/finished	_	Putative membrane protein	AMZJ_v1_510012
GZ065_v1_0915	925843	927117	automatic/finished	_	putrescine-ornithine antiporter	AMZJ_v1_510010, AMZJ_v1_510011
GZ065_v1_0916	927188	928474	automatic/finished	_	putrescine-ornithine antiporter	AMZJ_v1_510010, AMZJ_v1_510011
GZ065_v1_0917	928503	928928	automatic/finished	_	conserved protein of unknown function	AMZJ_v1_510009
GZ065_v1_0918	929067	930089	automatic/finished	asd	Aspartate-semialdehyde dehydrogenase	AMZJ_v1_510008
GZ065_v1_0919	930091	931170	automatic/finished	purK	N5-carboxyaminoimidazole ribonucleotide synthase	AMZJ_v1_510007
GZ065_v1_0920	931274	931678	automatic/finished	apaG	Protein ApaG	AMZJ_v1_510006
GZ065_v1_0921	931902	932219	automatic/finished	_	protein of unknown function	AMZJ_v1_510001, AMZJ_v1_800001
GZ065_v1_0923	932534	932770	automatic/finished	_	protein of unknown function	AMZJ_v1_510002
GZ065_v1_0924	932761	932955	automatic/finished	_	protein of unknown function	AMZJ_v1_510002
GZ065_v1_0925	933004	933138	automatic/finished	_	protein of unknown function	AMZJ_v1_510003
GZ065_v1_0926	933128	933667	automatic/finished	_	protein of unknown function	AMZJ_v1_510003
GZ065_v1_0927	933606	933800	automatic/finished	_	protein of unknown function	AMZJ_v1_510003
GZ065_v1_0930	934741	935205	automatic/finished	_	membrane protein of unknown function	AMZJ_v1_510004
GZ065_v1_0931	935257	935415	automatic/finished	_	protein of unknown function	AMZJ_v1_510004
GZ065_v1_0932	935396	935539	automatic/finished	_	protein of unknown function	AMZJ_v1_510004
GZ065_v1_0933	935753	936100	automatic/finished	apaG	Protein ApaG	AMZJ_v1_510006
GZ065_v1_0934	936254	936628	automatic/finished	_	protein of unknown function	AMZJ_v1_510007
GZ065_v1_0935	936771	937004	automatic/finished	_	protein of unknown function	AMZJ_v1_510007
GZ065_v1_0936	937088	938167	automatic/finished	purK	N5-carboxyaminoimidazole ribonucleotide synthase	AMZJ_v1_510007
GZ065_v1_0937	938271	938675	automatic/finished	apaG	Protein ApaG	AMZJ_v1_510006
GZ065_v1_0938	938878	940476	automatic/finished	_	Ferric iron ABC transporter, permease protein	AMZJ_v1_510004
GZ065_v1_0940	940607	941452	automatic/finished	trhO	tRNA uridine(34) hydroxylase	AMZJ_v1_510003
GZ065_v1_0941	941449	941868	automatic/finished	_	conserved protein of unknown function	AMZJ_v1_510002
GZ065_v1_0942	941984	942508	automatic/finished	_	DDE_Tnp_1 domain-containing protein	AMZJ_v1_510001, AMZJ_v1_800001
GZ065_v1_0944	943273	943800	automatic/finished	_	5-formyltetrahydrofolate cyclo-ligase	AMZJ_v1_610034
GZ065_v1_0945	943784	944413	automatic/finished	_	NADPH-dependent glutamate synthase beta chain and related oxidoreductases	AMZJ_v1_610033
GZ065_v1_0946	944455	945582	automatic/finished	_	Parvulin-like peptidyl-prolyl isomerase	AMZJ_v1_610032
GZ065_v1_0947	945832	946053	automatic/finished	_	protein of unknown function	AMZJ_v1_610031
GZ065_v1_0948	946131	946637	automatic/finished	ppa	inorganic pyrophosphatase	AMZJ_v1_610030
GZ065_v1_0949	946718	947908	automatic/finished	_	conserved protein of unknown function	AMZJ_v1_610029
GZ065_v1_0950	948016	949191	automatic/finished	mnmA	tRNA-specific 2-thiouridylase MnmA	AMZJ_v1_610028
GZ065_v1_0951	949356	950423	automatic/finished	mreB	dynamic cytoskeletal protein MreB	AMZJ_v1_610027
GZ065_v1_0952	950444	951862	automatic/finished	_	Metal-dependent carboxypeptidase	AMZJ_v1_610026
GZ065_v1_0953	952137	952616	automatic/finished	_	putative peptidoglycan-associated lipoprotein	AMZJ_v1_610025
GZ065_v1_0954	952759	954051	automatic/finished	tilS	tRNA(Ile)-lysidine synthase	AMZJ_v1_610024
GZ065_v1_0955	954269	956098	automatic/finished	ftsH	ATP-dependent zinc metalloprotease FtsH	AMZJ_v1_610023
GZ065_v1_0956	956283	956450	automatic/finished	_	protein of unknown function	AMZJ_v1_610022
GZ065_v1_0957	956347	956586	automatic/finished	_	protein of unknown function	AMZJ_v1_610021
GZ065_v1_0958	956763	956936	automatic/finished	_	conserved protein of unknown function	AMZJ_v1_610020
GZ065_v1_0959	956982	957389	automatic/finished	_	protein of unknown function	AMZJ_v1_610019
GZ065_v1_0960	957401	957535	automatic/finished	_	protein of unknown function	AMZJ_v1_610018
GZ065_v1_0961	958066	958341	automatic/finished	_	DDE_3 domain-containing protein	AMZJ_v1_610017
GZ065_v1_0962	958427	958990	automatic/finished	pth	Peptidyl-tRNA hydrolase	AMZJ_v1_610016
GZ065_v1_0963	958990	959601	automatic/finished	rplY	50S ribosomal protein L25	AMZJ_v1_610015
GZ065_v1_0964	959744	960043	automatic/finished	_	Oxidoreductase	AMZJ_v1_610014
GZ065_v1_0965	960873	961757	automatic/finished	rsmH	Ribosomal RNA small subunit methyltransferase H	AMZJ_v1_610012
GZ065_v1_0966	961955	963172	automatic/finished	_	Permeases of the major facilitator superfamily	AMZJ_v1_260007, AMZJ_v1_610011, AMZJ_v1_750091
GZ065_v1_0967	963203	963985	automatic/finished	map	methionine aminopeptidase	AMZJ_v1_610010
GZ065_v1_0968	964104	965342	automatic/finished	ftsA	Cell division protein FtsA	AMZJ_v1_610009
GZ065_v1_0969	965474	966013	automatic/finished	def	Peptide deformylase	AMZJ_v1_610008
GZ065_v1_0970	966003	966785	automatic/finished	_	Uracil-DNA glycosylase, family 4	AMZJ_v1_610007
GZ065_v1_0971	967161	967283	automatic/finished	_	protein of unknown function	AMZJ_v1_610006
GZ065_v1_0972	967231	967758	automatic/finished	coq7	3-demethoxyubiquinol 3-hydroxylase	AMZJ_v1_610005
GZ065_v1_0973	967881	968888	automatic/finished	_	conserved protein of unknown function	AMZJ_v1_610003
GZ065_v1_0975	969138	970064	automatic/finished	_	protein of unknown function	AMZJ_v1_610003
GZ065_v1_0976	970092	970277	automatic/finished	_	conserved protein of unknown function	AMZJ_v1_610002
GZ065_v1_0977	970301	971686	automatic/finished	purF	Amidophosphoribosyltransferase	AMZJ_v1_610001
GZ065_v1_0978	972270	972473	automatic/finished	_	conserved protein of unknown function	AMZJ_v1_600026
GZ065_v1_0979	972725	973093	automatic/finished	_	conserved exported protein of unknown function	AMZJ_v1_600025
GZ065_v1_0980	973222	974037	automatic/finished	_	Ribonuclease BN	AMZJ_v1_600024
GZ065_v1_0981	974048	974788	automatic/finished	_	oxidoreductase, short-chain dehydrogenase/reductase family	AMZJ_v1_600023
GZ065_v1_0982	974898	978125	automatic/finished	carB	carbamoyl phosphate synthetase subunit beta	AMZJ_v1_600022
GZ065_v1_0983	978498	979565	automatic/finished	recA	DNA recombination/repair protein RecA	AMZJ_v1_600021
GZ065_v1_0984	979680	980417	automatic/finished	truA	tRNA pseudouridine synthase A	AMZJ_v1_600020
GZ065_v1_0985	980419	981570	automatic/finished	_	Beta sliding clamp	AMZJ_v1_600019
GZ065_v1_0986	981682	982179	automatic/finished	_	conserved exported protein of unknown function	AMZJ_v1_600018
GZ065_v1_0987	982172	983065	automatic/finished	rpoH	RNA polymerase sigma factor RpoH	AMZJ_v1_600017
GZ065_v1_0988	983349	984032	automatic/finished	_	surface antigen Wsp	AMZJ_v1_600016
GZ065_v1_0989	984369	984701	automatic/finished	ybaB	putative nucleoid-associated protein YbaB	AMZJ_v1_600015
GZ065_v1_0990	984705	986180	automatic/finished	_	DNA polymerase III subunits gamma and tau	AMZJ_v1_600014
GZ065_v1_0991	986522	987175	automatic/finished	fzlA	FtsZ-localized protein A	AMZJ_v1_600013
GZ065_v1_0992	987147	987824	automatic/finished	_	O-methyltransferase family protein (C1)	AMZJ_v1_600012
GZ065_v1_0993	988075	988353	automatic/finished	_	conserved protein of unknown function	AMZJ_v1_600011
GZ065_v1_0994	988382	989074	automatic/finished	_	Periplasmic thiol:disulfide interchange protein DsbA	AMZJ_v1_600010
GZ065_v1_0995	989140	989589	automatic/finished	_	Putative oligoketide cyclase/lipid transport protein	AMZJ_v1_600009
GZ065_v1_0996	989884	990468	automatic/finished	_	Toluene tolerance family protein	AMZJ_v1_600008
GZ065_v1_0997	990465	991763	automatic/finished	_	Dihydrofolate synthase	AMZJ_v1_600007
GZ065_v1_0998	991751	992671	automatic/finished	_	Molecular chaperone DnaJ	AMZJ_v1_600006
GZ065_v1_0999	992724	992852	automatic/finished	_	protein of unknown function	AMZJ_v1_600005
GZ065_v1_1000	993487	993978	automatic/finished	_	conserved membrane protein of unknown function	AMZJ_v1_600003
GZ065_v1_1001	994188	995618	automatic/finished	tldD	metalloprotease TldD	AMZJ_v1_600002
GZ065_v1_1002	995884	996057	automatic/finished	_	protein of unknown function	AMZJ_v1_600001
GZ065_v1_1003	996542	996751	automatic/finished	_	protein of unknown function	AMZJ_v1_590004
GZ065_v1_1004	996868	997056	automatic/finished	_	transposase	AMZJ_v1_590003
GZ065_v1_1005	997231	997386	automatic/finished	_	conserved protein of unknown function	AMZJ_v1_590002
GZ065_v1_1006	998067	999305	automatic/finished	_	transposase	AMZJ_v1_220001, AMZJ_v1_430007, AMZJ_v1_1020001
GZ065_v1_1007	999416	1000363	automatic/finished	_	Pseudouridine synthase	AMZJ_v1_580003
GZ065_v1_1008	1000348	1002135	automatic/finished	_	conserved membrane protein of unknown function	AMZJ_v1_580002
GZ065_v1_1009	1002181	1002831	automatic/finished	_	protein of unknown function	AMZJ_v1_580001
GZ065_v1_1012	1004389	1005777	automatic/finished	_	membrane protein of unknown function	AMZJ_v1_540026
GZ065_v1_1013	1005936	1006052	automatic/finished	_	protein of unknown function	AMZJ_v1_540025
GZ065_v1_1014	1006217	1006573	automatic/finished	_	protein of unknown function	AMZJ_v1_540020
GZ065_v1_1015	1006725	1006844	automatic/finished	_	protein of unknown function	AMZJ_v1_540021
GZ065_v1_1016	1006862	1007023	automatic/finished	_	protein of unknown function	AMZJ_v1_540021
GZ065_v1_1018	1007480	1007647	automatic/finished	kefB	fragment of K(+) : H(+) antiporter KefB (part 2)	AMZJ_v1_540021
GZ065_v1_1019	1007659	1007985	automatic/finished	kefB	fragment of K(+) : H(+) antiporter KefB (part 1)	AMZJ_v1_540021
GZ065_v1_1021	1008457	1008801	automatic/finished	_	protein of unknown function	AMZJ_v1_540022
GZ065_v1_1022	1008816	1008962	automatic/finished	_	protein of unknown function	AMZJ_v1_540022
GZ065_v1_1023	1009235	1009522	automatic/finished	_	dTMP kinase	AMZJ_v1_540023
GZ065_v1_1024	1009529	1009726	automatic/finished	_	protein of unknown function	AMZJ_v1_540023
GZ065_v1_1025	1010066	1010239	automatic/finished	_	protein of unknown function	AMZJ_v1_540024
GZ065_v1_1026	1010597	1010755	automatic/finished	_	protein of unknown function	AMZJ_v1_540025
GZ065_v1_1027	1010963	1011727	automatic/finished	_	protein of unknown function	AMZJ_v1_540026
GZ065_v1_1028	1011676	1012440	automatic/finished	_	protein of unknown function	AMZJ_v1_540026
GZ065_v1_1029	1012599	1012715	automatic/finished	_	protein of unknown function	AMZJ_v1_540025
GZ065_v1_1030	1012968	1013333	automatic/finished	_	protein of unknown function	AMZJ_v1_540024
GZ065_v1_1031	1013672	1014265	automatic/finished	tmk	Thymidylate kinase	AMZJ_v1_540023
GZ065_v1_1032	1014368	1014940	automatic/finished	_	PPO candidate 1	AMZJ_v1_540022
GZ065_v1_1033	1014946	1016664	automatic/finished	_	Glutathione-regulated potassium-efflux system protein KefKL	AMZJ_v1_540021
GZ065_v1_1034	1016757	1017917	automatic/finished	_	Aspartokinase	AMZJ_v1_540020
GZ065_v1_1035	1017933	1019012	automatic/finished	recF	DNA replication and repair protein RecF	AMZJ_v1_540019
GZ065_v1_1036	1019021	1019488	automatic/finished	bcp	Putative peroxiredoxin bcp	AMZJ_v1_540018
GZ065_v1_1037	1019552	1020478	automatic/finished	gshB	Glutathione synthetase	AMZJ_v1_540017
GZ065_v1_1038	1020463	1021485	automatic/finished	murG	UDP-N-acetylglucosamine--N-acetylmuramyl-(pentapeptide) pyrophosphoryl-undecaprenol N-acetylglucosamine transferase	AMZJ_v1_540016
GZ065_v1_1039	1021559	1021918	automatic/finished	_	conserved protein of unknown function	AMZJ_v1_540015
GZ065_v1_1040	1021920	1023305	automatic/finished	lpd	Dihydrolipoyl dehydrogenase	AMZJ_v1_540014, AMZJ_v1_550015
GZ065_v1_1041	1023743	1023922	automatic/finished	_	conserved protein of unknown function	AMZJ_v1_540013
GZ065_v1_1042	1023942	1024421	automatic/finished	_	Periplasmic thiol:disulfide oxidoreductase DsbB, required for DsbA reoxidation	AMZJ_v1_540012
GZ065_v1_1044	1024513	1025541	automatic/finished	_	conserved protein of unknown function	AMZJ_v1_540011
GZ065_v1_1045	1025646	1026971	automatic/finished	der	GTPase Der	AMZJ_v1_540010
GZ065_v1_1046	1027107	1027931	automatic/finished	_	conserved protein of unknown function	AMZJ_v1_540009
GZ065_v1_1047	1028056	1029582	automatic/finished	pccB	Propionyl-CoA carboxylase beta chain	AMZJ_v1_540008
GZ065_v1_1048	1029713	1029835	automatic/finished	_	protein of unknown function	AMZJ_v1_540007
GZ065_v1_1049	1030181	1030345	automatic/finished	_	protein of unknown function	AMZJ_v1_540006
GZ065_v1_1050	1030413	1030559	automatic/finished	_	protein of unknown function	AMZJ_v1_540005
GZ065_v1_1051	1030543	1030692	automatic/finished	_	conserved protein of unknown function	AMZJ_v1_540004
GZ065_v1_1052	1030658	1031473	automatic/finished	mutM	Formamidopyrimidine-DNA glycosylase	AMZJ_v1_540003
GZ065_v1_1053	1031489	1032082	automatic/finished	pdxH	Pyridoxine/pyridoxamine 5'-phosphate oxidase	AMZJ_v1_540002
GZ065_v1_1054	1032663	1032806	automatic/finished	_	L-asparaginase	AMZJ_v1_410001, AMZJ_v1_540001
GZ065_v1_1056	1034310	1034579	automatic/finished	_	protein of unknown function	AMZJ_v1_430008, AMZJ_v1_630084
GZ065_v1_1057	1034727	1034843	automatic/finished	_	protein of unknown function	AMZJ_v1_630083
GZ065_v1_1058	1034852	1035139	automatic/finished	_	protein of unknown function	AMZJ_v1_430008, AMZJ_v1_630082
GZ065_v1_1059	1035539	1036336	automatic/finished	purQ	Phosphoribosylformylglycinamidine synthase subunit PurQ	AMZJ_v1_630081
GZ065_v1_1060	1036333	1037583	automatic/finished	_	Phosphate transport system permease protein PstA (TC 3.A.1.7.1)	AMZJ_v1_630080
GZ065_v1_1061	1037838	1038215	automatic/finished	rplS	50S ribosomal protein L19	AMZJ_v1_630079
GZ065_v1_1063	1038623	1039081	automatic/finished	_	protein of unknown function	AMZJ_v1_630080
GZ065_v1_1064	1039078	1039470	automatic/finished	_	protein of unknown function	AMZJ_v1_630080
GZ065_v1_1066	1039605	1039904	automatic/finished	_	protein of unknown function	AMZJ_v1_630080
GZ065_v1_1067	1039934	1040656	automatic/finished	_	Phosphoribosylformylglycinamidine synthase, glutamine amidotransferase subunit	AMZJ_v1_630081
GZ065_v1_1068	1040605	1040670	automatic/finished	_	protein of unknown function	AMZJ_v1_630081
GZ065_v1_1069	1041070	1041357	automatic/finished	_	protein of unknown function	AMZJ_v1_430008, AMZJ_v1_630082
GZ065_v1_1070	1041366	1041482	automatic/finished	_	protein of unknown function	AMZJ_v1_630083
GZ065_v1_1071	1041630	1041899	automatic/finished	_	protein of unknown function	AMZJ_v1_430008, AMZJ_v1_630084
GZ065_v1_1075	1043402	1043545	automatic/finished	_	L-asparaginase	AMZJ_v1_410001, AMZJ_v1_540001
GZ065_v1_1077	1044548	1044925	automatic/finished	rplS	50S ribosomal subunit protein L19	AMZJ_v1_630079
GZ065_v1_1078	1044922	1045620	automatic/finished	trmD	tRNA m(1)G37 methyltransferase	AMZJ_v1_630078
GZ065_v1_1079	1045695	1046417	automatic/finished	purC	Phosphoribosylaminoimidazole-succinocarboxamide synthase	AMZJ_v1_630077
GZ065_v1_1080	1046414	1047451	automatic/finished	purM	Phosphoribosylformylglycinamidine cyclo-ligase	AMZJ_v1_630076
GZ065_v1_1081	1047589	1047864	automatic/finished	_	conserved protein of unknown function	AMZJ_v1_630075
GZ065_v1_1082	1047936	1048214	automatic/finished	_	conserved protein of unknown function	AMZJ_v1_630074
GZ065_v1_1083	1048542	1049258	automatic/finished	_	conserved protein of unknown function	AMZJ_v1_630073
GZ065_v1_1084	1049763	1050779	automatic/finished	hemE	Uroporphyrinogen decarboxylase	AMZJ_v1_630072
GZ065_v1_1085	1051218	1052411	automatic/finished	aatA	putative aspartate/prephenate aminotransferase	AMZJ_v1_630070
GZ065_v1_1086	1052460	1052777	automatic/finished	gdx	guanidinium exporter	AMZJ_v1_630069
GZ065_v1_1087	1052794	1053306	automatic/finished	_	conserved protein of unknown function	AMZJ_v1_630068
GZ065_v1_1088	1053719	1054930	automatic/finished	_	Permease of the major facilitator superfamily	AMZJ_v1_630066
GZ065_v1_1089	1054902	1056179	automatic/finished	glyA	serine hydroxymethyltransferase	AMZJ_v1_630065
GZ065_v1_1090	1056256	1057446	automatic/finished	pgk	Phosphoglycerate kinase	AMZJ_v1_630064
GZ065_v1_1091	1057484	1058323	automatic/finished	_	EndoU_bacteria domain-containing protein	AMZJ_v1_630063
GZ065_v1_1092	1058398	1059873	automatic/finished	_	N-acetylmuramoyl-L-alanine amidase	AMZJ_v1_630062
GZ065_v1_1093	1060027	1060701	automatic/finished	rpe	Ribulose-phosphate 3-epimerase	AMZJ_v1_630061
GZ065_v1_1094	1060802	1063078	automatic/finished	pnp	polynucleotide phosphorylase	AMZJ_v1_630060
GZ065_v1_1095	1063093	1063365	automatic/finished	rpsO	30S ribosomal subunit protein S15	AMZJ_v1_630059
GZ065_v1_1096	1063373	1064377	automatic/finished	truB	tRNA pseudouridine synthase B	AMZJ_v1_630058
GZ065_v1_1097	1064512	1064967	automatic/finished	_	protein of unknown function	AMZJ_v1_630057
GZ065_v1_1098	1065019	1066185	automatic/finished	_	Diaminohydroxyphosphoribosylaminopyrimidine deaminase,5-amino-6-(5-phosphoribosylamino)uracil reductase	AMZJ_v1_630056
GZ065_v1_1099	1066185	1067366	automatic/finished	_	Deoxyguanosinetriphosphate triphosphohydrolase-like protein	AMZJ_v1_630055
GZ065_v1_1100	1067414	1067860	automatic/finished	_	putative iron binding protein from the HesB_IscA_SufA family	AMZJ_v1_630054
GZ065_v1_1101	1067887	1068561	automatic/finished	lolD	Lipoprotein-releasing system ATP-binding protein LolD	AMZJ_v1_630053
GZ065_v1_1102	1068591	1068815	automatic/finished	_	Type IV secretion system protein VirB7	AMZJ_v1_630052
GZ065_v1_1103	1068808	1069506	automatic/finished	_	Alpha/beta hydrolase	AMZJ_v1_630051
GZ065_v1_1104	1069641	1070828	automatic/finished	_	Cysteine desulfurase	AMZJ_v1_630050
GZ065_v1_1105	1071030	1071752	automatic/finished	_	Integral membrane protein	AMZJ_v1_630049
GZ065_v1_1106	1071753	1072289	automatic/finished	ctaG	Cytochrome c oxidase assembly protein CtaG	AMZJ_v1_630048
GZ065_v1_1107	1072335	1072865	automatic/finished	_	conserved protein of unknown function	AMZJ_v1_630047
GZ065_v1_1108	1072917	1073090	automatic/finished	_	protein of unknown function	AMZJ_v1_630046
GZ065_v1_1109	1073147	1074124	automatic/finished	qorA	Quinone oxidoreductase	AMZJ_v1_630045
GZ065_v1_1110	1074721	1075332	automatic/finished	_	conserved membrane protein of unknown function	AMZJ_v1_630044
GZ065_v1_1111	1075412	1076206	automatic/finished	dapA	4-hydroxy-tetrahydrodipicolinate synthase	AMZJ_v1_630043
GZ065_v1_1112	1076309	1076791	automatic/finished	ssb	Single-stranded DNA-binding protein	AMZJ_v1_630042
GZ065_v1_1113	1076946	1077734	automatic/finished	_	conserved exported protein of unknown function	AMZJ_v1_630041
GZ065_v1_1114	1077731	1078339	automatic/finished	_	conserved protein of unknown function	AMZJ_v1_630040
GZ065_v1_1115	1078344	1079804	automatic/finished	_	conserved protein of unknown function	AMZJ_v1_630039
GZ065_v1_1116	1080054	1080980	automatic/finished	ispH	4-hydroxy-3-methylbut-2-enyl diphosphate reductase	AMZJ_v1_630038
GZ065_v1_1117	1081039	1081347	automatic/finished	_	conserved protein of unknown function	AMZJ_v1_630037
GZ065_v1_1118	1081485	1082231	automatic/finished	_	putative enhancing lycopene biosynthesis protein 2	AMZJ_v1_630036
GZ065_v1_1119	1082325	1083329	automatic/finished	_	conserved protein of unknown function	AMZJ_v1_630035
GZ065_v1_1121	1083801	1083926	automatic/finished	_	protein of unknown function	AMZJ_v1_630033
GZ065_v1_1122	1083989	1084162	automatic/finished	_	protein of unknown function	AMZJ_v1_630032
GZ065_v1_1123	1084256	1084855	automatic/finished	petA	Ubiquinol-cytochrome c reductase iron-sulfur subunit	AMZJ_v1_630031
GZ065_v1_1124	1084950	1087652	automatic/finished	gyrA	DNA gyrase subunit A	AMZJ_v1_630030
GZ065_v1_1125	1087833	1088699	automatic/finished	_	TPR_REGION domain-containing protein	AMZJ_v1_630029
GZ065_v1_1126	1088772	1089131	automatic/finished	_	Iron-sulfur binding protein	AMZJ_v1_630028
GZ065_v1_1127	1089155	1089682	automatic/finished	_	Biotin transporter	AMZJ_v1_630027
GZ065_v1_1128	1089795	1090352	automatic/finished	_	Nitroreductase	AMZJ_v1_630026
GZ065_v1_1129	1090328	1091440	automatic/finished	_	Glycosyl hydrolase, family 5 protein	AMZJ_v1_630025
GZ065_v1_1130	1091547	1092341	automatic/finished	dapF	Diaminopimelate epimerase	AMZJ_v1_630024
GZ065_v1_1131	1092348	1093229	automatic/finished	sucD	succinyl-CoA synthetase subunit alpha	AMZJ_v1_630023
GZ065_v1_1132	1093233	1094393	automatic/finished	sucC	succinyl-CoA synthetase subunit beta	AMZJ_v1_630022
GZ065_v1_1133	1094424	1094624	automatic/finished	rpsU	30S ribosomal protein S21 A	AMZJ_v1_630021
GZ065_v1_1134	1095019	1095714	automatic/finished	_	Ribosomal RNA small subunit methyltransferase E	AMZJ_v1_630020
GZ065_v1_1135	1095879	1096118	automatic/finished	_	protein of unknown function	AMZJ_v1_630019
GZ065_v1_1136	1096156	1097010	automatic/finished	_	conserved protein of unknown function	AMZJ_v1_630018
GZ065_v1_1137	1097093	1097917	automatic/finished	hemF	Oxygen-dependent coproporphyrinogen-III oxidase	AMZJ_v1_630017
GZ065_v1_1138	1098077	1100557	automatic/finished	_	Sensor histidine kinase/response regulator	AMZJ_v1_630016
GZ065_v1_1139	1100643	1101485	automatic/finished	parA	Chromosome partitioning protein ParA	AMZJ_v1_630015
GZ065_v1_1140	1101482	1102357	automatic/finished	parB	putative chromosome-partitioning protein ParB	AMZJ_v1_630014
GZ065_v1_1141	1102442	1103647	automatic/finished	ispDF	2-C-methyl-D-erythritol 4-phosphate cytidylyltransferase / 2-C-methyl-D-erythritol 2,4-cyclodiphosphate synthase	AMZJ_v1_630013
GZ065_v1_1142	1103749	1103922	automatic/finished	_	protein of unknown function	AMZJ_v1_630012
GZ065_v1_1143	1104041	1104211	automatic/finished	_	protein of unknown function	AMZJ_v1_630011
GZ065_v1_1144	1104205	1104636	automatic/finished	_	protein of unknown function	AMZJ_v1_470001, AMZJ_v1_630010
GZ065_v1_1145	1104686	1105759	automatic/finished	_	Putative permease often clustered with de novo purine synthesis	AMZJ_v1_630008
GZ065_v1_1146	1105865	1106500	automatic/finished	_	Chromosomal replication initiator protein DnaA	AMZJ_v1_630007
GZ065_v1_1147	1106712	1106882	automatic/finished	_	LSU ribosomal protein L18e	AMZJ_v1_630006
GZ065_v1_1148	1106872	1107858	automatic/finished	_	Recombinase XerD	AMZJ_v1_630005
GZ065_v1_1149	1107915	1108640	automatic/finished	_	1-acyl-sn-glycerol-3-phosphate acyltransferase	AMZJ_v1_630003
GZ065_v1_1150	1108692	1108961	automatic/finished	rpsT	30S ribosomal protein S20	AMZJ_v1_630002
GZ065_v1_1151	1109042	1110283	automatic/finished	gltA	Citrate synthase	AMZJ_v1_630001
GZ065_v1_1153	1110827	1111627	automatic/finished	_	protein of unknown function	AMZJ_v1_640043
GZ065_v1_1154	1111790	1111969	automatic/finished	_	conserved protein of unknown function	AMZJ_v1_640042
GZ065_v1_1155	1112268	1112543	automatic/finished	_	transposase	AMZJ_v1_600001
GZ065_v1_1156	1112579	1113127	automatic/finished	_	protein of unknown function	AMZJ_v1_710002
GZ065_v1_1157	1113165	1113950	automatic/finished	_	Forms the bulk of type IV secretion complex that spans outer membrane and periplasm (VirB9)	AMZJ_v1_530001
GZ065_v1_1158	1114044	1114877	automatic/finished	_	transposase	AMZJ_v1_610018, AMZJ_v1_610019, AMZJ_v1_610020
GZ065_v1_1159	1115098	1115526	automatic/finished	_	protein of unknown function	AMZJ_v1_640001
GZ065_v1_1160	1115475	1115864	automatic/finished	_	protein of unknown function	AMZJ_v1_640002
GZ065_v1_1161	1115901	1116185	automatic/finished	_	conserved protein of unknown function	AMZJ_v1_640003
GZ065_v1_1162	1116262	1116408	automatic/finished	_	protein of unknown function	AMZJ_v1_640004
GZ065_v1_1163	1116446	1116901	automatic/finished	_	ABC transporter substrate binding protein	AMZJ_v1_640005
GZ065_v1_1164	1116904	1117209	automatic/finished	_	NADH:ubiquinone oxidoreductase 17.2 kD subunit	AMZJ_v1_640006
GZ065_v1_1165	1117274	1118722	automatic/finished	_	NADH dehydrogenase I subunit M	AMZJ_v1_640007
GZ065_v1_1166	1118768	1119871	automatic/finished	mrdB	Peptidoglycan glycosyltransferase MrdB	AMZJ_v1_640008
GZ065_v1_1167	1119915	1121156	automatic/finished	iscS	cysteine desulfurase	AMZJ_v1_640009
GZ065_v1_1168	1121328	1121885	automatic/finished	_	protein of unknown function	AMZJ_v1_460005, AMZJ_v1_640010, AMZJ_v1_650009
GZ065_v1_1169	1122119	1123063	automatic/finished	_	transposase	AMZJ_v1_270002, AMZJ_v1_550022, AMZJ_v1_640011, AMZJ_v1_980003, AMZJ_v1_1040002
GZ065_v1_1170	1123153	1123647	automatic/finished	_	Cell division protein FtsK	AMZJ_v1_640012
GZ065_v1_1171	1123824	1125200	automatic/finished	_	Terminase	AMZJ_v1_640013, AMZJ_v1_660013
GZ065_v1_1172	1125328	1125510	automatic/finished	_	protein of unknown function	AMZJ_v1_640015
GZ065_v1_1173	1125845	1126849	automatic/finished	_	Ferredoxin--NADP reductase	AMZJ_v1_640016
GZ065_v1_1175	1127153	1128481	automatic/finished	mnmE	tRNA modification GTPase MnmE	AMZJ_v1_640017
GZ065_v1_1176	1128579	1129088	automatic/finished	nuoI	NADH-quinone oxidoreductase subunit I	AMZJ_v1_640018
GZ065_v1_1177	1129144	1131045	automatic/finished	thrS	threonine--tRNA ligase	AMZJ_v1_640019
GZ065_v1_1178	1131058	1131576	automatic/finished	infC	translation initiation factor IF-3	AMZJ_v1_640020
GZ065_v1_1179	1131582	1132847	automatic/finished	nuoF	NADH:quinone oxidoreductase subunit F	AMZJ_v1_640021
GZ065_v1_1180	1133472	1134938	automatic/finished	_	MgtE intracellular N domain protein	AMZJ_v1_640022
GZ065_v1_1181	1135020	1135373	automatic/finished	_	conserved protein of unknown function	AMZJ_v1_640023
GZ065_v1_1182	1135459	1135932	automatic/finished	_	conserved protein of unknown function	AMZJ_v1_640024
GZ065_v1_1183	1136011	1136403	automatic/finished	ccmE	Cytochrome c-type biogenesis protein CcmE	AMZJ_v1_640025
GZ065_v1_1184	1136521	1137243	automatic/finished	birA	Bifunctional ligase/repressor BirA	AMZJ_v1_640026
GZ065_v1_1185	1137248	1138633	automatic/finished	nuoN	NADH-quinone oxidoreductase subunit N	AMZJ_v1_640027
GZ065_v1_1187	1138630	1140072	automatic/finished	nuoM	NADH-quinone oxidoreductase subunit M	AMZJ_v1_640028
GZ065_v1_1188	1140076	1141920	automatic/finished	nuoL	NADH-quinone oxidoreductase subunit L	AMZJ_v1_640029
GZ065_v1_1189	1141928	1142236	automatic/finished	nuoK	NADH-quinone oxidoreductase subunit K	AMZJ_v1_640030
GZ065_v1_1190	1142227	1142814	automatic/finished	nuoJ	NADH-quinone oxidoreductase subunit J	AMZJ_v1_640031
GZ065_v1_1191	1142663	1142800	automatic/finished	_	conserved protein of unknown function	AMZJ_v1_640032
GZ065_v1_1192	1143047	1143283	automatic/finished	_	protein of unknown function	AMZJ_v1_640033
GZ065_v1_1193	1143506	1145422	automatic/finished	uvrD	putative DNA helicase II homolog	AMZJ_v1_640034
GZ065_v1_1194	1145466	1146221	automatic/finished	_	2-hydroxymuconic semialdehyde hydrolase	AMZJ_v1_640035
GZ065_v1_1195	1146223	1146747	automatic/finished	cycM	Cytochrome c homolog	AMZJ_v1_640036
GZ065_v1_1196	1146851	1146970	automatic/finished	_	protein of unknown function	AMZJ_v1_640037
GZ065_v1_1197	1147040	1147612	automatic/finished	ruvA	Holliday junction ATP-dependent DNA helicase RuvA	AMZJ_v1_640038
GZ065_v1_1198	1147609	1148598	automatic/finished	ruvB	Holliday junction branch migration complex subunit RuvB	AMZJ_v1_640039
GZ065_v1_1199	1148704	1148823	automatic/finished	_	protein of unknown function	AMZJ_v1_640040
GZ065_v1_1200	1148866	1150065	automatic/finished	_	conserved protein of unknown function	AMZJ_v1_640041
GZ065_v1_1201	1150390	1150563	automatic/finished	_	conserved protein of unknown function	AMZJ_v1_640042
GZ065_v1_1202	1150590	1151999	automatic/finished	_	conserved protein of unknown function	AMZJ_v1_640043
GZ065_v1_1204	1152486	1153034	automatic/finished	_	protein of unknown function	AMZJ_v1_710002
GZ065_v1_1205	1153070	1153345	automatic/finished	_	transposase	AMZJ_v1_600001
GZ065_v1_1206	1153417	1154019	automatic/finished	rnhB	Ribonuclease HII	AMZJ_v1_650001
GZ065_v1_1207	1154025	1155005	automatic/finished	mraY	Phospho-N-acetylmuramoyl-pentapeptide-transferase	AMZJ_v1_650002
GZ065_v1_1208	1155161	1156156	automatic/finished	_	conserved protein of unknown function	AMZJ_v1_650003, AMZJ_v1_720001
GZ065_v1_1209	1156214	1156768	automatic/finished	_	Putative 3-methyladenine DNA glycosylase	AMZJ_v1_650004
GZ065_v1_1210	1157361	1158434	automatic/finished	_	Septum site-determining protein MinD	AMZJ_v1_650005
GZ065_v1_1211	1158720	1158875	automatic/finished	_	protein of unknown function	AMZJ_v1_650006
GZ065_v1_1212	1159104	1159967	automatic/finished	_	conserved protein of unknown function	AMZJ_v1_650007
GZ065_v1_1213	1160137	1160304	automatic/finished	_	conserved protein of unknown function	AMZJ_v1_650008
GZ065_v1_1214	1160934	1161788	automatic/finished	_	ANK_REP_REGION domain-containing protein	AMZJ_v1_460005, AMZJ_v1_640010, AMZJ_v1_650009
GZ065_v1_1215	1161963	1163225	automatic/finished	tyrS	Tyrosine--tRNA ligase	AMZJ_v1_650010
GZ065_v1_1216	1163456	1163773	automatic/finished	rsfS	Ribosomal silencing factor RsfS	AMZJ_v1_650011
GZ065_v1_1217	1163902	1164063	automatic/finished	_	protein of unknown function	AMZJ_v1_650012
GZ065_v1_1218	1164234	1164722	automatic/finished	rppH	RNA pyrophosphohydrolase	AMZJ_v1_650013
GZ065_v1_1219	1164712	1165500	automatic/finished	_	Uncharacterized metal-dependent hydrolase BUsg_343	AMZJ_v1_650014
GZ065_v1_1220	1165506	1166450	automatic/finished	mdh	Malate dehydrogenase	AMZJ_v1_650015
GZ065_v1_1221	1166454	1167029	automatic/finished	nuoC	NADH-quinone oxidoreductase subunit C	AMZJ_v1_650016
GZ065_v1_1222	1167031	1167534	automatic/finished	nuoB	NADH-quinone oxidoreductase subunit B	AMZJ_v1_650017
GZ065_v1_1223	1167525	1167878	automatic/finished	nuoA	NADH-quinone oxidoreductase subunit A 1	AMZJ_v1_650018
GZ065_v1_1224	1167709	1167882	automatic/finished	_	protein of unknown function	AMZJ_v1_650019
GZ065_v1_1225	1167896	1168264	automatic/finished	_	HIT family protein	AMZJ_v1_650020
GZ065_v1_1226	1168271	1168552	automatic/finished	_	conserved protein of unknown function	AMZJ_v1_650021
GZ065_v1_1227	1168556	1169290	automatic/finished	_	conserved protein of unknown function	AMZJ_v1_650022
GZ065_v1_1228	1169475	1170851	automatic/finished	murF	UDP-N-acetylmuramoyl-tripeptide--D-alanyl-D-alanine ligase	AMZJ_v1_650023
GZ065_v1_1229	1170900	1171850	automatic/finished	_	putative NADH-ubiquinone oxidoreductase	AMZJ_v1_650024
GZ065_v1_1230	1172075	1173031	automatic/finished	fabH	beta-ketoacyl-[acyl carrier protein] synthase III	AMZJ_v1_650025
GZ065_v1_1231	1173024	1174061	automatic/finished	plsX	putative phosphate acyltransferase	AMZJ_v1_650026
GZ065_v1_1232	1174070	1174252	automatic/finished	rpmF	50S ribosomal subunit protein L32	AMZJ_v1_650027
GZ065_v1_1234	1174484	1175266	automatic/finished	_	ABC transporter permease	AMZJ_v1_650028
GZ065_v1_1235	1175259	1175960	automatic/finished	_	ABC transporter, ATP-binding protein	AMZJ_v1_650029
GZ065_v1_1236	1176240	1177583	automatic/finished	ffh	Signal recognition particle protein	AMZJ_v1_650031
GZ065_v1_1237	1177568	1179127	automatic/finished	_	Cation:proton antiporter	AMZJ_v1_650032
GZ065_v1_1238	1179343	1179489	automatic/finished	_	protein of unknown function	AMZJ_v1_650033
GZ065_v1_1239	1179742	1179981	automatic/finished	_	protein of unknown function	AMZJ_v1_650035
GZ065_v1_1240	1180203	1180478	automatic/finished	_	transposase	AMZJ_v1_600001
GZ065_v1_1241	1180514	1181062	automatic/finished	_	protein of unknown function	AMZJ_v1_710002
GZ065_v1_1242	1181195	1183975	automatic/finished	_	Glutamate synthase (NADPH) small chain	AMZJ_v1_660001
GZ065_v1_1243	1184021	1184452	automatic/finished	fabZ	3-hydroxy-acyl-[acyl-carrier-protein] dehydratase	AMZJ_v1_660002
GZ065_v1_1244	1184457	1185008	automatic/finished	_	Outer membrane protein H precursor	AMZJ_v1_660003
GZ065_v1_1245	1185009	1187342	automatic/finished	bamA	Outer membrane protein assembly factor BamA	AMZJ_v1_660004
GZ065_v1_1246	1187350	1188465	automatic/finished	_	Membrane-associated zinc metalloprotease	AMZJ_v1_660005
GZ065_v1_1247	1188558	1188830	automatic/finished	_	FAD assembly factor SdhE	AMZJ_v1_660006
GZ065_v1_1249	1189169	1189447	automatic/finished	_	DNA-binding protein, HU family	AMZJ_v1_660007
GZ065_v1_1250	1189467	1191119	automatic/finished	_	SSU ribosomal protein S1p	AMZJ_v1_660008
GZ065_v1_1251	1191223	1191867	automatic/finished	trmB	tRNA (guanine-N(7)-)-methyltransferase	AMZJ_v1_660009
GZ065_v1_1252	1192076	1192597	automatic/finished	_	conserved protein of unknown function	AMZJ_v1_660012
GZ065_v1_1253	1192728	1194125	automatic/finished	_	conserved protein of unknown function	AMZJ_v1_640013, AMZJ_v1_660013
GZ065_v1_1254	1194187	1195278	automatic/finished	_	conserved protein of unknown function	AMZJ_v1_480005, AMZJ_v1_660014
GZ065_v1_1255	1195317	1196555	automatic/finished	_	transposase	AMZJ_v1_220001, AMZJ_v1_430007, AMZJ_v1_1020001
GZ065_v1_1256	1197046	1197735	automatic/finished	_	Cell division protein FtsH	AMZJ_v1_350018, AMZJ_v1_610023, AMZJ_v1_670001
GZ065_v1_1258	1199312	1199860	automatic/finished	_	protein of unknown function	AMZJ_v1_710002
GZ065_v1_1259	1199896	1200171	automatic/finished	_	transposase	AMZJ_v1_600001
GZ065_v1_1260	1200284	1200442	automatic/finished	_	GDSL family lipase	AMZJ_v1_690020
GZ065_v1_1261	1200460	1200603	automatic/finished	_	GDSL family lipase	AMZJ_v1_690019
GZ065_v1_1262	1200920	1201108	automatic/finished	_	conserved protein of unknown function	AMZJ_v1_690018
GZ065_v1_1263	1201221	1203119	automatic/finished	rpoD	RNA polymerase sigma factor RpoD	AMZJ_v1_690017
GZ065_v1_1264	1203259	1203561	automatic/finished	_	PH adaptation potassium efflux system protein C; sodium- potassium/hydrogen antiporter subunit C	AMZJ_v1_690016
GZ065_v1_1265	1203558	1203977	automatic/finished	_	putative , Na(+) H(+) antiporter subunit B	AMZJ_v1_690015
GZ065_v1_1266	1203970	1204494	automatic/finished	_	PH adaptation potassium efflux system protein B1; sodium- potassium/hydrogen antiporter subunit B1	AMZJ_v1_690014
GZ065_v1_1267	1204301	1204555	automatic/finished	_	protein of unknown function	AMZJ_v1_690013
GZ065_v1_1268	1204506	1204778	automatic/finished	_	Monovalent cation/proton antiporter, MnhG/PhaG subunit	AMZJ_v1_690012
GZ065_v1_1269	1204732	1205013	automatic/finished	_	conserved protein of unknown function	AMZJ_v1_690011
GZ065_v1_1270	1205060	1205452	automatic/finished	rpoZ	DNA-directed RNA polymerase subunit omega	AMZJ_v1_690010
GZ065_v1_1271	1205513	1205809	automatic/finished	_	DNA-binding protein	AMZJ_v1_690009
GZ065_v1_1272	1206691	1207191	automatic/finished	purE	N(5)-carboxyaminoimidazole ribonucleotide mutase	AMZJ_v1_690008
GZ065_v1_1273	1207191	1209008	automatic/finished	mutL	DNA mismatch repair protein MutL	AMZJ_v1_150002, AMZJ_v1_160001, AMZJ_v1_690007
GZ065_v1_1274	1209423	1210448	automatic/finished	_	Protein HflK	AMZJ_v1_690004
GZ065_v1_1275	1210451	1211323	automatic/finished	_	Protein HflC	AMZJ_v1_690003
GZ065_v1_1276	1211327	1212784	automatic/finished	htrA	putative periplasmic serine endoprotease DegP-like	AMZJ_v1_690002
GZ065_v1_1277	1213157	1214221	automatic/finished	_	protein of unknown function	AMZJ_v1_690001
GZ065_v1_1279	1215760	1215969	automatic/finished	_	GDSL family lipase	AMZJ_v1_700001
GZ065_v1_1280	1216446	1216997	automatic/finished	_	conserved protein of unknown function	AMZJ_v1_700002
GZ065_v1_1282	1218823	1219200	automatic/finished	_	Succinate dehydrogenase cytochrome b-556 subunit	AMZJ_v1_700006
GZ065_v1_1283	1219197	1219562	automatic/finished	_	Succinate dehydrogenase hydrophobic membrane anchor protein	AMZJ_v1_700007
GZ065_v1_1284	1219639	1220871	automatic/finished	_	conserved protein of unknown function	AMZJ_v1_700008
GZ065_v1_1285	1220971	1222272	automatic/finished	_	Cupin domain-containing protein	AMZJ_v1_700009
GZ065_v1_1286	1222389	1223618	automatic/finished	_	Lipoprotein releasing system transmembrane protein LolE	AMZJ_v1_700010
GZ065_v1_1287	1223611	1224342	automatic/finished	_	conserved protein of unknown function	AMZJ_v1_700011
GZ065_v1_1288	1224339	1225559	automatic/finished	_	Heme biosynthesis protein HemY	AMZJ_v1_700012
GZ065_v1_1289	1225779	1226651	automatic/finished	atpG	ATP synthase gamma chain	AMZJ_v1_700013
GZ065_v1_1290	1226670	1228004	automatic/finished	_	TldE/PmbA protein, part of proposed TldE/TldD proteolytic complex (PMID 12029038)	AMZJ_v1_700014
GZ065_v1_1291	1228178	1228429	automatic/finished	_	putative cold shock protein y4cH	AMZJ_v1_700015
GZ065_v1_1292	1228464	1229690	automatic/finished	cshA	DEAD-box ATP-dependent RNA helicase CshA	AMZJ_v1_700016
GZ065_v1_1293	1229988	1232267	automatic/finished	_	ClpA homolog protein	AMZJ_v1_700017
GZ065_v1_1294	1232324	1233322	automatic/finished	_	Dnaj domain protein	AMZJ_v1_700018
GZ065_v1_1295	1233381	1234271	automatic/finished	_	Fructose-bisphosphate aldolase class I	AMZJ_v1_700019
GZ065_v1_1296	1234456	1235253	automatic/finished	_	Putative lipoprotein	AMZJ_v1_700020
GZ065_v1_1297	1235326	1236393	automatic/finished	pyrD	Dihydroorotate dehydrogenase (quinone)	AMZJ_v1_700021
GZ065_v1_1298	1236477	1237178	automatic/finished	rnc	Ribonuclease 3	AMZJ_v1_700022
GZ065_v1_1299	1237231	1237830	automatic/finished	_	putative Cytochrome oxidase biogenesis protein Sco1/SenC/PrrC, copper metallochaperone	AMZJ_v1_700023
GZ065_v1_1300	1237866	1238570	automatic/finished	dnaQ	DNA polymerase III subunit epsilon	AMZJ_v1_700024, AMZJ_v1_770012
GZ065_v1_1301	1238585	1239244	automatic/finished	_	Transporter	AMZJ_v1_700025
GZ065_v1_1302	1239410	1239913	automatic/finished	secB	Protein-export protein SecB	AMZJ_v1_700026
GZ065_v1_1303	1239920	1242523	automatic/finished	acnA	aconitate hydratase 1	AMZJ_v1_700027
GZ065_v1_1304	1242651	1245791	automatic/finished	_	Proline dehydrogenase,Delta-1-pyrroline-5-carboxylate dehydrogenase	AMZJ_v1_700028
GZ065_v1_1305	1245954	1246595	automatic/finished	_	Dioxygenase	AMZJ_v1_700029
GZ065_v1_1306	1246720	1248177	automatic/finished	pepA	putative cytosol aminopeptidase	AMZJ_v1_700030
GZ065_v1_1307	1248423	1248635	automatic/finished	_	conserved protein of unknown function	AMZJ_v1_700031
GZ065_v1_1308	1248620	1250689	automatic/finished	nuoG	NADH-quinone oxidoreductase subunit G	AMZJ_v1_700032
GZ065_v1_1309	1250673	1251698	automatic/finished	nuoH	NADH-quinone oxidoreductase subunit H	AMZJ_v1_700033
GZ065_v1_1310	1251691	1252689	automatic/finished	hemB	Delta-aminolevulinic acid dehydratase	AMZJ_v1_700034
GZ065_v1_1311	1253166	1253441	automatic/finished	_	transposase	AMZJ_v1_600001
GZ065_v1_1312	1253477	1254025	automatic/finished	_	protein of unknown function	AMZJ_v1_710002
GZ065_v1_1313	1254348	1255106	automatic/finished	_	Phosphatidylglycerophosphatase A, PgpA	AMZJ_v1_730002
GZ065_v1_1314	1255151	1255990	automatic/finished	glyQ	glycine--tRNA ligase subunit alpha	AMZJ_v1_730003
GZ065_v1_1315	1255994	1258102	automatic/finished	glyS	Glycine--tRNA ligase beta subunit	AMZJ_v1_730004
GZ065_v1_1316	1258086	1259903	automatic/finished	uvrC	UvrABC system protein C	AMZJ_v1_730005
GZ065_v1_1317	1259915	1260406	automatic/finished	_	Smr domain family protein	AMZJ_v1_730006
GZ065_v1_1318	1260499	1261266	automatic/finished	_	rRNA methylases	AMZJ_v1_730007
GZ065_v1_1319	1261357	1262898	automatic/finished	_	Nucleopolyhedrovirus P10 protein	AMZJ_v1_730008, AMZJ_v1_740001
GZ065_v1_1320	1263305	1263502	automatic/finished	_	conserved protein of unknown function	AMZJ_v1_740002
GZ065_v1_1321	1263468	1266860	automatic/finished	_	Peptidase M2	AMZJ_v1_740003
GZ065_v1_1322	1267473	1268369	automatic/finished	zitB	Zinc transporter ZitB	AMZJ_v1_740005
GZ065_v1_1323	1268425	1270305	automatic/finished	_	conserved protein of unknown function	AMZJ_v1_740006
GZ065_v1_1324	1270300	1270878	automatic/finished	plsY	Glycerol-3-phosphate acyltransferase	AMZJ_v1_740007
GZ065_v1_1325	1270888	1272354	automatic/finished	_	Sodium/alanine symporter family protein	AMZJ_v1_740008, AMZJ_v1_740009
GZ065_v1_1326	1272344	1273693	automatic/finished	_	sodium/alanine symporter family protein	AMZJ_v1_740008, AMZJ_v1_740009
GZ065_v1_1327	1273702	1274487	automatic/finished	_	CDP-diacylglycerol--serine O-phosphatidyltransferase	AMZJ_v1_740010
GZ065_v1_1328	1274484	1275167	automatic/finished	psd	Phosphatidylserine decarboxylase proenzyme	AMZJ_v1_740011
GZ065_v1_1329	1275401	1276267	automatic/finished	_	ANK_REP_REGION domain-containing protein	AMZJ_v1_350017, AMZJ_v1_740012
GZ065_v1_1330	1276338	1276691	automatic/finished	_	protein of unknown function	AMZJ_v1_740013
GZ065_v1_1331	1276636	1277574	automatic/finished	_	protein of unknown function	AMZJ_v1_740014
GZ065_v1_1332	1277801	1280173	automatic/finished	gyrB	DNA gyrase subunit B	AMZJ_v1_740015
GZ065_v1_1333	1280363	1281829	automatic/finished	gatA	Glutamyl-tRNA(Gln) amidotransferase subunit A	AMZJ_v1_740016
GZ065_v1_1334	1281941	1284469	automatic/finished	polA	DNA polymerase I	AMZJ_v1_740017
GZ065_v1_1335	1285087	1286067	automatic/finished	_	conserved protein of unknown function	AMZJ_v1_740019
GZ065_v1_1336	1286076	1286858	automatic/finished	_	Exodeoxyribonuclease III	AMZJ_v1_740020
GZ065_v1_1337	1286858	1287565	automatic/finished	_	Uroporphyrinogen-III synthase	AMZJ_v1_740021
GZ065_v1_1338	1287793	1289358	automatic/finished	_	conserved protein of unknown function	AMZJ_v1_740022, AMZJ_v1_740023
GZ065_v1_1339	1289557	1291620	automatic/finished	smc	Chromosome partition protein Smc	AMZJ_v1_740024
GZ065_v1_1340	1291750	1293075	automatic/finished	exoC	Phosphomannomutase	AMZJ_v1_740025
GZ065_v1_1341	1293207	1293794	automatic/finished	_	putative membrane protein CvpA	AMZJ_v1_740026
GZ065_v1_1342	1293852	1294448	automatic/finished	ribE	Riboflavin synthase	AMZJ_v1_740027
GZ065_v1_1343	1294482	1295843	automatic/finished	_	conserved protein of unknown function	AMZJ_v1_740028
GZ065_v1_1344	1296526	1297569	automatic/finished	pheS	Phenylalanine--tRNA ligase alpha subunit	AMZJ_v1_740029
GZ065_v1_1345	1297570	1298796	automatic/finished	glmU	UDP-N-acetylglucosamine pyrophosphorylase / Glucosamine-1-phosphate N-acetyltransferase	AMZJ_v1_740030
GZ065_v1_1346	1298820	1298936	automatic/finished	_	protein of unknown function	AMZJ_v1_740031
GZ065_v1_1347	1298866	1299435	automatic/finished	_	conserved protein of unknown function	AMZJ_v1_740032, AMZJ_v1_740033, AMZJ_v1_740034
GZ065_v1_1348	1299671	1300141	automatic/finished	_	conserved exported protein of unknown function	AMZJ_v1_740032, AMZJ_v1_740033, AMZJ_v1_740034
GZ065_v1_1349	1300377	1300856	automatic/finished	_	OMP_b-brl domain-containing protein	AMZJ_v1_740032, AMZJ_v1_740033, AMZJ_v1_740034
GZ065_v1_1350	1301074	1301376	automatic/finished	rplU	50S ribosomal protein L21	AMZJ_v1_740035
GZ065_v1_1351	1301387	1301656	automatic/finished	rpmA	50S ribosomal subunit protein L27	AMZJ_v1_740036
GZ065_v1_1352	1301773	1302951	automatic/finished	metK	methionine adenosyltransferase	AMZJ_v1_740037
GZ065_v1_1353	1303017	1303682	automatic/finished	_	Thiaminase II	AMZJ_v1_740038
GZ065_v1_1354	1303722	1304381	automatic/finished	_	Thiaminase II	AMZJ_v1_740039
GZ065_v1_1355	1304429	1305256	automatic/finished	ctaE	putative cytochrome c oxidase subunit 3	AMZJ_v1_740040
GZ065_v1_1356	1305257	1305745	automatic/finished	ruvC	Crossover junction endodeoxyribonuclease RuvC	AMZJ_v1_740041
GZ065_v1_1357	1305758	1306225	automatic/finished	_	Putative pre-16S rRNA nuclease	AMZJ_v1_740042
GZ065_v1_1358	1306291	1308075	automatic/finished	_	Ribonucleoside-diphosphate reductase	AMZJ_v1_740043
GZ065_v1_1359	1308124	1309194	automatic/finished	_	TPR domain protein	AMZJ_v1_740044
GZ065_v1_1363	1313565	1313774	automatic/finished	_	conserved protein of unknown function	AMZJ_v1_740048
GZ065_v1_1364	1313848	1314003	automatic/finished	_	protein of unknown function	AMZJ_v1_740049
GZ065_v1_1365	1314209	1314343	automatic/finished	rpmH	50S ribosomal subunit protein L34	AMZJ_v1_740050
GZ065_v1_1367	1314439	1315539	automatic/finished	_	Phosphate transport system permease protein PstC (TC 3.A.1.7.1)	AMZJ_v1_740051
GZ065_v1_1368	1315627	1317072	automatic/finished	atpD	ATP synthase F1 complex subunit beta	AMZJ_v1_740052
GZ065_v1_1369	1317078	1317419	automatic/finished	atpC	ATP synthase epsilon chain	AMZJ_v1_740053
GZ065_v1_1370	1317655	1317828	automatic/finished	_	protein of unknown function	AMZJ_v1_740054
GZ065_v1_1371	1317821	1321021	automatic/finished	_	Chromosome segregation protein SMC	AMZJ_v1_740055
GZ065_v1_1372	1321431	1322075	automatic/finished	tal	putative transaldolase	AMZJ_v1_740056
GZ065_v1_1373	1322616	1323116	automatic/finished	_	conserved membrane protein of unknown function	AMZJ_v1_740057
GZ065_v1_1374	1323233	1324321	automatic/finished	carA	Carbamoyl-phosphate synthase small chain	AMZJ_v1_740058
GZ065_v1_1375	1324667	1325839	automatic/finished	tufB	translation elongation factor Tu 2	AMZJ_v1_370031, AMZJ_v1_380001, AMZJ_v1_740059, AMZJ_v1_750001
GZ065_v1_1376	1325836	1326174	automatic/finished	rpsJ	30S ribosomal protein S10	AMZJ_v1_750002
GZ065_v1_1377	1326184	1326906	automatic/finished	rplC	50S ribosomal protein L3	AMZJ_v1_750003
GZ065_v1_1378	1326909	1327523	automatic/finished	rplD	50S ribosomal protein L4	AMZJ_v1_750004
GZ065_v1_1379	1327520	1327807	automatic/finished	rplW	50S ribosomal protein L23	AMZJ_v1_750005
GZ065_v1_1380	1327809	1328633	automatic/finished	rplB	50S ribosomal subunit protein L2	AMZJ_v1_750006
GZ065_v1_1381	1328637	1328921	automatic/finished	rpsS	30S ribosomal subunit protein S19	AMZJ_v1_750007
GZ065_v1_1382	1328931	1329281	automatic/finished	rplV	50S ribosomal subunit protein L22	AMZJ_v1_750008
GZ065_v1_1383	1329321	1329941	automatic/finished	rpsC	30S ribosomal subunit protein S3	AMZJ_v1_750009
GZ065_v1_1384	1329953	1330366	automatic/finished	rplP	50S ribosomal subunit protein L16	AMZJ_v1_750010
GZ065_v1_1385	1330378	1330581	automatic/finished	rpmC	50S ribosomal protein L29	AMZJ_v1_750011
GZ065_v1_1386	1330574	1330804	automatic/finished	rpsQ	30S ribosomal protein S17	AMZJ_v1_750012
GZ065_v1_1387	1330823	1331182	automatic/finished	rplN	50S ribosomal subunit protein L14	AMZJ_v1_750013
GZ065_v1_1388	1331182	1331499	automatic/finished	rplX	50S ribosomal subunit protein L24	AMZJ_v1_750014
GZ065_v1_1389	1331506	1332042	automatic/finished	rplE	50S ribosomal subunit protein L5	AMZJ_v1_750015
GZ065_v1_1390	1332055	1332363	automatic/finished	rpsN	30S ribosomal subunit protein S14	AMZJ_v1_750016
GZ065_v1_1391	1332311	1332781	automatic/finished	rpsH	30S ribosomal subunit protein S8	AMZJ_v1_750017
GZ065_v1_1392	1332798	1333343	automatic/finished	_	LSU ribosomal protein L6p (L9e)	AMZJ_v1_750018
GZ065_v1_1393	1333349	1333720	automatic/finished	rplR	50S ribosomal protein L18	AMZJ_v1_750019
GZ065_v1_1394	1333733	1334245	automatic/finished	rpsE	30S ribosomal subunit protein S5	AMZJ_v1_750020
GZ065_v1_1395	1334249	1334719	automatic/finished	rplO	50S ribosomal protein L15	AMZJ_v1_750021
GZ065_v1_1396	1334723	1336051	automatic/finished	secY	Sec translocon subunit SecY	AMZJ_v1_750022
GZ065_v1_1397	1336048	1336689	automatic/finished	adk	Adenylate kinase	AMZJ_v1_750023
GZ065_v1_1398	1336749	1337117	automatic/finished	rpsM	30S ribosomal subunit protein S13	AMZJ_v1_750024
GZ065_v1_1399	1337142	1337528	automatic/finished	rpsK	30S ribosomal subunit protein S11	AMZJ_v1_750025
GZ065_v1_1400	1337549	1338616	automatic/finished	rpoA	RNA polymerase subunit alpha	AMZJ_v1_750026
GZ065_v1_1401	1338624	1339052	automatic/finished	rplQ	50S ribosomal subunit protein L17	AMZJ_v1_750027
GZ065_v1_1402	1339064	1339417	automatic/finished	_	conserved protein of unknown function	AMZJ_v1_750028
GZ065_v1_1403	1339456	1340007	automatic/finished	atpH	ATP synthase subunit delta	AMZJ_v1_750029
GZ065_v1_1404	1340004	1341545	automatic/finished	atpA	ATP synthase F1 complex subunit alpha	AMZJ_v1_750030
GZ065_v1_1405	1341555	1342049	automatic/finished	greA	Transcription elongation factor GreA	AMZJ_v1_750031
GZ065_v1_1406	1342053	1342697	automatic/finished	_	3,4-dihydroxy-2-butanone 4-phosphate synthase	AMZJ_v1_750032
GZ065_v1_1407	1342769	1344058	automatic/finished	_	Zinc metalloprotease	AMZJ_v1_750033
GZ065_v1_1408	1344060	1344395	automatic/finished	_	conserved exported protein of unknown function	AMZJ_v1_750034, AMZJ_v1_760007
GZ065_v1_1409	1344493	1345227	automatic/finished	fabG	3-oxoacyl-[acyl-carrier-protein] reductase FabG	AMZJ_v1_750035
GZ065_v1_1410	1345688	1345831	automatic/finished	_	conserved protein of unknown function	AMZJ_v1_750036
GZ065_v1_1411	1345925	1348567	automatic/finished	ppdK	Pyruvate, phosphate dikinase	AMZJ_v1_750037
GZ065_v1_1412	1348710	1350107	automatic/finished	_	conserved protein of unknown function	AMZJ_v1_750038
GZ065_v1_1413	1350528	1350791	automatic/finished	_	conserved protein of unknown function	AMZJ_v1_360016, AMZJ_v1_750039
GZ065_v1_1414	1350825	1350908	automatic/finished	_	protein of unknown function	AMZJ_v1_750040
GZ065_v1_1415	1351008	1352090	automatic/finished	_	Efflux transporter periplasmic adaptor subunit	AMZJ_v1_750041
GZ065_v1_1416	1352218	1352541	automatic/finished	grxC	putative monothiol glutaredoxin 2	AMZJ_v1_750042
GZ065_v1_1417	1352558	1352776	automatic/finished	_	YrbA protein	AMZJ_v1_750043
GZ065_v1_1418	1352815	1354134	automatic/finished	_	NADP-dependent malic enzyme	AMZJ_v1_750044
GZ065_v1_1419	1354256	1354798	automatic/finished	pgsA	CDP-diacylglycerol--glycerol-3-phosphate 3-phosphatidyltransferase	AMZJ_v1_750045
GZ065_v1_1420	1354898	1355854	automatic/finished	_	conserved membrane protein of unknown function	AMZJ_v1_750046
GZ065_v1_1421	1355922	1356608	automatic/finished	bamD	Outer membrane protein assembly factor BamD	AMZJ_v1_750047
GZ065_v1_1422	1356616	1357356	automatic/finished	_	putative transcriptional regulatory protein WD_0484	AMZJ_v1_750048
GZ065_v1_1423	1357357	1358298	automatic/finished	_	M23/M37 peptidase domain protein	AMZJ_v1_750049
GZ065_v1_1424	1358282	1359217	automatic/finished	_	Putative Band 7 family membrane protein	AMZJ_v1_750050
GZ065_v1_1425	1359385	1359669	automatic/finished	_	putative Sugar transporter SemiSWEET	AMZJ_v1_750051
GZ065_v1_1426	1359641	1360321	automatic/finished	_	Thiamine diphosphokinase	AMZJ_v1_750052
GZ065_v1_1427	1360480	1360605	automatic/finished	_	protein of unknown function	AMZJ_v1_750053
GZ065_v1_1428	1361047	1362030	automatic/finished	_	Ankryin	AMZJ_v1_750054
GZ065_v1_1429	1361979	1362437	automatic/finished	_	Ankryin	AMZJ_v1_440002, AMZJ_v1_750055
GZ065_v1_1430	1362516	1363664	automatic/finished	_	Bcr/CflA family efflux transporter	AMZJ_v1_750056
GZ065_v1_1431	1363814	1364512	automatic/finished	ubiE	Ubiquinone/menaquinone biosynthesis C-methyltransferase UbiE	AMZJ_v1_750057
GZ065_v1_1432	1364679	1366379	automatic/finished	_	Multidrug ABC transporter ATP-binding protein	AMZJ_v1_750058
GZ065_v1_1433	1366614	1366832	automatic/finished	_	conserved protein of unknown function	AMZJ_v1_750059
GZ065_v1_1434	1366946	1368652	automatic/finished	argS	Arginine--tRNA ligase	AMZJ_v1_750060
GZ065_v1_1435	1368715	1369338	automatic/finished	ccmA	Cytochrome c biogenesis ATP-binding export protein CcmA	AMZJ_v1_750061
GZ065_v1_1436	1369538	1369969	automatic/finished	_	conserved protein of unknown function	AMZJ_v1_750062
GZ065_v1_1437	1370212	1370637	automatic/finished	tadA	tRNA-specific adenosine deaminase	AMZJ_v1_750063
GZ065_v1_1438	1370637	1370930	automatic/finished	_	conserved protein of unknown function	AMZJ_v1_750064
GZ065_v1_1439	1370970	1372577	automatic/finished	pyrG	CTP synthetase	AMZJ_v1_750065
GZ065_v1_1440	1372577	1372933	automatic/finished	_	Preprotein translocase subunit SecG (TC 3.A.5.1.1)	AMZJ_v1_750066
GZ065_v1_1441	1373014	1373538	automatic/finished	yrdA	Protein YrdA	AMZJ_v1_750067
GZ065_v1_1442	1373528	1374580	automatic/finished	_	conserved protein of unknown function	AMZJ_v1_750068
GZ065_v1_1443	1374809	1375552	automatic/finished	_	conserved protein of unknown function	AMZJ_v1_750069
GZ065_v1_1444	1376175	1377986	automatic/finished	glmS	Glutamine--fructose-6-phosphate aminotransferase [isomerizing]	AMZJ_v1_750070
GZ065_v1_1445	1377995	1378408	automatic/finished	yajC	Sec translocon accessory complex subunit YajC	AMZJ_v1_750071
GZ065_v1_1446	1378767	1379612	automatic/finished	rpsB	30S ribosomal subunit protein S2	AMZJ_v1_750072
GZ065_v1_1447	1379609	1380454	automatic/finished	tsf	Elongation factor Ts	AMZJ_v1_750073
GZ065_v1_1448	1380441	1381181	automatic/finished	pyrH	UMP kinase	AMZJ_v1_750074
GZ065_v1_1449	1381189	1381746	automatic/finished	frr	Ribosome-recycling factor	AMZJ_v1_750075
GZ065_v1_1450	1381888	1382256	automatic/finished	_	protein of unknown function	AMZJ_v1_750076
GZ065_v1_1451	1381940	1382956	automatic/finished	_	Phosphate ABC transporter, periplasmic phosphate-binding protein PstS (TC 3.A.1.7.1)	AMZJ_v1_750077
GZ065_v1_1452	1383059	1383718	automatic/finished	_	protein of unknown function	AMZJ_v1_750078
GZ065_v1_1453	1383697	1384299	automatic/finished	_	protein of unknown function	AMZJ_v1_750079
GZ065_v1_1454	1384478	1385935	automatic/finished	_	Potassium uptake protein TrkH	AMZJ_v1_750080
GZ065_v1_1455	1386007	1386564	automatic/finished	dcd	dCTP deaminase	AMZJ_v1_750081
GZ065_v1_1456	1387076	1388311	automatic/finished	_	Phosphoprotein phosphatase	AMZJ_v1_750082
GZ065_v1_1457	1388610	1389695	automatic/finished	_	3,4-dihydroxy-2-butanone 4-phosphate synthase / GTP cyclohydrolase II	AMZJ_v1_750083
GZ065_v1_1458	1389768	1390448	automatic/finished	_	Inner membrane protein forms channel for type IV secretion of T-DNA complex (VirB8)	AMZJ_v1_750084
GZ065_v1_1459	1390435	1391226	automatic/finished	_	Forms the bulk of type IV secretion complex that spans outer membrane and periplasm (VirB9)	AMZJ_v1_750085
GZ065_v1_1460	1391243	1392703	automatic/finished	_	Inner membrane protein forms channel for type IV secretion of T-DNA complex (VirB10)	AMZJ_v1_750086
GZ065_v1_1461	1392705	1393697	automatic/finished	_	Type IV secretion system protein	AMZJ_v1_750087
GZ065_v1_1462	1393728	1395719	automatic/finished	_	Type IV secretion system protein VirD4	AMZJ_v1_750088
GZ065_v1_1463	1395820	1396632	automatic/finished	_	P44/Msp2 family outer membrane protein	AMZJ_v1_750089
GZ065_v1_1464	1396807	1399257	automatic/finished	topA	DNA topoisomerase 1	AMZJ_v1_750090
GZ065_v1_1465	1399811	1401082	automatic/finished	_	MFS transporter	AMZJ_v1_260007, AMZJ_v1_610011, AMZJ_v1_750091
GZ065_v1_1466	1401149	1402492	automatic/finished	radA	DNA repair protein RadA	AMZJ_v1_750092
GZ065_v1_1467	1403263	1404174	automatic/finished	ftsY	Signal recognition particle receptor FtsY	AMZJ_v1_760001
GZ065_v1_1468	1404352	1404735	automatic/finished	iscU	scaffold protein for iron-sulfur cluster assembly	AMZJ_v1_760002
GZ065_v1_1469	1404741	1405127	automatic/finished	iscA	iron-sulfur cluster insertion protein IscA	AMZJ_v1_760003
GZ065_v1_1470	1405120	1405578	automatic/finished	_	Chaperone protein HscB	AMZJ_v1_760004
GZ065_v1_1471	1405556	1407328	automatic/finished	hscA	iron-sulfur cluster biosynthesis chaperone HscA	AMZJ_v1_760005
GZ065_v1_1472	1407332	1408114	automatic/finished	lepB	Signal peptidase I	AMZJ_v1_760006
GZ065_v1_1473	1408314	1408667	automatic/finished	_	Putaive membrane protein	AMZJ_v1_750034, AMZJ_v1_760007
GZ065_v1_1474	1408673	1409671	automatic/finished	_	Pyruvate dehydrogenase E1 component subunit beta	AMZJ_v1_760008
GZ065_v1_1475	1409733	1411055	automatic/finished	_	ANK_REP_REGION domain-containing protein	AMZJ_v1_760009
GZ065_v1_1476	1411152	1411700	automatic/finished	_	protein of unknown function	AMZJ_v1_710002
GZ065_v1_1477	1411736	1412011	automatic/finished	_	transposase	AMZJ_v1_600001
GZ065_v1_1478	1412352	1414280	automatic/finished	_	Excinuclease ABC subunit A, dimeric form	AMZJ_v1_770001
GZ065_v1_1479	1414417	1415934	automatic/finished	_	excision nuclease subunit A (fragment)	AMZJ_v1_770001
GZ065_v1_1480	1416585	1416980	automatic/finished	_	protein of unknown function	AMZJ_v1_710002
GZ065_v1_1482	1417231	1418553	automatic/finished	_	ANK_REP_REGION domain-containing protein	AMZJ_v1_760009
GZ065_v1_1483	1418615	1419613	automatic/finished	_	Pyruvate dehydrogenase E1 component subunit beta	AMZJ_v1_760008
GZ065_v1_1484	1419619	1419972	automatic/finished	_	Putaive membrane protein	AMZJ_v1_750034, AMZJ_v1_760007
GZ065_v1_1485	1420528	1421835	automatic/finished	_	Excinuclease ABC subunit A, dimeric form	AMZJ_v1_770001
GZ065_v1_1486	1421887	1422591	automatic/finished	_	Competence protein F	AMZJ_v1_770002
GZ065_v1_1487	1423121	1423237	automatic/finished	_	protein of unknown function	AMZJ_v1_770003
GZ065_v1_1488	1423471	1424529	automatic/finished	_	ANK_REP_REGION domain-containing protein	AMZJ_v1_770004
GZ065_v1_1489	1424847	1425539	automatic/finished	_	protein of unknown function	AMZJ_v1_770005
GZ065_v1_1493	1426663	1427322	automatic/finished	_	protein of unknown function	AMZJ_v1_770006
GZ065_v1_1496	1428059	1428229	automatic/finished	_	protein of unknown function	AMZJ_v1_770006
GZ065_v1_1497	1428208	1428351	automatic/finished	_	protein of unknown function	AMZJ_v1_770006
GZ065_v1_1498	1428306	1428551	automatic/finished	_	protein of unknown function	AMZJ_v1_770006
GZ065_v1_1499	1429383	1430348	automatic/finished	_	protein of unknown function	AMZJ_v1_770005
GZ065_v1_1501	1431593	1432927	automatic/finished	ftsH	AAA ATPase	AMZJ_v1_770005
GZ065_v1_1502	1433408	1436620	automatic/finished	_	conserved protein of unknown function	AMZJ_v1_770006
GZ065_v1_1503	1436629	1437561	automatic/finished	_	conserved protein of unknown function	AMZJ_v1_770007, AMZJ_v1_770009, AMZJ_v1_770010, AMZJ_v1_770011
GZ065_v1_1504	1437863	1439011	automatic/finished	_	conserved protein of unknown function	AMZJ_v1_770008
GZ065_v1_1505	1439117	1439701	automatic/finished	_	protein of unknown function	AMZJ_v1_770007, AMZJ_v1_770009, AMZJ_v1_770011
GZ065_v1_1506	1439691	1439927	automatic/finished	_	protein of unknown function	AMZJ_v1_10016, AMZJ_v1_330014, AMZJ_v1_770007, AMZJ_v1_770010, AMZJ_v1_770011
GZ065_v1_1507	1440048	1440884	automatic/finished	_	conserved protein of unknown function	AMZJ_v1_770007, AMZJ_v1_770009, AMZJ_v1_770010, AMZJ_v1_770011
GZ065_v1_1508	1440965	1442224	automatic/finished	dnaQ	DNA polymerase III subunit epsilon	AMZJ_v1_700024, AMZJ_v1_770012
GZ065_v1_1509	1442392	1442847	automatic/finished	_	conserved protein of unknown function	AMZJ_v1_770013
GZ065_v1_1510	1442946	1443809	automatic/finished	lipA	lipoyl synthase	AMZJ_v1_770014
GZ065_v1_1511	1443802	1444116	automatic/finished	rpmB	50S ribosomal protein L28	AMZJ_v1_770015
GZ065_v1_1512	1444171	1444494	automatic/finished	_	conserved protein of unknown function	AMZJ_v1_770016
GZ065_v1_1513	1444762	1444956	automatic/finished	iscX	Protein IscX	AMZJ_v1_770018
GZ065_v1_1514	1445074	1445688	automatic/finished	rpsD	30S ribosomal protein S4	AMZJ_v1_770019
GZ065_v1_1515	1445802	1447766	automatic/finished	cbbT	Transketolase	AMZJ_v1_770020
GZ065_v1_1516	1447717	1447893	automatic/finished	_	protein of unknown function	AMZJ_v1_770021
GZ065_v1_1517	1448351	1449733	automatic/finished	_	protein of unknown function	AMZJ_v1_770022
GZ065_v1_1518	1449754	1450443	automatic/finished	_	protein of unknown function	AMZJ_v1_770023
GZ065_v1_1519	1450778	1451743	automatic/finished	_	transposase	AMZJ_v1_770025
GZ065_v1_1520	1451881	1452387	automatic/finished	_	Major tail tube protein	AMZJ_v1_770026, AMZJ_v1_770027
GZ065_v1_1521	1452588	1452938	automatic/finished	_	protein of unknown function	AMZJ_v1_770026, AMZJ_v1_770027
GZ065_v1_1522	1452959	1454143	automatic/finished	gpFI	Putative prophage major tail sheath protein	AMZJ_v1_770028
GZ065_v1_1523	1454136	1454687	automatic/finished	_	conserved protein of unknown function	AMZJ_v1_770029
GZ065_v1_1524	1454698	1456131	automatic/finished	_	conserved protein of unknown function	AMZJ_v1_770030
GZ065_v1_1525	1456128	1456322	automatic/finished	_	conserved protein of unknown function	AMZJ_v1_770031
GZ065_v1_1526	1456328	1457512	automatic/finished	_	vrlC protein - Dichelobacter nodosus	AMZJ_v1_770032
GZ065_v1_1527	1457525	1459459	automatic/finished	_	Virulence-associated protein	AMZJ_v1_770033
GZ065_v1_1528	1459466	1460149	automatic/finished	_	Putative phage related protein	AMZJ_v1_770034
GZ065_v1_1529	1460237	1462312	automatic/finished	_	putative Regulatory protein RepA	AMZJ_v1_290006, AMZJ_v1_770035, AMZJ_v1_770042
GZ065_v1_1530	1462324	1463574	automatic/finished	_	AAA family ATPase	AMZJ_v1_770036, AMZJ_v1_770038, AMZJ_v1_810003, AMZJ_v1_810005, AMZJ_v1_1220001
GZ065_v1_1531	1463559	1464059	automatic/finished	_	Putative phage related protein	AMZJ_v1_770037, AMZJ_v1_810004
GZ065_v1_1532	1464092	1464898	automatic/finished	_	conserved protein of unknown function	AMZJ_v1_290007, AMZJ_v1_770036, AMZJ_v1_770038, AMZJ_v1_810003, AMZJ_v1_810005, AMZJ_v1_1220001
GZ065_v1_1533	1464921	1465736	automatic/finished	_	conserved protein of unknown function	AMZJ_v1_770039, AMZJ_v1_810002
GZ065_v1_1534	1465774	1466307	automatic/finished	_	Sigma-70 family RNA polymerase sigma factor	AMZJ_v1_770040, AMZJ_v1_810001
GZ065_v1_1535	1466355	1466483	automatic/finished	_	protein of unknown function	AMZJ_v1_770041
GZ065_v1_1536	1466525	1468573	automatic/finished	_	conserved protein of unknown function	AMZJ_v1_290006, AMZJ_v1_770035, AMZJ_v1_770042
GZ065_v1_1538	1469480	1469617	automatic/finished	_	protein of unknown function	AMZJ_v1_290007
GZ065_v1_1540	1471568	1472023	automatic/finished	_	Holliday junction resolvase	AMZJ_v1_290002, AMZJ_v1_780001
GZ065_v1_1541	1472127	1473341	automatic/finished	_	Site-specific DNA-methyltransferase (adenine-specific)	AMZJ_v1_290001, AMZJ_v1_780002
GZ065_v1_1542	1473370	1473852	automatic/finished	_	Phage Terminase small subunit	AMZJ_v1_250008, AMZJ_v1_780003
GZ065_v1_1543	1473852	1475333	automatic/finished	ankM	Ankyrin repeat-containing prophage LambdaW1	AMZJ_v1_240001, AMZJ_v1_250006, AMZJ_v1_250007, AMZJ_v1_780004
GZ065_v1_1544	1475330	1475965	automatic/finished	_	protein of unknown function	AMZJ_v1_240002, AMZJ_v1_250005, AMZJ_v1_780005, AMZJ_v1_1000002
GZ065_v1_1545	1475955	1477163	automatic/finished	_	putative Type II site-specific deoxyribonuclease	AMZJ_v1_250004, AMZJ_v1_1000001
GZ065_v1_1546	1477153	1477377	automatic/finished	_	conserved protein of unknown function	AMZJ_v1_250003
GZ065_v1_1547	1477377	1478435	automatic/finished	_	conserved protein of unknown function	AMZJ_v1_860001
GZ065_v1_1548	1478435	1479847	automatic/finished	_	Putative phage portal protein	AMZJ_v1_30001, AMZJ_v1_250001, AMZJ_v1_970001, AMZJ_v1_980001
GZ065_v1_1549	1479862	1480923	automatic/finished	_	Capsid protein	AMZJ_v1_60001, AMZJ_v1_940002, AMZJ_v1_960001, AMZJ_v1_1230001
GZ065_v1_1550	1481000	1481368	automatic/finished	_	conserved protein of unknown function	AMZJ_v1_60002, AMZJ_v1_940001
GZ065_v1_1551	1481399	1482403	automatic/finished	_	conserved protein of unknown function	AMZJ_v1_190004, AMZJ_v1_270005, AMZJ_v1_930002, AMZJ_v1_930003, AMZJ_v1_1100001, AMZJ_v1_1120001
GZ065_v1_1552	1482516	1482833	automatic/finished	_	conserved protein of unknown function	AMZJ_v1_190003, AMZJ_v1_270004, AMZJ_v1_930001
GZ065_v1_1553	1482823	1483326	automatic/finished	_	conserved protein of unknown function	AMZJ_v1_40002, AMZJ_v1_180005, AMZJ_v1_190002, AMZJ_v1_270003, AMZJ_v1_1200001
GZ065_v1_1554	1483328	1483564	automatic/finished	_	protein of unknown function	AMZJ_v1_1040001
GZ065_v1_1555	1483617	1484564	automatic/finished	_	transposase	AMZJ_v1_270002, AMZJ_v1_550022, AMZJ_v1_640011, AMZJ_v1_980003, AMZJ_v1_1040002
GZ065_v1_1556	1484770	1485198	automatic/finished	_	conserved protein of unknown function	AMZJ_v1_40001, AMZJ_v1_180004, AMZJ_v1_190001, AMZJ_v1_270001, AMZJ_v1_1200002
GZ065_v1_1557	1485185	1485649	automatic/finished	_	Phage P2 baseplate assembly protein gpV	AMZJ_v1_180003, AMZJ_v1_1170001
GZ065_v1_1558	1485658	1485912	automatic/finished	_	conserved protein of unknown function	AMZJ_v1_180002, AMZJ_v1_1170002, AMZJ_v1_1240002
GZ065_v1_1559	1485915	1486250	automatic/finished	_	putative Baseplate assembly protein GpW	AMZJ_v1_180001, AMZJ_v1_1150001, AMZJ_v1_1170003, AMZJ_v1_1240001
GZ065_v1_1560	1486253	1487053	automatic/finished	_	Baseplate assembly protein GpJ	AMZJ_v1_990001, AMZJ_v1_1150002, AMZJ_v1_1160001
GZ065_v1_1561	1487053	1487886	automatic/finished	_	protein of unknown function	AMZJ_v1_100001, AMZJ_v1_990002, AMZJ_v1_1110001
GZ065_v1_1562	1487907	1489145	automatic/finished	_	transposase	AMZJ_v1_220001, AMZJ_v1_430007, AMZJ_v1_1020001
GZ065_v1_1563	1489437	1490381	automatic/finished	_	transposase	AMZJ_v1_270002, AMZJ_v1_550022, AMZJ_v1_640011, AMZJ_v1_980003, AMZJ_v1_1040002
GZ065_v1_1565	1491146	1491844	automatic/finished	_	ANK_REP_REGION domain-containing protein	AMZJ_v1_50001, AMZJ_v1_210001, AMZJ_v1_210002, AMZJ_v1_1060001, AMZJ_v1_1060002
GZ065_v1_1566	1491870	1492319	automatic/finished	_	Ankyrin repeat domain protein	AMZJ_v1_50001, AMZJ_v1_210002, AMZJ_v1_1060002
GZ065_v1_1567	1492324	1492755	automatic/finished	_	conserved protein of unknown function	AMZJ_v1_210003, AMZJ_v1_1060003, AMZJ_v1_1090001
GZ065_v1_1568	1492758	1494266	automatic/finished	_	Phage recombinase family protein	AMZJ_v1_70001, AMZJ_v1_210004, AMZJ_v1_210005, AMZJ_v1_620001, AMZJ_v1_680002, AMZJ_v1_910002, AMZJ_v1_950001, AMZJ_v1_1090002, AMZJ_v1_1210001
GZ065_v1_1569	1494423	1495943	automatic/finished	_	protein of unknown function	AMZJ_v1_750055
GZ065_v1_1570	1496252	1497598	automatic/finished	_	protein of unknown function	AMZJ_v1_460006
GZ065_v1_1572	1499296	1499517	automatic/finished	_	protein of unknown function	AMZJ_v1_740023
GZ065_v1_1573	1499834	1500496	automatic/finished	_	exopolysaccharide synthesis protein ExoD-related protein	AMZJ_v1_400001, AMZJ_v1_550001
GZ065_v1_1575	1501238	1502065	automatic/finished	_	protein of unknown function	AMZJ_v1_370016
GZ065_v1_1576	1502092	1502424	automatic/finished	_	protein of unknown function	AMZJ_v1_370014
GZ065_v1_1577	1502414	1503115	automatic/finished	_	protein of unknown function	AMZJ_v1_260011
GZ065_v1_1579	1504635	1507166	automatic/finished	_	protein of unknown function	AMZJ_v1_250007
GZ065_v1_1580	1507879	1509981	automatic/finished	_	ANK_REP_REGION domain-containing protein	AMZJ_v1_870001
GZ065_v1_1581	1509965	1510888	automatic/finished	_	transposase	AMZJ_v1_20001, AMZJ_v1_150003, AMZJ_v1_870002, AMZJ_v1_1070001, AMZJ_v1_1190001
GZ065_v1_1582	1511129	1511836	automatic/finished	_	transposase	AMZJ_v1_890001
GZ065_v1_1584	1513111	1513818	automatic/finished	_	transposase	AMZJ_v1_890001
GZ065_v1_1586	1516974	1518062	automatic/finished	_	transposase	AMZJ_v1_1020025, AMZJ_v1_1020026
GZ065_v1_1587	1518376	1519263	automatic/finished	ubiA	4-hydroxybenzoate octaprenyltransferase	AMZJ_v1_880001
GZ065_v1_1589	1519267	1519617	automatic/finished	rbfA	Ribosome-binding factor A	AMZJ_v1_880002
GZ065_v1_1590	1519627	1521948	automatic/finished	infB	Translation initiation factor IF-2	AMZJ_v1_880003
GZ065_v1_1591	1521958	1523511	automatic/finished	nusA	Transcription termination/antitermination protein NusA	AMZJ_v1_880004
GZ065_v1_1592	1523599	1526682	automatic/finished	_	multidrug resistance protein D	AMZJ_v1_880005
GZ065_v1_1593	1526935	1527642	automatic/finished	_	transposase	AMZJ_v1_890001
GZ065_v1_1594	1527679	1528461	automatic/finished	_	Putative glutamine synthetase, Rickettsiales type	AMZJ_v1_890002
