# Supplementary material for: Complete de novo assembly of Wolbachia endosymbiont of Diaphorinacitri Kuwayama (Hemiptera: Liviidae) using long-read genome sequencing
Source: Sci Rep. 2022 Jan 7;12:125. doi: 10.1038/s41598-021-03184-0 (PMC8741817; doi:10.1038/s41598-021-03184-0)
Supplement: Supplementary file 3 — Supplementary Information 3. [file 41598_2021_3184_MOESM3_ESM.xlsx]

## Sheet: Sheet1
Table S3: List of Wolbachia genomes sequenced and assembled using different technology and assembly tools
Wolbachia genomes	Number of Contigs	Assembled genome size (bp)	BUSCO completeness (%)	checkM completeness (%)	checkM contamination (%)	Accession no.	Sequencing method	Assembly method
wDi_CP048819	1	1528786	80.6	95.73	1.45	CP048819	Pacbio, Illumina	Canu v1.9 with pacbio-hifi option
wFol	1	1801626	81.5	99.36	1.82	GCF_001931755.1	Pacbio	Falcon v. 0.3.0
wVitB	426	1,107,643	83.9	99.57	1.71	GCA_000204545.1	Illumina 36 nt paired-end sequencing	Velvet and Geneious
wHa	1	1295804	83.9	99.7863	0.43	CP003884	Illumina	Newblwer and Mira
wMel_I23	1	1269137	83.1	99.79	0	CP042444	Pacbio, Illumina	Canu v1.8
wNo	1	1301823	84.7	100	0.43	CP003883	Illumina	Newblwer and Mira
wAlbB	1	1484007	84.7	99.36	0.53	CP031221	Pacbio, Illumina	HGAP assembler version 3
wOneA1	65	1,293,406	86.5	97.01	0	QESS00000000	10× Genomics linked-reads technology	Supernova 2.1.1
wMel	1	1267782	83.1	99.79	0	AE017196	whole-genome shotgun method	TIGR Assembler
wMau	1	1273588	83.9	100	0.43	CP034334	Pacbio	Canu
wBm	1	1080939	79.8	99.15	0	CP034333	Pacbio	Canu
wRi	1	1445873	83.9	99.36	0	CP001391	M13 library sequencing	PHRED-PHRAP-CONSED
wPip	1	1482355	86.3	100	0	AY072044	pUC19 libraries;ABI BigDye terminator	PHRAP
wVitA	509	1211929	83.9	99.79	0.64	NZ_MUJM01000000	454 pyrosequencing, illumina sequencing, and targeted Sanger sequencing	Velvet and Newbler
wOo	1	957990	78.2	94.55	0	GCF_000306885.1	NA	NA
wOv	1	960618	78.2	94.34	0	GCF_000530755.1	NA	NA
wCle	1	1250060	81.5	100	0.43	GCF_000829315.1	Sanger	phred/phrap/consed
wStriCN	2	1786382	85.5	100	0.43	MUIX01000000	Illumina HiSeq	SOAPdenovo v. 1.05
