# Supplementary material for: Complete de novo assembly of Wolbachia endosymbiont of Diaphorinacitri Kuwayama (Hemiptera: Liviidae) using long-read genome sequencing
Source: Sci Rep. 2022 Jan 7;12:125. doi: 10.1038/s41598-021-03184-0 (PMC8741817; doi:10.1038/s41598-021-03184-0)
Supplement: Supplementary file 4 — Supplementary Information 4. [file 41598_2021_3184_MOESM4_ESM.xlsx]

## Sheet: Table S4
Table S4: Insertion Sequences (ISs)
IS families	ISL3	IS5_ssgr_IS427	IS5_ssgr_ISL2	IS4_ssgr_IS50	IS3_ssgr_IS3	IS6	IS200_IS605_ssgr_IS200	IS256	IS481	IS4_ssgr_IS231	IS982	IS5_ssgr_IS1031	IS630	IS110	IS4_ssgr_IS4	IS5_ssgr_IS903	IS256	IS4_ssgr_IS231	IS66_ssgr_ISBst12	IS3_ssgr_IS51	IS110_ssgr_IS1111	IS4_ssgr_IS4Sa	ISNCY
wDi	2	1	4	14	1	7	1	16	26	2	28	10	1	25	0	0	0	0	0	0	0	0	0
wMel	1	0	0	5	9	0	0	0	1	0	0	29	6	13	8	16	2	3	3	1	1	0	0
wCsol	2	0	0	5	2	0	0	0	2	7	1	3	6	12	10	18	0	0	4	6	2	0	0
wFol	1	6	0	21	1	0	0	2	20	0	3	0	3	32	0	13	0	0	0	0	0	15	0
wNo	1	0	3	0	2	8	0	2	0	2	0	1	2	19	0	4	0	2	0	0	0	0	0
wMau	1	0	3	0	2	8	0	0	1	0	0	1	2	22	0	4	0	2	0	0	0	0	0
wDAna	3	0	0	1	7	0	0	0	8	3	1	37	13	37	8	5	0	0	29	0	2	0	0
wMel_I23	1	0	0	6	9	0	0	2	1	3	0	33	6	13	8	14	0	0	3	0	1	0	0
wWpum	1	0	30	5	6	0	0	1	23	5	1	127	6	10	8	19	0	0	4	0	2	0	0
wPip	3	0	0	1	0	8	3	40	0	0	52	4	14	3	0	27	0	0	1	0	0	0	1
wCin2	1	0	0	5	8	0	0	1	1	17	0	35	6	19	8	15	0	0	4	1	2	0	0
wCle	2	0	0	1	0	0	0	0	0	0	0	221	1	4	0	0	0	0	0	0	0	1	0
wHa	2	0	0	5	13	0	0	0	3	5	1	3	8	19	9	18	0	0	6	0	2	0	0
wRi	3	0	0	1	7	0	0	0	7	3	1	45	17	39	8	5	0	0	40	0	2	0	0
wAlbB	0	0	0	0	11	0	0	1	76	1	99	1	1	1	0	0	0	0	18	0	0	0	0
wOo	0	0	0	0	0	0	0	0	0	1	0	0	0	0	0	0	0	0	0	0	0	0	0
wBm	0	0	0	0	0	0	0	0	0	0	0	1	2	0	0	0	0	0	0	0	0	0	0

## Sheet: wDi
Table S3: Insertion Sequences (ISs) in the wDi genome
IS Family	ORFs Distribution *	Different IS(s)	Total IS(s)	[ 138 ] ORFs related to IS(s) were found in this replicon
ISL3	[0 / 0 / 0 / 2]	1	2	[ 54 ] Putative complete ORF(s)
IS5_ssgr_IS427	[0 / 1 / 0 / 0]	1	1	[ 80 ] Putative partial ORF(s)
IS5_ssgr_ISL2	[2 / 2 / 0 / 0]	3	4	[ 0 ] Pseudogene related to IS ORF(s)
IS4_ssgr_IS50	[11 / 3 / 0 / 0]	1	14	[ 4 ] Uncategorized ORF(complete/partial/pseudogene)
IS3_ssgr_IS3	[1 / 0 / 0 / 0]	1	1
IS6	[7 / 0 / 0 / 0]	1	7
IS200_IS605_ssgr_IS200	[0 / 1 / 0 / 0]	1	1	Predicted IS(s) number: [ 138 ]
IS256	[9 / 7 / 0 / 0]	2	16	Different IS(s): [ 27 ]
IS481	[0 / 26 / 0 / 0]	1	26
IS4_ssgr_IS231	[0 / 2 / 0 / 0]	2	2
IS982	[0 / 28 / 0 / 0]	2	28
IS5_ssgr_IS1031	[3 / 7 / 0 / 0]	4	10
IS630	[0 / 1 / 0 / 0]	1	1
IS110	[21 / 2 / 0 / 2]	6	25
>1476377_1479434_3057_ISL3
attttttcagattggcacagtaccaaaaggcgaagtagttctcacagcaggagtagatgtccaaaaagatcgtctagaggtggaagttgtagcctggggaaaaagccgtgaaagttggtcaatagactaccgagtatttgaaggagatacaggaggtagggaagtatggggaaagctttcggagttactcaaccatcattttatcggtaaaaatggtcttgaatacatgataagtatgatggcggttgatgctgggtatgcaacacaagaagtatacaactgggtaagaggtcatcaaggctctggaagagtaatggcagtgaaaggtgtaaataaagctctagtaccacttagcagcccaagtagagttgatataacagttggtggtcaaaagctgaa…
>826441_824205_2236_IS5_ssgr_IS427
attggtagcggagcaattagaggattttctatcactttatcgataggagttttatgctcgatgttttctgcaattatagtcacaaaacttctgatagaattgttcatgaacccaaaaaagctagtactttagtatctgttcagcagagtaacaaaataagatagacgataaaagacaactaaatggttgtcatgcaagtagctatcagtcttttcttcgtcaaaacattgtaacgtgtttaccaacttagttggatcccagtttcaccctagtgaccaaacactggaatggctttgttgcatcactacctatgaaaggctaactatacaaacaacgtattgaaaatcttattttttgcaatcaatctgatcaaatttaagaatagtaatttattgtttg…
>466778_469610_2832_IS5_ssgr_ISL2
ggcgtataaccatttttatctcttgcattaacctctgctcctttttttattaataatctcactgttttgtaatcagagatttctactgcttgatgcaatatcgtctctccttcttcatttcttttattaatatctttaaatccgttacttgatacttctttaagaaacttactaaaagattctctcttctctttgctaaacttcatacttacctcacaaaattagcttttctagcatcagataaatttcttatatttacctgctgctattcaagttatgtcctttttagcatgagaaagcaagtccttttctttttatttcatatacttttacctattattaatataatatatgaggatctaaatataagtacttaacttattagacatattacttgac…
>955982_958388_2406_IS5_ssgr_ISL2
aatctactggagtttgaaactttaacaggagatgaaataaaagacatattaagtggaaaaaaaattgttagaaatgaaaatgaaggtaaagaagagataagaagatcctctctctaattagatctgactttgatttaactgctaaaataaaaatctttaaccagaatctaaactacaaagctataattaaacctctgcattttaccaatgaacttccttgaacatttctccaatttttttctaaataactctttgcctatttaaataagtatgttcagtattagagctttccagaccgctactaggagaaagcttgacctttaaacatctctattagctttaataaaggagcagttcttgctacaatggctcctataacagcagtagcacccatgatga…
>955763_957935_2172_IS5_ssgr_ISL2
tcagatttatcacgtgctatggtgacaaaatggggaatgagcgacaaaataggtccgatctatcataatcgcgaacaaatcacacatgattctgagacaatttctgaagatacgttaagacttatagatgaggaagtaaagaaagtcgtattttcttgctatgaaaaagcaaaagacattttaaccaagcgtaggaaagacttggagctcattgctgaaaatctactggagtttgaaactttaacaggagatgaaataaaagacatattaagtggaaaaaaaattgttagaaatgaaaatgaaggtaaagaagagataagaagatcctctctctaattagatctgactttgatttaactgctaaaataaaaatctttaaccagaatctaaactacaaag…
>1213306_1216768_3462_IS4_ssgr_IS50
cctgagttttcaaatttgggatttgaagcatgacgtggcaagtatactaaacaacttatctgaatggccacaattaaagctagaaagggtaggaaatgattacaaattcgctttagttactacctctgatcaaccttattattattactatgatggcaaaaatactatcatagctactattgatcgtatacctcatggttacacaaatggtttacatgttaaggcatataatcgtgaaagctgtagtatttattatgaactactagaaaataggaaggttttaatagatccaaaagacataattagtagcgaaaatgtcagtcttattttggaagatcttaaaagttcacctgataaaagactcaaaatagaaataggagactatttgtttaaagaatc…
>281180_278404_2776_IS3_ssgr_IS3
aactccttcattcactagaaattttactaattttagacactttccctctgctgcacaatgtagcgctgttaatctaggaatttgtgtgttaatgctcaataggttctttactgaaaactttactacatctaggttacaattttcagaagcaatgcgtaagagcctgttcataatcttttcagaagcaaagcagcgaaagcaagaacgaccatttgcaggctagtgttgagtttccgctcgcaatttttccacaatcgcctatatttttgcaaccaagcaaaagatctctcaacaacccatcttttcggcaatacgacaaaggtgtgtaattcgtttcgctttattacttcaacggtagcgccaatagttgcttttatttgtgttgcaaaattttctcct…
>1512111_1514817_2706_IS6
tgatttagaaacatacgttaaagaccaaggtgttcaaagcgataaattgaagcaagagcttgctcaacatatgcaatctgtgattaatgttctaaaggaaaacaaagactatgatttgttcataagattgataagaaactggaaccaagataaaaaacttcacctcttgatgtcatctgaaggattagaacaagttcctaaaaagctagtagatttactcagtaacggcaacgatgctgtagtaagagactatcttgaatatcatggagtagaagaaagtaaaatagatgatttatgtggaatgggaaaaaaagtagctgatgaaagaacagagtttatgaattttgtcagagaatatagtgataaagaacaagataagtttgcaggatctacctccct…
>832075_834403_2328_IS200_IS605_ssgr_IS200
gcacagcaacacttacatacaatgcgctaaaatttttgaaaatccaagcagagcaatgaacgtttgtgagctattggcgaataaaataagaaaagagcttattgaacccatagatttaatactatctcctgcgattggtggaataatcgtgggttatgagattggtagacagcttggaatccgaacaatattttgcgaacgtgttaatggtaaatttgaattacgccgtggatttgagattaaacaaggtgagaaaatcttactaattgaagatgtgattaccacaggtaaatcttcacttgaagcagtaaaatgtggagaagagaagggaggtaaagttgttgctgaagcttctttgataaagagaagtagtgagacaaaactacctttttctgttat…
>1486907_1490144_3237_IS256
gttacaaaatcttggataatagcgaatttgtttgtggaaggagtagaaaacgtagaattaatcgagccaaaagaggatgttgtaattagaggaaatgaatgtcctatattgaaaactttgaatattgaatttataggtaaaaactaatgcttctaccacctaatgccacaaaacaagaacgtagaatagttgaagcaatagattataaagtagattcgagctgtataagagggtttaagttcaacctgaaagaagaaacattaccatggataatagaagaatatggattagaagaaattttattctgggtgaaggataagaaaaaggctgtaacagaaggagtaaaatttcaaagagttagaggaacgctaacatcattaaaaatagctctaaaatggg…
>775785_772547_3238_IS256
acctttacatattgctgctcaaaatggacttgtagaagttgtaaaggtgttacttaatactcaagaaattgagattgatgctaaagacaatgaatttggtataacagctctgtacttagcctctcagaacggacatactgaaatagttgaactattaattagcacaaaaaatgctgatgttaacatagtagataaaaaaaataatgtcacacccttgtatctagctgctcagaatgggcatgcagcagtagttaagttgcttcttgataatggtgctaaagtcaatggctgtgataccagtatgaatcctttgtgtgtagctattgataatggccatgacgaggtagctcaattattacttagtgtagaaggggtggatgtcaatattggcaatcagct…
>134981_138068_3087_IS481
ccagtagctgaaatattaatgattatcagcgtattaaataataaagacactccaactgctattgaatgttcaatactattgcctagaattgcaaagctgaacatgaaagaaatcactgaaatcggtaatccaaataacaaccagtgagcgaagattttataagcaactatcagcctagaagagagtggctgtacaaagatttgctctaatattccatcatgataatcagatgtaaataaattatttgtagagatctgcaaaacaaatgtagcacatatccatgttaatgttaatatgacttcttgtttactgttgttttcaagtgtatatgaagataaaattaacattataataaaaatacatactatataagtaagattattatcatttattactaat…
>995542_997750_2208_IS4_ssgr_IS231
ctgttggagttggtcagccaacactcaaggtcgatgcaataactgttggtggaactgaatatgtagataagggctaagctcatggtgtacaactgtacaaacattgtaaccattattcaagtagctcatatagatgcaaaaactacttaacaaatctctctgcctttcttgccataacgtgtataataatctcacaaaaaataatatcatagaattcaataggtgatctttattgctaaataccataaaactcgaggttttagcgcaataaatctatcataagaaggtagtctggaaaagtctgacttatgcagcaactgtaagtaacgtatgtaaaatgatttaaagtttagattgctgatataacaaaattattgttataatttcggaatgcgttat…
>995868_998055_2187_IS4_ssgr_IS231
acgtatgtaaaatgatttaaagtttagattgctgatataacaaaattattgttataatttcggaatgcgttatttctggcactattgtaggttttttaccattggataataatctacctgcaaaatttttgtctatcattttacaataatcatctacaaaacagaataattctgttacattcttattcaatgggtaacctcctattatgtctaaaatactggagtttaccctcttttagataaattaaaaattgaacgtttggtaatgacgacatatgtggagaaggatggcaaccaccacaattcgggaacattcaaaaaagcataagggtcaagttaaggaaataaaggtatgaagaagataggataagaagatataaaattctctcggatatattt…
>1111579_1114126_2547_IS982
tcttcaagtactctctgtgctgatcaatagtcatatttttatcaaacaagataataatatgatcttctttgtaagaaaaagtaccgtctacagtacaattagtaaaaacatcatcactaaaacgaagaatactattaaatgcttttactaattctcaatttatttcacttttattaggcataacgccacccccgcaatcaaattaacataattacttactactgccctgaccactcttactactactggattgattttgcttcattcgttcttgttcacgcttaatcatgtctctaaaatcatctattttctttggatttattttactcagatcaatctttactctccctgaatcaggtgcttttttatttggatcattattaccatgcatatcaacct…
>1111268_1113542_2274_IS982
atcgattatattataatctacatactctcctatctcctgctctatatcatctggtagatcctcacaacctagttccaattttttgtcttctgttttttgctctataatactagagcttgcaaatcgcgcaatttcattagctagtaaaaactttagattagaaaccacctctttcctaattggcatcaaaaatttattatcttcagcccatttcccttgatcaaagctaaaaggaaaaaattttgtataaaaaatatcatcaagaatactttgatccggacaaaatctttctattactttttctttcatactcttcaagtactctctgtgctgatcaatagtcatatttttatcaaacaagataataatatgatcttctttgtaagaaaaagtaccgtc…
>175472_177983_2511_IS5_ssgr_IS1031
tttactagctcctccactatttctttttctccgaccatacatgcaagatgcagcggagtgcatttattgccatactcttcagcatttacattccctcctgattttatcaattctctaactgtttctagacgtttctccgttatcgctagatgcagtgctgtatgtcctcttacatgtattaaacaagacttgatctgacactttaaaaaagtaagttataaaataataaaagaaaggagtgttagaaatgagtacgatacaaacaaaaatactaaagccgaaactaggattgctagagctagcaaaacagcttggaaatgtgtctcaagcatgcaaggttatgggatattcaagggatacattttatagattcaaagaactatatgaaaatggaggaga…
>1499691_1502010_2319_IS5_ssgr_IS1031
tgttcagctaaaataattagattcaaactgataaggctgtatatagaatatcagaggattatcctgataatagtgttaaatcaagattggaatatacgagtaattatgctatttattaggaatgattttgttaaaaagtaattgtgcaaaaaagtgagaatttgactgaagataaaaaattagcatctgatattctacaagaggttgcagatgctggtaatgctaatagtgacaaagtgacgttgtttgaaattaaaacatctctacaagaacgtggttttggtattttaataattattttctccttgccactatctgtgcctataccagttccacctggctatacaactatactttccataccgttaatcttattttcactgcagcttctgcttgggt…
>943508_940984_2524_IS5_ssgr_IS1031
ataattcccgacacaatcattacccctattgttgcttttgatgatcattttaatagattaggttttggaagtggttggtatgatacaatgataaaaaaattacggccgcttagaaaaatatttataggtgtagcctatgagaagcaatattgtaaaaatttacctgtggaaaaacacgatcaaaaattggatattataattactgagatgtgtgttagattgaaaatggaaaagtagggatctattcgggaacgtttaaaaaaggataggcatcaagttaaggaaataaaggtatgaagaagataggataagaagatataaaattctctcggatatattttagtgagagaactaatgatgaataaaataacttgcttatcaaattacctcaacaaattt…
>672341_670033_2308_IS5_ssgr_IS1031
aaaaaaaagagcagaaagatatccaatatcgcaaataataggtaatcgtgaattctggagtaaaaattttatagttaaccaacatgttctagatccaagaccagatagtgagacagtaatttcaacagtgttaaaatattaccaaaataagaagcaaaaaataaaaattgcagattttggcacaggcacaggctgtttgttgatctccgtacttagtgagtatgaatatgctattggagttggttttgaaaaaagcctggaagcatacaaaattacctaccagaacacaaagaaacataatcttctcaacagagctaaaatatttccaaattcgtggatagaatgcagagatttatttgatctcataataagcaatcctccatatattaaaagaagtaa…
>957066_959340_2274_IS630
gttacagaacaaccaatacaacgatcaaaagataggaagaaaagaaaattgtcttattccggaaagaaaagagtaaatacaataaaaacagaaattgttataaaagaagatgggcaaattctatcagtgtcaaagtcacacagaggtcgaattcatgattttaagatacgaaaacaggaaaaaatgttgtcaaaagagaatatcaagtatgttgattctgggtgtcaggggtggcaaaaattgcagagtaacgttgtaattccatataaaaggtatcgaaaaaaatcgctgccgatgatcaaaaagagcacaatcgaaagctgacatcatttagaatgagagtggagcataaaattcatgaaattaaggtttttaaaatcatgtcacatacctatcgca…
>239662_242986_3324_IS110
atagatctactcttagagggaaaagctaatcctaacatacaggacaatacaggaaaaacccctttacaaattgcgattgataataataacgtcaacagtttagaatacttcttcactacaaatcagaagaagttgagtaaggaactatatgatatactcctaggtacagtattatctaaagatagtaaaaaacctcatatgataggtaaatctgctaacgctcgagctattgaaaatttagaaaaatttctgaataaacacaataatagtcaggatctgaaaatgattttcactattcaagatagagcaggtatgtcgaaagtacttagttatgctaagactgcgtgcaaagaagtagaggatttacttctaaaagcaggagcaactcaccctgaaaaa…
>179569_182512_2943_IS110
cttagcagcacttttacattttctaaactctttgcgaatactgcacagtgtagaggtgtataaccatttttatctcttgcatttacctctgctcctttttttattaataatctcactgttttgtaatcagagatttctactgcttgatgcaagatcgtctctccttcttcatttcttttattaatgtctttaaatccgttacttgatacttctttaaaaaacttgctaaaactcatttcatacctcacaaaattagcttttctagcaccagacaaatttcttatatttacctgctgctattcaagtcatgtcctttttagcatgagaaagcaagtctttttctttttatttcatacacttttacctattattaatataatatatgagtatctaaatata…
>1449778_1452742_2964_IS110
gtaatcagactctgcaccgaacactaagctaccttcatgttcatcatgtatatcaacaatgtattgcaaaatccttttaacattagtacgcacttctcctgcgttatcatttgccaactcatttatcaggtctaacaattcacctggtgctctgattgggttaatttcgtgaaaaactggtgcttcatattcatcacgttgagggaaactgtgtccttcatcaaaatgcctacattcctctccaaatcgaaatattttatgctcttcccagtccagatcctcaccttcctgtaattcttgtggaagattttcttctacctgctgcttctcttctgcactaaaccttgacccagggctgttctcattatcagcaatagtataacaccttactattcttct…
>1124063_1121119_2944_IS110
cgcaattttaatcgaagcaaaaacaagcggtcaacaattgattcaagagctaaagacaatacctgttattgagatagtgccgcataacagtaaaatcgctcgattccaccagattgttccgataatagaatccggcaaggtttttctgccgcatcaagcaatatggctcagcgattttgagtatgaaattttaatgttcccagaaacccgccacgacgatcaagtagacagcactgtgtaataccttcagtggatgagagatagtagcttcagggttgcagctatacgaacattgtgattcaagaggcaataatttgctacccacaatttcgattataagctcatttaaaataaatattgcttttctagtataatatgtgatagttagatattttactc…
>193700_190729_2971_IS110
ttaaaggtgtaaataaagcattagtaccacttagcagcccaagtagagttgatataacagttggtggtcaaaagctaaaaagaggaataaagctttggccagtgggagtatcgatattaaagtcagagctttttcaattacttaatgttttaaaagaaggtgaagaagctccagcaggatattgtcattttccggagtatgcacctgaatattttaagcagctaacggcagagcaattagtcagcaaggtagtaaaaggatacaccaaacaggaatggcaaaaggtaagagagagaaatgaagtactagattgccgaatttatgcgagagcagcatctattgcgcttggaatcgatcgttggccagagagtaaatggaatagtttgagtggaaaaatag…
>1482617_1485563_2946_IS110
ggtacaagtactaaagcaacagccagataaattatacgagattggtgaaggacaatttgtgggagagatgatttttcttgaggtaagcatttttgatatactgaggccaattgtaggagatatttttgttataggtgattgcaaatacaaaatacacacaccaccacttagagataaatctggaatggtctggcgaatcgaagcgtatggggtgtaaaatgtctgtgcatatagaagttgaggtaatagaaagtgtaaatgctaaaagaaaaaaaatagaattagcaatagtgagagcgttaaacagaacagcactatggctaaaattgaagacagcaaaagaaattagtgaggaaaagaagataaaattgacgttaatgagaagaaggctaagaattt…

## Sheet: wMel
Table S4: IS Prediction Table
IS Family	ORFs Distribution *	Different IS(s)	Total IS(s)			[ 98 ] ORFs related to IS(s) were found in this replicon
IS4_ssgr_IS4	[0 / 8 / 0 / 0]	4	8			[ 26 ] Putative complete ORF(s)
ISL3	[0 / 0 / 0 / 1]	1	1			[ 45 ] Putative partial ORF(s)
IS4_ssgr_IS50	[0 / 5 / 0 / 0]	3	5			[ 0 ] Pseudogene related to IS ORF(s)
IS5_ssgr_IS903	[0 / 0 / 0 / 16]	5	16			[ 27 ] Uncategorized ORF(complete/partial/pseudogene)
IS3_ssgr_IS3	[3 / 0 / 0 / 6]	1	9
IS256	[1 / 1 / 0 / 0]	2	2
IS481	[1 / 0 / 0 / 0]	1	1			Predicted IS(s) number: [ 98 ]
IS4_ssgr_IS231	[3 / 0 / 0 / 0]	1	3			Different IS(s): [ 41 ]
IS66_ssgr_ISBst12	[0 / 3 / 0 / 0]	3	3
IS5_ssgr_IS1031	[13 / 16 / 0 / 0]	5	29
IS630	[3 / 2 / 0 / 1]	4	6
IS3_ssgr_IS51	[0 / 1 / 0 / 0]	1	1
IS110_ssgr_IS1111	[0 / 1 / 0 / 0]	1	1
IS110	[2 / 8 / 0 / 3]	9	13
			98
>1051918_1054201_2283_IS4_ssgr_IS4
atataggttttattatttttttgataatgcaattatggaaaagttaccaaaaataaagtcaccagaagattacactccttcagaagatgaagaatatatgagcgtaaaacaactggaatacttcagcttaaagttacaatcaatactcgctgagttagagaaacaagaactagaagataatagtattgatacatactattctgatgaagatagtggaaacgaggaattaatcaagcgtcgaaaagatagaaaagaaaaaattaaggaggcgttagaaaaaataaaattaggcacttatggttactgcgatggaacaggagaagaaataggagtcgaaagacttaaagctaatccgcttgctatatattgtattgaagagcaagagagagtagaaaaaga…
>1052426_1054706_2280_IS4_ssgr_IS4
aattggacattctcaacttgactcctgcagattaaaaattaagttgtatccgttcaggcaatggcgtcaacttaaggaaaaatatcagcgatagtatataaaatttctctctaaattttttatcattaaattatccaaagagtgcaagggacagcacttttgtttctattttattgcaacaaaaaagtttaaaatgtgtcttttttaggtgaggcatgcaaaaaggaaaagatcttatcttacaaattaaaaatgcaatatactcgaaaacttttcagaaaatccattgtgttgagttttacacgaacaagaaaacttcctttttcgacagtattttctatgattttaaagttagttaaaaaaagtttgggaatagaatgtgaacttatggagccattg…
>778750_776247_2503_IS4_ssgr_IS4
caaactttcctggatcccagtgtctgggcactgggatgacatcatagggacactgggattacaccctgacaatcgtcatccagctacttgttagcgggagataccgcgaatgaatcgcggtatgacggttcgtggcggcatgacgataacctcgtctcactgccattaagttaaggaaaaaagatagattttatgggataatgatgtataccaataagtttaaaggtagtatgagtaaaaaaggcagtaataaaatttattcaaaatgaattggcaagtctagaatttatagaatcccataaatcatcttcaaaagattttatgagaaagaggaagttatcttttattgacatatttatcttaattttaagaaaaagtgtaaagtcgctgcaagtaata…
>779430_777050_2380_IS4_ssgr_IS4
ctgcaataggaccagaaccagaaactgctataataacataaggaagatattgaccagatatgaaactaaatatagataataatgaaacagcaattaaaggtttccatatagtctgcttagttttagtaagctcctgactatcttttagcaatgaagaattattggatatcatcatttctttgcctcacttgttaacgataatttaataataacccaattaataatttctgtcaataattaattatgaaaaacaaagttgcaatttgaatagataagctataagtaatatacgaccagcaatagccatacaatagacttcttgtataacccacactaagtagaaaaaaggtgtcatccaagtagctgacactgctctcctttgtcattccagtgcttggc…
>197458_200488_3030_ISL3
tcatagctaggtatatgaaattctcagtggatgttgtgagtaaatcatactccttcgatagccttctattcctattaacccaagcaaaagtcctttctacaacccatcttcttggctgtactttaaacccttgttctcttgttggtagtagctcaggtggcgtatctttgtgcacccaaaatctacatggaggccttttaacaatttcaatatctatgtcatattcttcctttatgtgattctttaaatttcttccttggtatcccatgtcagcccacatttttttaactttagtatattttgttctcatattgtttaatgctattttaataccatctctatcattttcgttagcagcgcctacgtaacaacctagtataaaaccctgagtgtctgtaa…
>868730_866137_2593_IS4_ssgr_IS50
tagccacgatattttctgtcagtgctattttccttgctgtgtgttgttgtatatactaattcctgtactgtctatagcaatttcgatatcttccatattattttctgcaatcatttatcttaatattaagtttcttttgatgcttgtgaatagctgcaaatctcttcctatttgttgcaaatacccttttataaacccgactgtttgtcttaaaccaattctaaagaaactgacgattatatgcaccaaaatcacaactttatcactataaatatagttgccgccctgcatttttggacaattctcgtaccaattttctatggcgtcattgatataacaaaaaatgcttcctctttcttggagaaatttgctatattcatggcagttactgactctcat…
>866663_864475_2188_IS4_ssgr_IS50
ttggatgcggtgcaactccggcaagacttgctacttcttttctatttaagtaaccaagctctggcattaaacacaaaaaatcttgtgataacttttccaggaactgttttaagaattttttggcgttgttgtaattcgcggctttcatcaataatcttttgtatagtatcattgagttcgtttatttgactatcgaaaaactcaatggtcttttgacagctttcttttatatgatcattttccggtgcttcaagtctgcatttttcttgagttctcatttgcgtaatatcatcacgacgttgacaaagtgcagccaaagttgattgttctgtagaggtaggtacaaatagagagatagttctatggcgttcaaatccatattgagcaagagctcttgca…
>51543_49226_2317_IS4_ssgr_IS50
aaaattcatctctaccgagctctaaagaattgtacaaaacaaaaaaggacaagccaaaaagcgaaaggaatgttggcgatcaggttgggcataaaggaaattttcatgccacaatggaagcggataaagtagtaaaaatagagttgcctaatatttgcgaatgcggaggagagcttgtaatatgcgaaaaaccttatgttcaccaaaaagttgatcttccggaaattaggccttatgtagtaattggaacatggtcgttgttggagatgcagaaaaagaaaaagtagcaagttaccagaaggtgttacgccagatacatttggtccaagggttaagtctataattgcagcactcagcggattttacaaaaactcaaagcgtgaagtggctagtatcata…
>867830_870236_2406_IS5_ssgr_IS903
aaccctcttgtgagcttttgttctctcaaccgtcttattaatatgtgtagctaaaatatcactttcttttacattctcattttgaaaaaaacgttatgctgtttttgcttctgaccaactttcacatgcttgattaatctaactttcaggtaattttgtcaaacatatcagcaatctttactaatcgctcagttaaccttttatctccaaattcatttttagcccattcactacttttacttgccattttacaccctcaatatttgcaaactttaatattgtaatattttactttttagtccatttatatttgtgggtaatagtaaggaatgacaccgtcttggatggaaaccagtgtcagctactttcatgacaccatcacaaggtgaaactggatcc…
>867321_869616_2295_IS5_ssgr_IS903
tttggcttattatcttttacaggaacttcaacttctaccgtacctgcacaatgagaggatttaataaatgcccataacttctgctcacctttttcaggatatcgagattttctatttactgctctatctctgcatgctctaactagcactgccgaattaagattatgtgcaagctcaaaaaagtcatatatatctgcttctctatcgcatacagttatagtctcagtttgagttggatcaataatattatttgtttttcttaaagtttccaaccactttacgctttctttatcttcaatgcgatcgctcttttttttaaggttctcagtttcttcaggtcttgaataagctttttgatctagtatccctagtaccaaaccttctatactaacggcaaga…
>225892_228220_2328_IS5_ssgr_IS903
aggcagtaatgccagttacgatgtagttgaggttcctggtacatttgagataccagctacaattctttttgcagtcaagagtgggcatactaattatgatggttatttagctcttgggtgcgtaattcgcggtgaaaccgatcattatcaatatgtttgtaaaggagtaattgaaggcttaaatgaggttgttatgcattatgcaataccccttggtatgggtgtaattaccgctgacagcaaagataaagcactagttagagctgataaaaacaaaaagaacgttggtggccatgcagcctcaactgttttgcgtatgatagatttacacaataaattaaaataatggaggaaaaaccagtagataaaaagtggcgcataaaaagaagcacggcaaga…
>724618_722325_2293_IS5_ssgr_IS903
aagcactctcggtgtagtagttacatctgtgagctgtgtatccaaaaggtttgtagccaatttttggctccacaattttttaccgtcttcattaaaagctattaactcaccatttgaaaatggtgctattattttatcattagaaattgctggcgatatggaatacaaacctcgaacctcattgatgccgttttgataagtccaaacgaagctgccatcttttatatcaaacacgtacagataattatcaatagtcaatactaccaatttattgtttattactgctgctttccctcttactggagctctcaattctttttcccactgaatctcgccggtttttgcatctattgtgtgtagaacgttatccactataaagaaaacgtttcctctgtgacg…
>723943_721692_2251_IS5_ssgr_IS903
cttaagaaccttaattacaacggaaatgttcttgctgcatgttaaaaacgttgatttatgaacgaaatattatattattatgtgagataatgtatacccttagaggtagtacacctcatccactatgcggcaacgtgcatagctgtacgaacattgagatataaaagtaatttataccaagaagaaagatgtcatccaaatagcctcttttcctgtcaccccagtgcttgacactgggatggctctgttgcatcgcaactgaaaaaatctggtggctactgacaaaattcattataaaatagccatttaaccgcttaaggaaaaatatgccacaaaaaatgaaagttagtaactgccatgaatataacaaatttctagaaaaaagaggaaatatttttc…
>105591_107943_2352_IS3_ssgr_IS3
aatggtgattcatttttaaagtcacaagaaactgaaataagaatcacttctccaagtacgcttgcaaaaataataatggactatggtaaaaaaggtttaactctgcagagatttaaaggtcttggtgaaatgaatgctgatcagctatgggatactacgttaaatcctgaggctagaactttattaaaggttgaaataaaagattgtgaagaagctgattccatattttcaatattaatgggtgatatagttgaaccacgccgtgattttattaatagcaatgcacttaatgtgcatgatgttgatatttgaacttttagcaaaatgtacgaacgttacgggtttaagcaaagactgtgtcattcaagtagctgacactggttcctttataacggtgtc…
>241427_238195_3232_IS256
gaaatggcagaagcgttatcgattaatattacagatctactaatagagaaagatgaaggtagtagagtggaaaatgaactaccgaatttaattaaagaatacaaagaaattgagagccaagaactacgtaatgcactaataaaatctctgtttgagggaatacgtatttgtgaggagaaagtgagagagatagaaaggattaaagttgcaaaggatctagtaaaagggggaatttctattgatattattttgcaagcggtaggtttacctgttgatatagttttagataggtagcttgtggaaaaattatagtaatagagtttttttcttaaatggaggtatatgtgtttgtttctgcgagcaatgttagttatggaatagggcaaaaaatagaaaatt…
>548952_546731_2221_IS256
ttgctaatctattagctttccttcttctggccatagactgttcttcagttagtttctgacatataattcttactctaatttttgcttcttttcctaacaatacctcgttttctaaaaataacttatcctctaaacattctaataactccattttttgatttgtttctacatcatatatgttggtatcggatttataacgacttatgaaataagctcctatttcattgatttgtttaaaagaacttggcacaaaataaccgagatcagatattagcaaatcattgcttaatatattacttaaatgtttcctatatccctggtctgatcttactccctccgttaaattaagttggtctattatctgattcatgtagtcgaaaactaattgtaactttattc…
>162049_159087_2962_IS481
tggcggtccatttgcaattctaccgatgaagggtggctatacttcttcgatagtttggacagaaaaatctgaaatttcaaaaatgctaatggatctgtctgaagaagaatttattatagagcttaaaaaaagatttggttcttatttaggagagataaaattagagggtgaaagaaaactttatcctttaagttttgttttcgcaaaaaagttatataagggtagagttttgcttatcggcgatgcagcacattcaattcatccagttgcaggtcaagggcttaatcttggaattagagatgtagaaagtattataaagcacgtagttgccgcaaaagcatctggtattgatgttggcagtagttatttattaaagaaaatttcacgtaacagatactt…
>106885_110212_3327_IS4_ssgr_IS231
tttataaaagagcatagtaactgctataaagtacaggaattatgtaggattttctgctagtggctactataagtggaccacaagaaaaataagcagtagagaatcagcaaataaagagctactcgcagctattcaaaaaatatatcaagtttctaaatgtagatatggagctcctaaaattcatgctgaattgaaggctttgggtaaaagttgcaacttaaaaacagtgcaaagtattatgcagaaaaatggtattcaggctatattgagaagaaaatttaaaattaagaaacaacaaacggacagtagctcctaatatattagaccaaaactttattgtcgatcaaccaaataaagtatgggattacttatataaaaaccaaagaaggatggctatat…
>685037_687506_2469_IS66_ssgr_ISBst12
tcttattaatgatgatccactcttaacttgcagattaccaggactcggaagtagatcgccaataaggctaattatagatagtcaagggagattaaaggaagagcataacattgcaaagactgcagacaaagtaataacttgggtcatcacaaataaagaagtagagaaaaaaataaaaaacattaactacttagtagttaattcaagcaacgcaggtaaggtttgcctaaaggacatggcattaaaacttgtttcagaaattggtataacaagattattagttgaaggtggaggagtgttaatcacagaactattaaagtgtaatttaatcgacaggttgataatatgccgcagtggtaaaattttaggcaatgatgccactccttttgtaggagattt…
>871362_873747_2385_IS66_ssgr_ISBst12
actagtgaaggggttacggcgctacaaatggacatgaaaatttctggtataagctttgaaattgttgaaaaatctttagaacaggcaaaagctggaagattacatattttagaaaaaatgaatgcagtgatttcagaacacagtgatgatgtcaaagaccatgcaccaaggatgttatcattttacatagataaagacaaaatttctgctgctataggttctaaggggaaaaatatacgcagtgtgtgtgaaagaagtaatgcaaaaattgaaataggagatgatggtaaagtttctgtttttgctacgagtggcactgaagctgaaattgcaaagagtatgatgattgattcaataacagaactagaacaaggttctatagttgatgtcaaggttgta…
>684645_687024_2379_IS66_ssgr_ISBst12
gcaactatatatatcactcttgagccatgttgtcatcatggagtcacggggccttgcactgcaaaaatcataaaagctagcataaaaagagtagtaattgcaactattgacccagatagtagagtttcaggcagaggcatgaaagctctgaaagaagcaggaattgaagttgagcaaggtattatgcaaaaagaggcaaaagaactgaatgtcggttttttcaccactaaagaattacatagaccatttatagcttgcaaagtcgcaacaactcttgacggaaaaatcgcaacatttacaggcgatagcaaatggataacaagtgaaaatacgagaaactgggtgcatgagctcagaacgaaatatgatgcaattatgattggcagcaatactcttatt…
>1171316_1173695_2379_IS5_ssgr_IS1031
gactttaatgttattaaaggtgaagaaaggctaaagccggatcatgggaatcgtgattcactagtgggcacatgggatgagcttaacgctagaaggccaaagaaacaaggggatgataaagaagttagcaagagtaatgaaatactaaagagtcctgaggaagaacaaaataagggtaatgaaatattaagtgataaaagaaaaggtcatgttgaggaattacaaaatagaagaaattcacagcacgggcaaggcgctacacatgatcactctcattagcaattactttaaatcaacatttactttctttattaactattccacaacaaaaacttgcatgtattttgccctcagtataagatattaattatttaattaatatcttaactaaatgcgccc…
>1171807_1174147_2340_IS5_ssgr_IS1031
acaacactttgttgaggctaaaaagcgattatatgccgcccataattgctacaaatatacagtacgagtcattagtgatggaggaattgcatgcactgcaagaatataaagtgattttcgaaccagtgaaaattggaacagcagcggcaatattaattgctgcacttctctgcaatgaaaacgagacaatgttaattctgccttcagaccattttataggtgatttgaatagtttttatgcttctactcaaaaagcgtctaagttagcctctgaaactaactctatagtcacttttggggttaagcctcatgaattcaattctgaatacggctatataaatgcagtatatgatcagaaagaaaaatgtcatatagtgaaagattttacagaaaagcccg…
>320277_317981_2296_IS5_ssgr_IS1031
gggcaatggcccatttcctactgagcagaaaaatgaagtaggagatagcttgtttactataggtaaggaacttggaacagtgagcaatagaagaaggcgttgcggatggttcgatgcagttttagtgcgccaggccgtacaactctctggagtttcaagcattgtattaaccaaattagatgtgcttaattcttttgatacaattaaaatatgcactggttacaagtatagcggaaaaatgtatgattatttacccgcatcgcattcaatacaaggggaattagagccaatatatgaagagtttcctggctggaaagaaaacactcaaggtaaaaggtcgattgaaacattgcctatcaatttaataaaatatatagaagggttagaaaaattaatagg…
>809148_806852_2296_IS5_ssgr_IS1031
cgatcaacttttccagaagaatattgccttggtgtcaaccctatataccccagttgcggattagccaacgaagtaaagcttagaaatgcagcggctgcatggaatatgaaacaagcgtagaaaaaatgtgtaccaaaaaatttatcggtgatctgtggcgagtatgctcaatctcaaatttgtttttcagagagccaaaaactgtctcaataatcgatctttttcttaacaaaatcttctcatttagcaccattaatgagtttttcataccctttttatactggttacaagctttaaccctctatcgaataattcgtgaaaaagatcttttttgatatatcctttatctctaaacaataatccagtcaatttctgagttaaatttggcacaggtatcaa…
>920236_922438_2202_IS5_ssgr_IS1031
caatcgatcggagttaatgctaaatcgtggcttgcctggcagttaccaattgtaactgatgatttttattctgagtctaaaataaaaacaataaagattgaacgtgtgaaaagatcttttgctgagggttatactgctgcgatcattgctggttttcagggtataaatgatgatagaatcactacttttggaagaggaggctctgatatatcagcagttgccttcgcggtagcctttggtgttagaacttgcgaaatttttactgatattgatggaatatatacagcagacccgagaattgttccaaaggcacgcaagctcaaatttatctcttacgatgaaatgttggaaatgtcgtcatctggtgctaaaatactgcataatcgttcagtacaactt…
>874202_871774_2428_IS630
ggggggatcaaaggctatgatggaagtaaaaaagtaaagggtagaaaaaggcatataattacagacactcagggttttatactaggttgttacgtaggcgctgctaacgaaaatgatagagatggtattaaaatagcattaaacaatatgagaacaaaatatactaaagttaaaaaaatgtgggctgacatgggataccaaggaagaaatttaaagaatcacataaaggaagaatatgacatagatattgaaattgttaaaaggcctccatgtagattttgggtgcacaaagatacgccacctgagctactaccaacaagagaacaagggtttaaagtacagccaagaagatgggttgtagaaaggacttttgcttgggttaataggaatagaaggcta…
>848696_846316_2380_IS630
ggcttcttttgccttttttttcatttggtaaatttcttaatgtttgtggctgaacgacaaccgtcatcccgctacttgttagcgggatctcttgttagcggctgagataccgcgaatgaatcgcggtatgacgtaggactgctgtcattccagcgcgtgacgctggaatccagttcttattacctggtgtaaagttaagtttcctggatcgcagtgtctgggcactgggatgacaagaaaggagcactgggatgacaagaaagaggctacttggataacagaagaaggaggctacttggacaacaccctgacaaccatcatcccgctacgtgttagcgggatctggaaataccgcggcggtatgacgtaggactgctgtcattccagtctggaatccaa…
>903705_901358_2347_IS630
aaaaggaaaatcctttatatgagcagagagaagattcaggctatggaagttcattaaatgaagagtctgtatacaaagagatatcaaattatcaagagaagaagagtaaaattttaatagaaaattcgcagagttcaaaatcgcccaaagaagagccaatttatgcaacagttcctaaagaacatatagaagcaaaaagagaacgtaagcagaaacaacaacctcaatccctcgtaccaccaaaaccaccgcaagtgccaaaaaaaatgtttactactggtcaagaagttagacaagaatcgaaagtggtaatcaaagataaacctgcagtaccgccaaagcctaaaaatctaagccgtgctaatcaaaaagtaagcacagagccaaaagtagtaggag…
>903190_900855_2335_IS630
aaaggaggagctaatcgcgagatgggcagtaaagtaaaggcattaaaagaaaaatttgagcaaaatcaagcaaaaggaaatgctaatgtacagcttgctgaaagcaaaaccactccagcagcacaagcggatatcggtgtgaagaaaaaacaatctcattcatttctaacagagaataaaagatctgcaacgaaacacgtaacagcaaaatctgatccaaaatctcatgtcagcaaaaattcccttctcacgcatgcaaatgtaaaggaaatggttgcacaaattgagaaaggaaaaggaggaagatagtaacatttgggaaaaaaacatatgtgtcaagtcaagagattgtgagcaaatttaggaaattatagctaaactgacttagatttaccgaca…
>325366_327580_2214_IS3_ssgr_IS51
aatcgatttaaaaaaagaaatcgagtacaataaacttttgctaaaggatgtctcttctgaaaaggaaaagttggacaacaaagtatttggcttatatgaaaaaagcttagatttagatctgcttgatgagcaagcaaaaaatgctttaggttatgtgaaccctaatgaacttatggttgttcttgacgtggaatagcagtagtgaccttacccagaaaaagtggagagaaagaaaagagtttttttgggtaaaataaaattttggaggattagaaatggtaagagaatatacagcagaattcaaattggaagctgttaaactggcaaatgaacaaaaaaaggtaggtcaaccagttgcaaaagtagcaagagatctaggaataagggatagtgtattag…
>675218_677732_2514_IS110_ssgr_IS1111
aataaacaactaaaacaagaagttaccaaaaatgcaggagttgatgcatcatcttcaacaggtcaaaaagaagctaaagaagcaaaagttataccgcaaaacattatggattggcctgttccaattccagatgataaaccggaagagcagaaaactccattagagccaatcaaggtaaatacagaattatcagatccaaaatcaatccctgctgagggtccggaaaaatctcctcctctttcaaaatgatgagttttgcttctatagctgacccaagcaacacgtcatcccgcgatttattcgcgttatctcagccgctaacacgtagcgggatacttaaccgtcataccgtgatttattcacagtatctcttagccactaacaagcagcgggatgaca…
>1237250_1239632_2382_IS110
tacaagttaccaacagaaggaacagctctggtttcagtaaaagatgatgataaaaagtatatattgccagttgcacgaatgttgaaagaactgagttttgaaatatatgccaccaaaggcacagcttcgtatctgaacaataacggcattgctgcacaagctgtaaataaagtaagagaaggcagaccccacatagttgatatgctcaaagatggaaaaataaatctagtgattaatacttcaaaaggtgtaaagtcagtctcagacagcaaagatatcaggagaactgctattttgcaaaatatagcttacagcaccacagcttccggaagtaaagcgttagtgcttgcaattcaatatgtaaagaatagcaaactggaagtgaaatcattacagcag…
>864969_867294_2325_IS110
gcgatcaggttgggcataaaggaaattttcatgccacaatggaagcggataaagtagtaaaaatagagttgcctaatatttgcgaatgcggaggagagcttgtaatatgcgaaaaaccttatgttcaccaaaaagttgatcttccggaaattaggccttatgtagtaattggaacatggtcgttattggagatgcagaaaaagaaaaagtagcaagttaccagaaggtgttacgccagatacatttggtccaagggttaagtctataattgcagcactcagcgaattttacaaaaactcaaagcgtaaagtggctagtatcataaatgacatttttaatttgaacataagtgttggcagcatatcaaatcttactattacccacaaatatgaggttcgt…
>865598_867899_2301_IS110
tcttgcaattgatgtaataaagaagatcctccaagcaataatactcataactgttagatatctcattagtctttctgctattccaagcctacattcttcaactttgagaccggatttaaaattttatgtaatatctctattttccatctaaggcaattgtaagttaaaaacgtgatataaaaaagataagagagaaagataaccctgctcactaggaatagcgggcgtgcgcgaccgaaaggaaattggtattacaaccgttggtatcaaggtacgctagccctatctctcgatacgtttgaatagttgcttgggacatatatatgcacccgtttacaatcttaaattaactaaaactatcgaggtttattatggttacatcttatcaaaattttattg…
>865348_867622_2274_IS110
cccacaaatatgaggttcgtgagcaagtcgccatccttctgctaaatcaaagagacgtttatatcctttccaaagagtaattggtcctggttttgggtcattttttcttgctaaatggcctccaagttcatgaaacagcttcttttatgttgggaactacacttggacatggttttctgtgtattttaacgtataaaactttccattcttcttcagctaataaggtagtacatggtaatgttgggttagctcttgcaattgatgtaataaagaagatcctccaagcaataatactcataactgttagatatctcattagtctttctgctattccaagcctacattcttcaactttgagaccggatttaaaattttatgtaatatctctattttccatct…
>255859_258919_3060_IS110
agtatttgcaggaaagagaaaaaacgatttaaatccgcatgagccgataacatcagaaagtgtggaaagcttacaagatgaagtagaccgcctatatgagatgtttgtcgagcttgtagcaagaaataggaatctttccacggaaaaaatcaaatcaacggaagcagagctatattttggtgagaaagcaatagagattggacttgctgatgaagtgataacatattctgaatttatagataggagaaacaatatgagtaaagctgaatttaactataagggccacaccatcgatgctgatgagttaatggaagaatcaaaacgaataggttatgagaggtgccgcaaggaagtatgagaggtaataagattgtgtaatttgtcaaagatgccagagaa…
>261904_258882_3022_IS110
gctaattcctcagtccccggatctttccctggttctaaacttgcaagctctacaaatgctgctggcgctattatttccctacgtactgctggatacacttcgcacgtttgtattgctgggatttcttcttttagcgttttacaaatcttctgatgtagatctctccaaaacatacgctcttaaataaaattaagttcatggtcaaaatacttctcaaatactctctctacttcattagagactaactctttcattgtttcccgagcatgggtatttattttaatttcatctattggcaaagacgtggtataccttcgtctgaagattcctatatgaccatttttcattgttgctataaatgctccttcatacgtacggcttcctacttttgctcctatc…
>914808_917460_2652_IS110
ggcccaaagtgttctttcgaataaaagaaagcctacaataaattttgatgataaaaagtatggtgtaaaaacctctaaaatagaccaacagtctctaaacaaaagacaagaatcttcaaagctaagagatctcttaaggtcaataccaataataaggagatttttagcaaggattttcacacctgaaaaaatagaaatcatcagtaaccctatatatgacaacatggaagcatataaaaaatcgcaggaagattaccctagtaagataaaagatgaaactagtatagatgatgaacacacaaaagaagtagatagtaaacttgagaagggtaatgttgaacaagtggacaacaagaaaagtcgtagttcataaatatcaatcatttaaaaattatctct…
>308753_306331_2422_IS110
ttatgttaaagagggaatatgcttgaatttactagtttccggacaacctctaatagtattttctaaaacgaatgataaacgtctaaaatggtattaccaactaaaaggtgtaagtttgtacattgatgcattagaggtctgaggcgacttttgatggtgtgccaacaatgctctatcggatttagatcttactattacccacaaatataaatgtttgttgcatagctcttaatggcataacttttgcttgaaataactgtttatatggtgcaatttacagcttttagttgctaaaattataactcttagtttaataattttaatctaataagctttcaggttaataaaattaaattatttgagtaaatacaatactatgtttttatttgtgggtaatag…
>914501_916769_2268_IS110
cgcctcatcttgaaattcagcaagcgtgcttaatacctcacgccctactcttccggttgctccaataacagcaattttgtatctcatatagatgaacctctaattttaaagttctattatatttttactgacaaaatttacaattgttttaatatttttaccttgcaattaattgtaatttagctattattatacaatattagtaatattagataatgaaatgaaagatgagtaaggaatacgatgaaactaaggttaaacctgcaatgtctacacctcaagggcctgaaggaaccaatggatcaaaggcccaaagtgttctttcgaataaaagaaagcctacaataaattttgatgataaaaagtatggtgtaaaaacctctaaaatagaccaacagt…

## Sheet: wCsol
IS Prediction Table
IS Family	ORFs Distribution *	Different IS(s)	Total IS(s)		[ 86 ] ORFs related to IS(s) were found in this replicon
IS4_ssgr_IS4	[0 / 10 / 0 / 0]	8	10		[ 7 ] Putative complete ORF(s)
ISL3	[0 / 1 / 0 / 1]	2	2		[ 46 ] Putative partial ORF(s)
IS4_ssgr_IS50	[0 / 5 / 0 / 0]	5	5		[ 0 ] Pseudogene related to IS ORF(s)
IS5_ssgr_IS903	[0 / 0 / 0 / 18]	11	18		[ 33 ] Uncategorized ORF(complete/partial/pseudogene)
IS3_ssgr_IS3	[0 / 0 / 0 / 8]	8	8
IS481	[1 / 1 / 0 / 0]	2	2
IS4_ssgr_IS231	[5 / 2 / 0 / 0]	6	7		Predicted IS(s) number: [ 86 ]
IS66_ssgr_ISBst12	[0 / 4 / 0 / 0]	3	4		Different IS(s): [ 70 ]
IS982	[0 / 1 / 0 / 0]	1	1
IS5_ssgr_IS1031	[0 / 3 / 0 / 0]	3	3
IS630	[0 / 5 / 0 / 1]	4	6
IS3_ssgr_IS51	[0 / 6 / 0 / 0]	6	6
IS110_ssgr_IS1111	[0 / 1 / 0 / 1]	2	2
IS110	[1 / 7 / 0 / 4]	9	12
>374098_371595_2503_IS4_ssgr_IS4
ctttttcctggatcccagtgtctgggcactgggatgacatcatagggacactgggattacaccctgacaatcgtcatccagctacttgttagcggctaagagataccgcgaatgaatcgcggtatgacggttcgtggcggcatgacgataacctcgtctcactgccattaagttaaggaaaaaagatagattttatgggataatgatgtataccaataagtttaaaggtagtatgagtaaaaaaggcagtaataaaatttattcaaaatgaattggcaagtctagaatttatagaatcccataaatcatcttcaaaagattttatgagaaagaggaagttatcttttattgacatatttatcttaattttaagaaaaagtgtaaagtcgctgcaagtaa…
>374829_372398_2431_IS4_ssgr_IS4
tcttgcttaacagacaatccttttctaattagttcactgtccagattattacaatttttacacgcagatttttgtggttcttgagatgcagtatggccaaattcctgtccattaagacctgcttctttcttattatcatctctagaaacggcaagtttaataagatatgctactgaagccaatgcaacaaccacagaaacagcaaagattgctaaaggaactgctgcaatggcaccagaaccagaaactgctgcaataacataagggagatgtatataaattgcaacagcagatacacataatgataaagcagcaatcgaaattttaaggttagatgtagacattttttacctcattaaccactagaatattaataataactagattatcaacagtgtc…
>1157480_1159763_2283_IS4_ssgr_IS4
acagtgagtgcaataccggcaattccaggtaaagttagagttgcttcaagcagagtgagaattgataatataagaattacattagaaaaaagcgcaacagaggccaatacacctaatttaccgtaagtgatgattataaataaagccacggctataatagagattgttgctgccatttcccctgcctttattgattcttctccaagacttgggccaatgtttttttcttcaattattttaagtggtgctggcagtgctccagattttaaaagtattgcaagttcgcttgcttgtttttcagtaaaattaccgctaatttctccctctccatttaaaattggctcacgtattgtaggtactgttaagactgtgttatccagaacaattgcaaaaggtttt…
>646671_648954_2283_IS4_ssgr_IS4
agatgggattaaagctgaagtttgtaaggattatcaaagcactattgatcgttacatgatttccaagtgttttgaagctgtagaaggtatccaagcttctatgaacaactataactcccaagaggcttgcaaaattttaatgaacttttttgaagtgctaaataattggtatattcgtcgcagtcgcgagcgtttttggaaaagtgatttggatcaggataaaactgatgcttataatgttctatatacggttttttattacatactaagagctgcagctcctttgttgccacttataacagagaatatatggcaagggcttaagtatgaagaaacatctgttcatttggctaattttccacaattagagaagtttgatagtcagctcattgccaagat…
>141746_139462_2284_IS4_ssgr_IS4
gtcatttttactttgccttgcatatcatgatattgccagctttttattcagattagattatctccttctcctattcgcaatgcaccatattctaagtccttaaattccggggagttcataaattttgcaggagtgatcacacttttttctggacactgtacataataaaatttattatctctttctactacaatttctttttttttgtcattttcaatactatcacttacaatttgttttagacgtgacaaatattcgccgcgttctttcagtatatcttctggcaataatctccgaacttcttggctcacatcagtgcctgttgaaactagattaaacatttctaacataagaggccgtagtttttcttttccagtctcagtaacatttttatcttgc…
>1157986_1160266_2280_IS4_ssgr_IS4
cagcgaatcaccacctatttcagttttgcggaatattggataagaattacctaaagaatccttgagcatgacagtggtttcatggtctatatcctgcaccttggctatgttagtgtttgccaaatgaaaagctagcttagcagttttgccaagcagagattttatctgcttggtatcttctactccaggcacctgcactaatattttattctgcccttgtttttgaacgctgacttcctttgtgccaagtttgtccaaacggcgctggacattgtttattgattctgcagctacttcactgatcaaagaatttttataatggggtttatacgaaatgagaatcgaagaatcttttctatttagctctaaatttggatttatcgcattaatcaacacaga…
>647177_649457_2280_IS4_ssgr_IS4
gtagttttcttgaaggtgagccgttttctgtcatcccagagttctctcctgtcatccgagtagctgacactgggatccagaaagaaaaaagtgctggaatgacaccaagcatgaatgaatatcaagagatgataaaagatgaggtaaatgtaaaaaaactggagttagtaaacagacttgaagatattgcatcactagagttaaagctaagttttccgctgcttggaaagagaataccagataaaattaagaaactagttcaatatgtcaaagagggaaaatggaagcaagttgaaaatgagcaagtttttttaggtaatgagtcagaaaattacatcatagaaaaaggcgaatatgaactattgttaaaagcaaatagtggatattctgctgtgtttg…
>141240_138959_2281_IS4_ssgr_IS4
atagatttttgaagtctctttgctatgttttcgatagcttcatcattaggtaaccgttcacacaatggcgtcaacttaaggaaaaatatcagcgatagtgtataaaatttctctctaaattttttatcattaaattatccaaagagtgcaagggacagcacttttgtttctgttttatttcaacaaagaagtctaaaatgtgtcctttttaggtgaaatatgcaaaaaggaaaaaaccttattctacaaattaaaaatataatatactcgaaaacttttcagaaaatccattgtgttgagttttacacgaacaagaaaacttcctttttcgacagtattttctatgattttaaagttagttaaaaaaagtttgggaatagaatgtgaacttatggagcc…
>553006_550602_2404_ISL3
aacaaatatctgtaatacctcaagaaccattgttgtttcatgatactattttagcaaatattatatatggtaaacttcaatctactatcgaagaaataataagagctgcaaagctggatggtattcacgatttcattatgactctacccgatcaatatgaaactgtagtcggagaaaaaggcataaagctatctggaggggaaagacaaagaataatcatagcgagagcatttctaaaaaacgctccgatattatttttcgatgagccaactagtcagttagattctataacagagaaaacaattcaaatgagtttatttaagttgatggaaaataaaaccaccattactatagcacaccgtatttctacacttttacatatggaccgaattctagtat…
>552597_550271_2326_ISL3
aaaaattgtccaagatggtaaacattctgaactagtttgcaagaaaggtctttataaagaactttgggatgctcaaattggctgtctaaatatcaaaaaagaaaatggaaaaaactatcgaccttagaagtgacactacaactttacaaatctccaacgttatacacgcaataagtagtgcaatcgttggagattttgcttacggtgaagacaaaagctgtaacaacttatcggaatattgtaaacaattattcaaagtagaagaagcattgttcgtaaccagcggtatgcttgcaaataggttagctattgccagtcaaacaagtcctggtgatgaactaattactcattataattatcatgttaattttttcgatagtgcaggcaatgcaaaagtaa…
>316709_313804_2905_IS4_ssgr_IS50
tctttcatgccatcttcaccgtataattttattaacctaatagcagcattcctgtcagacatataatctatttctggatgttctgccgcattgtttattggtggaatttttgtctttatatcatattcgttacacaacttataaaacttgtgcctatcacatgctctatctgcatatagtgcttttatggcatgctgaaaatcaacttcttttagcaaatcacaagctccatagtgatcagagtagacaccgttactgtattttacagctatggcttttttgttgtttatattcaacattacgtgcaattttctcgtttgctcatagccacgatattttctgtcagtgctattttccttgctgtgaccaggagtgttgttgtatatactaattcctgta…
>273319_275641_2322_IS4_ssgr_IS50
atggaaaaagatcttatatagaaggttttttctcgcgactgaaacaaacattcgggtttagttttaggaataaatctgagacaaatagagagaaggaactacttgttaaatgctatttgctcaataagttcactgatattggtatggctaaatttgagatagcttcataaatttattgtgcgttacctactatccgaagagcgatgcaacaaagccaaaccagtgtcacgcactgggatgacatcggagagtaagttgttgtgtttttttagtaagttgctcaattgtcactgattcattttctctaaagtcacctaccatagttcttcttaattttgtaatgtgtccaaaacaatttaatgcaattccaagatcacgagcaattgatcttacatatac…
>273816_276087_2271_IS4_ssgr_IS50
gtttgcaaatattgagggtataaaaatggcaaacgagagtaatgaatgggctaaaaatgaatttggagatgctgtacttggagataaaagattaactgaccgattagtaaagattgctgatagtttgataagtttacctgaaagctcaattaatgaggcatgcggaagttggtcagaagcaaaagcagcataacgtttttttcaaaatgagaacgtaaaagaagtcgatattctagcttcacacattgataaaacagttgaaagaacaaaagctcataaaagaattcttgtgattcaagatacaacttatatttcatactcaagccataagcggattgggaactattgctggaaaaggagcagtaatgcatacagcccttgctgttagtacggaagctg…
>980573_978319_2254_IS4_ssgr_IS50
tcttttggtcgttgtgatatggttatacctgaaactaaagctacacatgttgatcacgcgaggggtgaaattaagaaattctctatgcaatatcaagatgggctaataactagaagtgagaggtataacaaggttatagatgaatggtctaagtgtacggatatgatagctaatgatatgttaaaagcaatatctatatatgatggaaatagtaagtacaactcagtgtatatgatggttaactctggtgcaaggggttctacttcacagatgaaacagctagcaggaatgcgagggctcatgaccaaaccttctggtgagattatagaaacacctataatttctaatttccgtgaaggattgaacgtatttgaatactttaattctactcacggtgcg…
>315646_313458_2188_IS4_ssgr_IS50
cgattagtaaagattgctgatagtttgataagtttacctgaaagctcaattaatgaggcatgcggaagttggtcagaagcaaaagcagcataccgtttttttcaaaatgagaatgtaaaagaaagtgatattttagctacacatattaataagacggttgagagaacaaaagctcacaagagggttcttgtcattcaagataccagttacattgtatataataaccataaaaaaacaagcggattagcaaatttgtccagttatgatactgcaaaaggtattataatgcatacagctcttgccgttagtatagaaggtttggtactagggatactagatcaaaaagtttattcaagacctgaagaaactgagaaccttaaaaaaaagagcgatcgcatt…
>134724_137052_2328_IS5_ssgr_IS903
ttttgataagattttgcaactattaaggcggagtaaccaaatttatctttacaaacaactgtgtaataatctacaattaatagattgtaaacctgggtatttaaaattaaaagctgtatctaagttggacagtaatttttgcaatgatttaaaaaattacttaaaccaggcaactcagcaggagtgggttattacagttgatacgggttatataaacagggaagtgagtaatttaaattatgcacctgcagtcaaggatatacttgacatgtttaaaggtgcaaaagtagttaatatagaaaataaggagtaagttgtggattttagtcaaataatgaaacaagcgcaagagatgcaaaaaaagcttgcagaagctcaagaaaaatatattggaaaaga…
>135037_137671_2634_IS5_ssgr_IS903
gttgtggattttagtcaaataatgaaacaagcgcaagagatgcaaaaaaagcttgcagaagctcaagaaaaatatattggaaaagagtttcaaggtatttctggtggtggcaaagtttctgtattagtggaagtcataaaaataggtagctataaagctaaaaaggtgaacatagacttagaacttatgagaaatgaggaaaaagatatagtagaggatttagtaacagcagcgtttaatgatgccgttaaaaaagcagaagaagatatggcaaatgcaacttctgatctcgcaggtatgatgggtttaccacctggatttaaacttcctttttgaatttactactgaagtttcttttagtgtaagtattttttttctaatactagacttctttatata…
>727033_724389_2644_IS5_ssgr_IS903
ttcttgtacttaaatgtagaccagcatagccttagtttttttatatattttacttctttctctatatttaataataggcttgaaaataaatggtaagcctataattgttaggcttagagctagggttgaaagtatacaacaggctttgtgtttactatgtagctctttcaggtaaagcatcaaaaatctgcaaaattttttgtaattttcttcgatgttttttttgctatgagccttgctaatgaacatatctattgcggtatgaccgttattacacttaatgttaaggtctgcacctttttctattaatagctgagctatatcaaaataatccttttgaacagcaagatgtagaggtgcaaaaccttgttgctcacaaatgttcatattggctctaac…
>1126848_1129482_2634_IS5_ssgr_IS903
aaagaattgcccaggcttaaaattctttgccgcaagtggtgctttgatcactatttccacaactttgtctgttaaatattgaacttttataacctttgcagtgaattgctctttgattctattaaataattctttattagccaggtcttcaacacttggccacgcattttttttctggcccacaacatcacacactggaatgacagaaacgaagctattaactctattcaaaagctgggaaataatagggtagccgttcttagcacttgccatagctttcacaacgctgccgctatacgaaggatgaagatcaccaaaaaagctgattgttttattgccttgcttatacactaatattctatctttattttgcatttttggagaaaatattggatctat…
>272083_274489_2406_IS5_ssgr_IS903
gtttttacctatataagccgaaacgcgcttacaaagcgtttaagacagcaaaaaacgtcaaattgacaagggagaatttgaatgctagctactacggggtttctttcccttttttcctgcttagtaaatttcttaaacacttgcggtgtaggttagttgcaagttaaaagcagctaaatcgctcttaatcaagtgttttagaataaaaaaaacgccgatattttagtacatggtaaatagccaaccaccacggggtttcttttgccttttttttcatttggtaaatttcttaatgtttatggctaaagattacacgaatgttgcaattacaaaagcgtttctactaggagggtgtcattccagtgcttgacactgggatggctttgttgcatagcaact…
>888033_890439_2406_IS5_ssgr_IS903
gatgtgtcctgaggaaaatctcttagtcaatccaactggtagatttgttattggtgggccagttggtgattgtggattaaccggacgaaaaattatggttgatacttatgggggttatattccacacggtggaggggcattttccggaaaagatgcaactaaagttgatagatctgcagcttatatggcaagataccttgctaaaaatattgtctttgcaggtttggctgaacgttgtcttgtgcagctttcttatgcaattggtgtatcaaaacctacttcattctatattgatacatttggtgcgaataaggtagaggaaagagtaattaaaaagtttatcgagaataatatagatttatcaacaaaaggcataatcaagcatttatcgcttaattg…
>1126535_1128863_2328_IS5_ssgr_IS903
acactcgtgcataatttatttttaatttgtgcacgagcgttagtaaattatttactttttgaaataaaatttgacatcactttaatattgagacttagtaaacctcagtaggtctgccagttgggcccataagaattatttgctcgccttctcttaagtgtctgcataaattagtggagccgccgatttccagcacaatagtggaaataattcctttttttttgtctacttcagtgccggttacggctataccttccatagcaaggtttgtattattggcttttctgccattggtttcaaaattttgcaatctaaagaattgcccaggcttaaaattctttgccgcaagtggtgctttgatcactatttccacaactttgtctgttaaatattgaactt…
>271550_273878_2328_IS5_ssgr_IS903
tgcaatcaaatctccttgcaagttttactatccaatgtggctctgttggcactccagggcttaaaaccaatgcactgatctcatgccaattgtattccttgggatgaataaaattacattttttatacatcatttttgtatttgctatttgcttttcacgatcatcccatgcatatattcttgcaccactctttgttagagcgttaatggcggataaaccagttttaccaagaccaaaaaccgcgacgttttgatttttgtatttgtttagttgcactgctagataacttatgcgaaccattttataaagatatcgtacaaattacaacagacttctttcgtaggttacaactgtcattcaatagaaacaaaaaacttccttgacaaactccgccagcc…
>887500_889828_2328_IS5_ssgr_IS903
gatgagtacctttttactgatccttttgcgcgagctgcaatagagactttagtcaccaaagataacgttattatagctggggaagtgtttgggcctaacatcaaaaatagcaggattgaaagtattgtacggaatacaataaaagatattggttacaagcacgatgggttccactggagaaaagtgaaagtaaatatattgctgcatgagcaatcaaatgacattgcaataggggtggatcaaggtgctggagatcagggcataatgtatggctatgcaacaacagagacagaaaaccttatgccggcacccattttttatgcacactcgattctgaaaaatatcatgagcgcagttaaagaagcaaaacttggtccagatgcaaagtcacaaatcact…
>727346_725017_2329_IS5_ssgr_IS903
gagatcgggaaactctattggtaaaggcataatttctggtattgccggttcattaatctccaaagaggtgttatattgttgcaacggataatcgtgcttataattgtctatgttaataggatattgcttggtaggtagatgtgtgcaagaaataatgaagaggagtattaagcatttaaaaatagccattagaacagcatatagatctatactaatagatttctataaaaatattaaaaatgtatttaatttcgttttcatcgagcagataattgtcatatattagctttggctatgtattttttgtatactcttcttgtacttaaatgtagaccagcatagccttagtttttttatatattttacttctttctctatatttaataataggcttgaaaa…
>388211_390461_2250_IS5_ssgr_IS903
cttaagaaccttaattacaacggaaatgttcttgctgcatgttaaaaacgttgatttatgaacgaaatattatattattatgtgagataatgtatattcttagaggtagtacacctcatccactatgcagcaacgtgcatagctgtatgaacattgagatataaaataatttataccaagaagaaagatgtcatccaaatagcctcttttcctgtcatcccagtgcttgacactggaatagctttgttgcatagcaactgaaaaatctggtggctactgacaaaattcattataaatagctatttaactgttgaagaaaaaatatgccacaaaaaatgagagttagtaactgccatgaatataacaaatttctagaaaaaagaggaaatatttttcgtt…
>899713_897411_2302_IS3_ssgr_IS3
acagcacatataggcaatgcacggtctgttgttgtgtatgatgtgttatttcagctacttaagttttgttatggcaaagttacctatgtgcgtaacataaccgacattgatgataagataattaatgcagcaagtgaaaaaaatagcaacatagaaagtataaccacatattacattaaagcttttcatgatgatatggaaagcataaattgtaaaaaaccaacatacgaaccaaaagcaacggaaaacgtagattacattataaaattaattgaacatttgctgcaatcaggccacgcttatgaatctgacaaacacgtgtattttaatatagaatcttaccatgaatatggtgctttatcaggaaaaaaaactgatgaattggttccaggtagcaga…
>750124_752407_2283_IS3_ssgr_IS3
agaaacctacagcattttcaaccaagtgactattagcctgcttctcttttattaatttttctatatactcttcaggctttatatggagaaatgcacgccacccttccttaaatttttcccaccctgttaaatgaataattttatcttcttgttcaactgccttcacggataaataaatgtcagtgccaataaatacaagagccgttattccagctccaataggaccagtgactgatgatacaccacttagtattccagcaacttcagcaacttctatgccgattgctgctgcatcaactgtaagggcaatactatctcctactataccagccatagcatttttatcaccagatttaaatgccttaacttgatttgctaaatcataagcgataaaagcag…
>785306_787589_2283_IS3_ssgr_IS3
tctaccccataaatttacaccaagtctacggctaatcctatactttctagtgataacagttgtcatataaaaactctcacgatttaactttagattattaaggattttagcactcagtgtcaacttgtttttgctgatataatcttttatacttcatttttaagtttttctattaacacatgaatcattcacatttggaatctatggcaaacgccatccgttttttatcaattgatgcagtacaaaaagcaaactctggacacccaggtatgccacttggcatggcagatgttgcaactgttttgtttgctaaatatctgaatcataatcctgatgattctaaatggttcaatagagatcgctttgttttatcaaacggtcatgggtcaatgttactat…
>1173706_1171422_2284_IS3_ssgr_IS3
gaaaatagaatcataataatatttcctgaaggtacaagaacaactataaaccaaaatataaaatatcaaccaggtattgctgctttatatagcgtattatctgttcctgtgttaccggttgctttaaacactggtttgttttggccaaaaagcatactttctctgagaaagaatcccggaaaggcagtaatagaaatattgcccccaatatatcctgggttaaacaaaaatgaattcttgcaaagtttagaaaaaattattgaagagagaagcagtagattaaccataggaaaaactgatattgcaaattaacaaaaaaactttataattaaaagaaaagtacagtattttaggtattaatatatggcaaatcataagagtgctaaaaaaatgataaag…
>624199_621915_2284_IS3_ssgr_IS3
tgccaatgctttcatacttggcattttttaactcatcaacgctagtacagcgttcttgatgagcaattgatgctaaatttgaaactaactctataaatttctcattccttgcaacaaaatctgtttcgcaattgagttcaaccaatgcaccataattttcagtcaaacacataacaacgagtccatctgaagctactctatcagattttttgtcagctttagcaagacctattgtacgtaacttatcaacggctttcttaatgtcaccatcacattcttctaatgcttttttacagtcacttaagccaagccctgttctatcacgtaattctcttatatcatctggattcatcttcatttgttactacctccctttcttcttctttgtaaactttacta…
>79454_77170_2284_IS3_ssgr_IS3
aatttttatcgaaaaaactactgaacttgggttggaaagttagtggcacatcaagaagtaaaaatatacaagatgtaatcctctttaattatgagaaagttagtcaagatctgcttaaaagcgcaacgcacgttttaatttctattcctccagatggcgatgatgttgtggagagatacggtgattgcctgcaaaatgtaaaatggcttggttatttgtctgcaactagcgtctatggtgatcactctggtaattgggtgaatgaggaatctgaaacaaaacctatagaaatcagaggagtaaagcgccttaaatctgaaaggaagtggctgaatagcagattgcctgtacatatttttcgtttagctggaatatacggccctagtaggaacgtgttaa…
>823132_820848_2284_IS3_ssgr_IS3
tgcactgctaagcaaaagtgtgtagattacccaaactatgctgttaaagttgtagaagatataacaagcaaaaaagcaaattatgggatattaatttgtggtacaggtttgggcatgagtactgtggcaaatcgttttgaaggaatctacgctgctttatgtaacagtgttgagatcgcaaaattagctcgcgagcatggcaacgcaaatgtactgtgtcttggtgcagggtttactgcgagtggattagcaaaagacatagtcaaacaattcctcgaaacagaattttcaaaagaaagcagacataaaaaacgccttgataaactcagcaatataacctctaagaaaaaaaaaacaaaaacttataacgaagatgaaatatcaaaattcgctaaaatg…
>848005_845721_2284_IS3_ssgr_IS3
aaagttggtgatggtacaacaacgtgctcaatactaactagcaacatgataatggaagcttcaaaatcaattgctgctggaaacgatcgtgttggtattaaaaacggaatacagaaggcaaaagatgtaatattaaaggaaattacgtcaatgtctcgtacaatttctctagagaaaatagacgaagtggcacaagttgcaataatatctgcaaatggtgataaggatataggtaacagtattgctgattccgtgaaaaaagttggaaaagagggtgtaataactgttgaagagagtaaaggttcaaaagagttagaagttgagctgactactggcatgcaatttgatcgcggttatctctctccgtattttattacaaataatgaaaaaatgatcgtg…
>779311_776223_3088_IS481
acgtagcggaatgacgaattactatctacactgtcataccgcgattcattcgcggtatctcagccgctaacaagagatcccgctaacacgtagcgggatgacgattgtcgtttagctataaatattaaggaatttaccaaacgaaaaaaaggcaaaagaaaccctagtcattgtctattttcagtattggcgttttttaagtcttaaacactgcaatttagctgcttttaattgcaactaacctacgctgcaaatgtttaagaaatttactaagcagaaaaaaagacaaagaatccccgagttagctagtcttttactatctctgtcgagtattggcattttttgatgtcttgtaacgctttataagcgcgttcagcttatttagataaaaatctagat…
>941821_938859_2962_IS481
aacgctctaatcccacttaatatcttcaaaatcaactgtttctgcaccttcaacatcacgctcatcagaaattttagatactaaaaaatcctccatttcaagctcaactgcttctctaaatagttttcctgctaattcttgaacgggctgtttagtaaattcagataattcagcaagatgctttaaagtttcttcgctaagagctatgttaatgcctgaatttgccatatgttttacagaactctactactgtaacaagtatacaacattttttttaatttttcaataaagaaagttgatgatacgtaagaaaaattttgccacctgcgttaataaataattaaaaatttagcatatttatctaccctctattctattacttaagttagaccacttttt…
>332968_329625_3343_IS4_ssgr_IS231
ctaacttttgatctttttgacggcaatttagataaatatttatctaataatgtaatgatttcttctttttttgcacaaccagcaacactgataactatgttatctttagcaaaattacgctttatgtatgttaaaacatcacctctagtaatgttcattatagtgtcaagagtacagtacacactttttgagtaaggatgttttttaaacaataacgtatctaattcttttccagcaacaaaataaggactttttcaagattattaaaattaactttggctttctcgaaaactctattcaacccttcagggtcaactttaggacgcattatagtatcgctcagtaatgaaattgcttcctctagattgtcagacaaagtatttaatgaaaccctaaatg…
>751247_754589_3342_IS4_ssgr_IS231
ttttctacttccattgcatcgctgattaaaaagatccattgaatcctctaaaatatcttctggtcctagagaaaatttaagtaccgagctatgaactactttaacaggaataaatccttcttcgcttgttctacttgctaaaacaagagaatttgcattactagcttttttgtcaaaaacaacaccgataaatttcacttcatcaccatctgtaagtgttttatacgttacaccttttgcatatctctcgattatctgcttatttgctttttcttttaacttatcagcacttatcttttcttctggccctttaagctctagtcctataggagtgtattccttagcattaccttgatctgcaaacttaataccgtgaaccagcatatcaacacgtttccc…
>562862_559519_3343_IS4_ssgr_IS231
ctaattataatttctcctcttttgttttgtaatacttgtggtattagcgctgacttttccatcagcatatgtgcaaactgtgaaatcatatgcatgaagcgaagttcacgattaagcctgtgaagtaacgaattaggaatgtcgtttaaaaatcgcgctatatctttcaatacatttctacttagcataaatacattagttgtaccattgctcacttgagtaaggtaatgctgatcatcaatgaatagttgaaatgtttgccaattctcaatatttccccatcttttaataaatagctcctcttctgatagttccttcttagaagctggatagtacactaactttcctgcaggatacttttgccagtgcttataatctatctgtaaaatattatggaag…
>792681_789338_3343_IS4_ssgr_IS231
aaaatggcaaccaaaaatgaaaaaatatggtttactgaatatggatttcccagtatgaacggctgcactaatgagccaaatgtgtttgttgacaaaggcagcatagagagcaaatatccacgatattcaaacggagaggtgagctttctttcgcaaaaaattgcaattgaaggaacgctaaaaaagtggcaaagttcagaaatggtagaaaaaatgtttctctgggcatgggatgcaaggccatttccttatttccccaatttgtgtgatatgtggactgactgccataattggcagacaggacattggattcagggaaagctttcacagcttaatatttccgatgttttatcggatctgttacaaaaaacaggtttaaaaagcgatcagttcgatgca…
>966088_968755_2667_IS4_ssgr_IS231
aagatagtggttatttaactgattctcctcagtttcttgaagcaaaggaagcagtaaattttccaagggaagaactggtgctactttgcacaggttgtcaaggtgagccactggcagctaccgcaagacttgctgctaagagtcatcaagcatttaaaatgcagcaaggtgataccatgatcttttcgtcaaaaatcattcctggaaatgaaactcgtgcgcacaacatgctcaatgcctttattgagatgggggtagaagttattactgaaaaaacagagcatgttcatgcttctgggcatccaacaagagaagagctaaaggaaatgtattctttaataaaaccgaagatgtctattccagttcacggcgaatatattcacacgcatgcacatgtaa…
>967034_969365_2331_IS4_ssgr_IS231
cttgttgtatctaaatgtacatgtaaaacagcgttggaaagcgaattaagcgaaaatattgcaaaggtaataggaacaaatttatctaattgtggcttatttaatgtaaaacgtggcgcggaagctgaatctaaatcttggaaaagcgatactgtagtcacagtaagtttaagcgaaatatctggtagtgcattagagctatcatttcgtttatttgacacttttacaaaaagagaattacttactcagtcagttgtttttccagcaaaagactggagaaaaattggtcacctcgtttcggatgtgatacatgatagattaattggtgagaaagggcacttcaacacaaaaatcacgtatatcgctgaagaaaaagatagcaactacaaatctgtgcgt…
>236382_239358_2976_IS66_ssgr_ISBst12
tttttcgtgaattcatcaaacaaagtacgtactaattcttctttgcgcgatgaataaacatttaccacttgtgagtcattagttccgtcgtttctgtataaataagtaataactatcaatataattgctattaaggatgtgaatataaaggcttttttcatattggataaaaaataacttctttcagttaaagttaccaagatggtacaactttagcaagtgtaaagttcgttagataaatcataaaaacttccttgacaagcttcgccagcccattatcataaaactgaaggtattcagttatcttcatctgtgcagattaaacagcaagaaaacaacgtagttggcgtcttatttttaattttttgcactatgtgcaccttatgtcttcacaatatt…
>445390_442926_2464_IS66_ssgr_ISBst12
atttagatgctgtaatccatcttacagatactgcttccagaactatattgggcatagctacaataacaaaacaagctgacgttgttaaggtacttttggatagtggcaaattttatgaagaagaaaaatttaacgctctgtgtcttgctattactcaggataatgcccaagaagctgagctattttaggttacgtgagtcctgcaaacaggaaagaggctttacaagtggccatacaggtaggtaaaactgaaattgttaatgcgttcttgaatagaggtaagcttaatgaagaaaatagagcagaacccagcagcagtaatggaaacattggtagtagacctgtagcaacagtgcctccagttagtactaatggtgataatcgcaatcacgacaatga…
>445787_443407_2380_IS66_ssgr_ISBst12
aagaggttaaggaaagaagttaattttcaagatgaatgtgaaggaggcaattcattagggaacctacttctaaaacatgcaaccgaaaataacaacctacgcgttaaggattttctcctccaaaatgggtgtgaaccccttcaacaagagcaaataaccgcagcaataaacaaggaagaagaggcacctaatgtagaagagaatagagcagacagtaatgaagtagattctagtaacttcataaaccctggtatgactgctgaagtactttacgagcaactaatacaagggaaagaaacaaatctggcaatttttgactcgtttgcaaatgctgtaagagagtccaatattaccggcgatcgtggcatatttctagatgttgtaaaattgtttacagat…
>223759_226069_2310_IS982
tggatagctctgatcaattggaatagtattttcaggtaccggtggtcaatatgacatttttaaaataaagatttagaacctgtttaaaatcttctcaatagaagagaaatgaaggaaagaacgaccatttgtaggctagtgttaagttttcgctcgcaatttttccacaatcgtctgcatttttctaaccaagcgaaagatcgctctacaacccatctttgtggcaatacagcaaaggaatgtaattcacttcgttttattacttctacagttgctccaataatcgtttttattttagttgcaaaattttctcctgtataacctgcatcgaccagtatatttttaacttccgagaggttttcttttgcgctttcaaccattctcacagcactgctaacc…
>852418_854713_2295_IS5_ssgr_IS1031
ttattctggtatttataacaagaacggtcagtgaatacctaaatttgagtaaaagaaatttcactaccactcactaatccggctaaaattcaagaatttcaatgctttagctattttcaatagaattaaatttattaatataaataacaaattactattcttaaatttgatcagattgattgcaaaaaaacaagattttcaataagttgcttataatcctaattatagttagcctttcataagtagcgatgcaacaaagcccactgggatccaggaattttattaagttggtaagcataaaagtgttatgtaaaatacaacgttcttgatgggattgcgtgaaatgctggatcccaatgtttgggcactgggatgacaaaggaggacagtgtcagctac…
>225140_222844_2296_IS5_ssgr_IS1031
acttctccagaagaatattgccttggtgtcaaccctatataccccagttgcggattagccaacgaagtaaagcttagaaatgcagcggctgtatggaatatgaaacaagcgtagaaaaaatgtgtaccaaaaaatttatcggtgatctatggcgagtatgctcaatctcaaatttgtttttcagagagccaaaaactgtctcaataatcgatctttttcttaacaaaatcttctcatttagcgccattaatgagtttttcatacccttttttatactggttacaagctttaaccctctatcgaataattcgtgaaaaagatcttttttgatatatcctttatctccaaacaataatccagtcaatttcttagttaaatttggcacaggtatcaacgttg…
>37604_39806_2202_IS5_ssgr_IS1031
aatcgatcggagttaatgctaaatcgtggcttgcctggcagttaccaattgcaactgatgatttttattctgagtctaaaataaaaacaataaagattgaacgtgtgaaaagatcttttgctgagggttatactgctgcgatcattgctggttttcagggtataaatgatgatagaatcactacttttggaagaggaggctctgatatatcagcagttgccttcgcggtagcctttggtgttagaacttgcgaaatttttactgatattgatggaatatatacagcagacccgagaattgttccaaaggcacgcaagctcaaatttatctcttacgatgaaatgttggaaatgtcgtcatctggtgctaaaatactgcataatcgttcagtacaacttg…
>224787_227529_2742_IS630
ttattgtttggagataaaggatatatcaaaaaagatctttttcacgaattattcgatagagggttaaagcttgtaaccagtataaaaaagggtatgaaaaactcattaatggcgctaaatgagaagattttgttaagaaaaagatcgattattgagacagtttttggctctctgaaaaacaaatttgagattgagcatactcgccatagatcaccgataaattttttggtacacattttttctacgcttgtttcatattccatacagccgctgcatttctaagctttacttcgttggctaatccgcaactggggtatatagggttgacaccaaggcaatattcttctggagaagttgatcggcatggcagcatatcaaagatgggaccaccggaatgta…
>224543_226724_2181_IS630
ggttttgcgaacagtcaaaagtgacagggatttcgtacatagatgcaacatctatcgctgtttgccatccaaaaaggacctcgagaaacaaagttttcaaagggttggcaaagattggaaagactacttatgggtggtttttcggtacatctagtaatcaatgaaactggcgaaattcaaggggttacggtgataaaaggcaacgttgatacctgtgccaaatttaactaagaaattgactggattattgtttggagataaaggatatatcaaaaaagatctttttcacgaattattcgatagagggttaaagcttgtaaccagtataaaaaagggtatgaaaaactcattaatggcgctaaatgagaagattttgttaagaaaaagatcgattattga…
>313384_311037_2347_IS630
gcaaaaggaaaatcctttatatgagcagagagaagattcaggctatggaagttcattaaatgaagagtctgtatacaaagagatatcaaattatcaagagaagaagagtaaaattttaatagaaaattcgcagagttcaaaatcgcccaaagaagagccaatttatgcaacagttcctaaagaacatatagaagcaaaaagagaacgtaagcagaaacaacaacctcaatccctcgtaccaccaaaaccaccgcaagtgccaaaaaaaatgtttactactggtcaagaagttagacaagaatcgaaagtggtaatcaaagataaacctgcagtaccgccaaagcctaaaaatctaagccgtgctaatcaaaaagtaagcacagagccaaaagtagtagg…
>1170174_1172352_2178_IS630
atactccatattgtcatgcaaattggaatccagacttttttctatatagcatggtgaagacgggaaaccgtaaccgttcacacaatggcgtcaacttaaggaaaaatatcagcgatagtgtataaaatttctctctaaattttttatcattaaattatccaaagagtgcaagggacagcacttttgtttctgttttatttcaacaaagaagtctaaaatgtgtcctttttaggtgaaatatgcaaaaaggaaaaaaccttattctacaaattaaaaatataatatactcgaaaacttttcagaaaatccattgtgttgagttttacacgaacaagaaaacttcctttttcgacagtattttctatgattttaaagttagttaaaaaaagtttgggaata…
>750753_753012_2259_IS3_ssgr_IS51
ctacctactctgtttagatggctcatggcctctgggctactgttaattttattgataatattctgagattcacttcctccctcatctaaaaattttctgtaagtaagacctacaccttttgctgcttcacttatcttttcctctactccagatcttcttaaaatatcttttattttttctgatttatttgcttctttttcactgatcttttctttaatctcttccataacatccctaatctctggatctattgaattcagatctatatctttaacctttgctataaatgcttcttcaatattttgatctatagcttcgcctttagatatatgctcagaaaccttaaaaagctgatcataaaattcaatgctctttgttctttctcttatttcatcagta…
>785935_788194_2259_IS3_ssgr_IS51
ggctgtcttatggaaggaataagccatgaagcagcatcacttgctgggcatcggcatcttaaattgaataagcttatagctctttttgatgataatgatatttctatagatggcgctacttgcctttcctgttctgacgatgtagagaaacgcttcttagcgtatggatggaatgttgacaaaattgatggccatgattttgatgccatatcctttgcaatagagcaagcaaaaaagtctgataaacctacaatgatctgctgcaaaaccattatcggaaaattttcaagccgtgctggcacatcctctgctcacagtggtgctttttcggaggaagacatcaaacagatgagagagaaattaaactggaattatgaaccattccatgtaccagaagat…
>1173077_1170817_2260_IS3_ssgr_IS51
ttaatacggttaatgtaaagttaactgtattaatatatactcctcagtttgtatattctgtataaaatttaagtagcttaagtgatggataaaaaagtgctattagaactaagtaatggattaaaaatcgagctacctgtattaagcggaacaacaggtcctgatgtgttaaatatcaaggatttatataagatgacaggattattcacttacgatccagggtttgtttctacagcttcatgctcttctacaattacattcattgatggagatgaaggagttcttaaatataggggacataatatagctgatttggcagagaataataattttactgctgtgatttatttattgctctatggtgaattacccagttcagagcaacacaaaaaatttctt…
>623570_621310_2260_IS3_ssgr_IS51
tggaattcctaacttcttagcctccttaaccgctatatgctctttattagtatcaatgatgaataagatatcaggaattgctcccatttctctaataccgccaagcgccttatcaagcttttgctttttcttttcaatgtttcccaattctttctttgttaaaatgctatcctcgtcatttaatattttctcatattgcatcaaggtttttatcgaagaagaaacagtgccccaattagtaagcataccaccaagccaacgatgattcacataatattgaccacaacgaatcgcttcacttgcaataatatcaaaagcttgaaactttgtaccaacaaatagaatgcgaccaccttgaaatgcaacgtcatataaagccttcatggccacctgtagcaa…
>78825_76565_2260_IS3_ssgr_IS51
gcacagagtttttatttaggatcaaagagagtaagtaatgttaaaattaaaaaagatcttaatgtctctctaatttatcctaactacaaggtgggattagagagtttgcacgtaaacaaaactgaaatcacatcagaatgatagataggcttattgtcactgccattaagttaaggaaagaatggttaaaaactgaactaaaaagtcagaaataattaaggatttatgacaaatgctgaaacagaatagagtaaactttaaagcagataaactctgaagtgtaaattacttaacaaatagtgaccttacccagaaaaagtggagagaaagaaaggagttttttcgggtaaaataaaattttggaggattagaaatggcaagagaatataaggcagaatt…
>822503_820243_2260_IS3_ssgr_IS51
ttcacatgcaaaaaaagtagggttaaatatagaatatatacacaccagcattgaagagctaagcaatgacaagaagtacgacgtggttctgttgatggaagtagttgaacatgtggataatttagagcttttcatgaaaaaagcgatagaactgctaaaacctgaggggttaatctttatatccacaataaatagaactatcaaatccttctgccttgcaataattggtgcagagtacatattaaattggctgccaaaaggtacacataactggaataaatttctcaagccgtcagaaattgcaaatcacttaagagaaaataatgtaacgctgcaaaacatggctggcatggagtacaacgtaataaagcgtgagtggaatctaactaaaggcgtgga…
>454401_451886_2515_IS110_ssgr_IS1111
tggcttcataccttgaggagctaatatataagacttaatatcatcttccttatatgatattaacgccaaaaacccacttctatttgggtcatactctattttttcaactataccttgaccacttctattacgcttaaaatctatcactctatacttctttttgtgaccaccacccctatgacgagttgtaattctaccatgattatttcttccaccactggactttttaccggatgtaagagacttttctggctcatcttttgataaaccaactttacttactaacacagtcccacgagaagacggagtaacaggattaaaaaatttcatacccatactaaacgctcattatatctaatttttgaccatccatcaaagaaaaataaactttctttttct…
>454642_452391_2251_IS110_ssgr_IS1111
caatagtagccttgcaagaagataaaatcaacctaatttgaccagacctgagtcgtaataaaacatattggccatcacgaccaacgatttgtgcataacaaccagcagctctagcaatcgcagcaccattacctggcttcagctcaacattatgaacgaaagaaccaacaggtatatgcttgagtagtaaacaattccctggcaaaatatcagcatcattcccagctgtaacaacatcacctggcttcataccttgaggagctaatatataagacttaatatcatcttccttatatgatattaacgccaaaaacccacttctatttgggtcatactctattttttcaactataccttgaccacttctattacgcttaaaatctatcactctatacttct…
>1057788_1055405_2383_IS110
aggaaactatactgcaatattttaccacagtgcttggagattcagtaaaaagcgtaaaaatttccaaaaaattgactgatagtcccgtatgcctagcggttgatgaaggtgctatggatcttcgcacggagcgttttttgcgtgaacaaaagcagctaaattaccgcacgccaaaggtgcttgaaattaacactaagcatcctgtaataaagagtataatgaaatcttatgctgaaagtggtgaaaacccaacattggaggacatggttcacttattgttttaccaagcttgcatcgtggaaggcgaagagatggatgacgcgagcagctttgctaagagactgaataatttgcttggcaagatttctgtttaatgctatacttagcttagctgctagt…
>32523_34848_2325_IS110
accaacagtctctaaacaaaagacaagaatcttcaaagctaagagatctcttaaggtcaataccaataataaggagatttttagcaaggattttcacacctgaaaaaatagaaatcatcagtaaccctatatatgacaacatggaagcatataaaaaatcgcaggaagattaccctagtaagataaaagatgaaactagtatagatgatgaacacacaaaagaagtagatagtaaacttgagaagggtaatgttgaacaagtggacaacaagaaaagtcgtagttcataaatatcaatcatttaaaaattatctctatttataacattgtatctgttcagatgcatggctcatgtacaaatattgaaacaaaaattccagtgctcctttctcgtcatcc…
>861603_863928_2325_IS110
agatctggtaatgatataacatcaaccttaggataaatgtgagacttgacttcaatttttttcatcaaatcacttgagcaataatcaattgtattatttatcacatattccaaagcctcgtttttataatttgcaacaacaaggtcatagggcatctttccagccctaaatccaggtgattttgcattttctgctatctcttgcaacctggaatttaccttttgttttatataatcactaccaactgtgatttcatactcatactttagtttatctatactaagctctttgtaggtatatacgctacttacttcgactgtattttgaggtatattattagacatcataattcatttattaacattttaattcatatcttaatagagtcattttaccaga…
>978814_981760_2946_IS110
catatagtgcgctaaagcttctaacccaagcacacgtaaaatatcatggagatcagggtcaccatccatcaatagatcacctttacgtacaaaatcaccttcattgactattacatgcttacttcttgataccaaatattcaactggagaaatttgttcatctacaggtttaattaatatactgcattttcctctacggtctttttcagaaaacgctacatagccatctatctcactaacaatagcatgctctttaggacgacgtgcttcaaataactctataaccctcggtaaaccaccagtaatatcacgagttttaactgactctcttggtgttcttgtaataacatcacctgcatgaaccttctggccatcttgtacattgagcactgcaccgat…
>287409_289791_2382_IS110
tttttgcagtatatagatactgtatgtctttacaaaacttcatctacatctagatttttatctaaataagctgaacgcgcttataaagcgttacaagacatcaaaaaatgccaatactcgacagagatagtaaaagactagctaactcggggattctttgtctttttttctgcttagtaaatttcttaaacatttgcagcgtaagttagttgcaattaaaagcagctaaatcttgcttgtcaagcgtttaaaacataaaaaacgccaatattttaaagcggataataaccacggggcttcttttgccttttttttatttggtaaatttcttaatgtttatggataaacgacaaccgtcatcccgctacttgttagcggctgagataccgcgaatgaatc…
>32134_34402_2268_IS110
gcctcatcttgaaattcagcaagcgtgcttaatacctcacgccctactcttccggttgctccaataacagcaattttgtatctcatatagatgaacctctaattttaaagttctattatatttttactgacaaaatttacaattgttttaatatttttaccttgcaattaattgtaatttagctattattatgcaatattagtaatattacataatgaaatgaaagatgagtaaggaatacgatgaaactaaggttaaacctgcaatgtctacacctcaagggcctgaaggaaccaatggatcaaaggcccaaagtgttctttcaaataaaagaaagcctacaataaattttgatgataaaaagtatggtgtaaaaacctctaaaatagaccaacagtc…
>861214_863482_2268_IS110
aattttcaggaaatttcaacttaaagttctttgtttctccctttttcataccagttaattgatcttcaaaaccattaataaatgtgccagaccctaaattaacggcaaaatctttgctacttccaccttgaaagagcttattcctaatccgcccttcaaaatcaattatcaatttatccccatctttcgcttgataagaagcatcatcaacagaggcaaaattggggaactttgttttgatagaatcaataaattcttttatatcttcctcttcaatctttgcttcaattttctttaagtttattttgtcaagatctatcatcggtacttcaggcatcgactcaaaagatagcttgtatacaaaattgccctcctcattttctttgcccagatctggta…
>886039_883776_2263_IS110
ttgacaagcaagatttagctgcttttaattgcaactaacttacgctgcaaatgtttaagaaatttactaagcagaaaaaaagacaaagaatccccgagttagctagtcttttactatctctgtcgagtattggcattttttgatgtcttgtaacgctttataagcgcgttcagcttatttagataaaaatctagatgtagatgaagttttgtaaagacatacagtatctatatactgcaaaaaattgaacataagacgccgatacattaagtaatccttaccttttaatctgcagattggcgaaagcaaatacaatagcttcagtttcatgataagagtgctggcggagtttgtcaaggaagttttttcgtttctgtgggctacttggattaatattat…
>287085_289290_2205_IS110
gaaggaaccacacaagtttatgggctctcacatttttcgtgtacacgggggtttacaaattgctgtatatgcctataattaagtaaatttaggttaatttaattgcaggagtagctcagttggtagagcgcaaccttgccaaggttgaggtcgagggttcgaaccccttctcccgctctttactttcaaaatcatttcgtcaaaaatcccttgacaaactccgccagcgcccttatcatgatagtgaagctattgtatttgctttcgccaatctgcagattaaaaggtaaggattacttaatgtatcggcgtcttatgttcaattttttgcagtatatagatactgtatgtctttacaaaacttcatctacatctagatttttatctaaataagctgaa…

## Sheet: wBm
IS Prediction Table
IS Family	ORFs Distribution *	Different IS(s)	Total IS(s)		[ 3 ] ORFs related to IS(s) were found in this replicon
IS5_ssgr_IS1031	[0 / 1 / 0 / 0]	1	1		[ 0 ] Putative complete ORF(s)
IS630	[0 / 2 / 0 / 0]	1	2		[ 3 ] Putative partial ORF(s)
					[ 0 ] Pseudogene related to IS ORF(s)
					[ 0 ] Uncategorized ORF(complete/partial/pseudogene)
					Predicted IS(s) number: [ 3 ]
					Different IS(s): [ 2 ]
>1024644_1022456_2188_IS5_ssgr_IS1031
ataggggaaagattgtttgcggaaaaaacagggtacaaaaaaagggtgtgcataattggagcactcgatgaaggaaaagttgaagcaccaggataattgaagggtattataacagcgaattttttgaagcttatgttaaaatgtgcttattctgatattaaaacctgggcaaactattattctcgataatgtgagctttcataagtctgataaggacgagaaaattaatagaaaccgttggatataaaattttgttttgctgccatgctcacctgacttaaatccagttgagaagttttggtttgctatcaagcatgccgtaagaaaaactctaccaaacttttggcttgatatcaattcgatcatcaattttgtctttcagcatcggggaaactttat…
>1026428_1024117_2311_IS630
ttagcgaatgaactgccatatctatattactcttaatcaattcagtctcaatttctttaataaacaatcccttacctcctatttcagcgaggttcgcatttgcatatttgtcaccagaagtttttattttaatgatctcaacagataaactagaaaaaaggtccaacagcttttgttttgcttccaaagcttgagcaattgcaagactgcttcctctggtacctattctgattaacatatactaagtagttttgagaaatttgattaacaaattatttcagttttatggcctcatgtctatcttttgttttctataagaactgaactatgctttgtatcgacagatgggtaaacataagcaaagaagaattcttgcagcacattaacaaaattttaaaa…

## Sheet: wFol
IS Prediction Table
IS Family	ORFs Distribution *	Different IS(s)	Total IS(s)		[ 117 ] ORFs related to IS(s) were found in this replicon
ISL3	[0 / 0 / 0 / 1]	1	1		[ 27 ] Putative complete ORF(s)
IS5_ssgr_IS427	[6 / 0 / 0 / 0]	1	6		[ 16 ] Putative partial ORF(s)
IS4_ssgr_IS50	[1 / 0 / 0 / 20]	2	21		[ 0 ] Pseudogene related to IS ORF(s)
IS5_ssgr_IS903	[0 / 0 / 0 / 13]	3	13		[ 74 ] Uncategorized ORF(complete/partial/pseudogene)
IS4_ssgr_IS4Sa	[0 / 0 / 0 / 15]	1	15
IS3_ssgr_IS3	[0 / 1 / 0 / 0]	1	1
IS256	[2 / 0 / 0 / 0]	1	2		Predicted IS(s) number: [ 117 ]
IS481	[0 / 0 / 0 / 20]	1	20		Different IS(s): [ 17 ]
IS982	[0 / 3 / 0 / 0]	2	3
IS630	[3 / 0 / 0 / 0]	1	3
IS110	[15 / 12 / 0 / 5]	3	32
>1062775_1059723_3052_ISL3
ttgagcgtagagagagttacccaattggaactataccagaaggagaagtagttctcactgctggagttgatgtacaaaaagacagattagaagtagaagttgtagcttggggaaaaggtagaaagagctggtcaattgattatcaggtgtttgaaggagatcctggagacaaagttatttggaataaattatcagagttattgaatcatcactttcttgggccacatggagttgaatacacaattagcatgatggcagtggacgctggttatgcaacgcaagaagtatataattgggtgagaaatcatcaaggctctggcagagttattgcagttaagggtataaataaagcccttgttccgctcaatagcccaagtagagttgatataacggttagcg…
>1196538_1199286_2748_IS5_ssgr_IS427
tcattacacattgctgttcgtaaggaggaacgtaaagttgttgagttacttatagaaaaaggagcaaagattaatgatgataacataaagaacaaaagggatagaactccattagatgttgctaaacgatctggtacgcataatggacaagaaattgctaatattttggaagcacatcttaatagcctttcaaatcctttaaaaagaactagaaccgattttgatgaaaatacaccggaagacagtagtccgaaaaagccaagagtttctagccctgatcaccagcctataggaattgatcaagaaactagtagtagaaagagagctcactctaatggaaatgaagacaatgctgttcaaggtggaagatcaaaaatttctattttagataagccaaat…
>1141921_1145377_3456_IS4_ssgr_IS50
tgcagcagacaaaaattttgcagaaaaattcctaccaagtggcaaaaagccaaccaggacgccaggaatcacgcattcagaaattctcacaataatacttttgtaccaccaatcgccgtgtaaaaactttaaagctttttacgtactttgccttccatttcacaaattagattttccaaaattgccttcatatgaccgatttattgcactaaaaccacgaattttgtggtatttaatgctgcttttagagtggttttgcggacaagcgaaaatgactggaatttcatacatagacgcaacttcaatcgcagtttgccatccaaaaagaatctcgagaaacaagatttttgctggaattgcaaaattaggaaaaagcacgtatggctggttttttggctt…
>1016103_1019220_3117_IS4_ssgr_IS50
caaaatatctttgtccttcaggcaattcttcttttacccttgtaccaaccataactcctagttcccgtatcacttgatttgctgcatccgtgaaatcgaagttaaacttgagatagagattattggttggtacatttgagggtttaaaccttccggaaggagtaataagctctccgttctcatcacctgcacagaaaagaacctcatcaacaacacgacgtccgacttcctttaatagctttgtagaagttatgagttctggtggtgtgcttttgatgtattctatcgtcactgtaccattagctggaatagcactattttcgacacatttgacaacaccagtattgctatcaactatataatcaacgcttggctgataagttgtttgcccttgaaaaa…
>1362611_1365569_2958_IS5_ssgr_IS903
gctaacattaactgagctgcaggcatattattagtagttttttcagacttttcatcactatcaatatgttttccttctccctctcctttttctgcctcatattctttacttttctggtattcgctgtaacaaaaagcagcacttgttataaagttaaatagattagaagttaaaaaggctgcatctcctatcatgctttcttctaatgtctcgcttactatgctggctacaataaccaatatagttaaaacagcatcggcgcaattcatgtagtcaccaatgttataaggaacgtctttccccgcttcttctgctatttttccattttcaaggtctctcagttcttgttctttttgtgctatttttctattattataaattaaatatagaatacacata…
>973523_976709_3186_IS5_ssgr_IS903
aattttgagagtgatcgttttgagagtgataaatatttacttaacactgctgaaaatttacataggcctagtgataatatttctttggagtctatttcagtaacgcttgaagatggaaagtttattattactgatagtgataatgcttctttgcatatagaactaaatgatagtgatatgtggattacagactatggtagagaagtactaggtgaatattctgaaaatgaagatagagtaaaaagtgaagaagatgactctctaacttttaatgatcactcagcagagcttgaagatggtgagttggttattacttatccagaggatattactacaaactatggtcctgaaatattacatggctttgtgctcatgagcccgatggatgatcctaccatg…
>150152_147631_2521_IS5_ssgr_IS903
tgtccgaggaaatcatgaaaattgtgatagggcctatgaggggtggtttagatatttagacccatacccattttcctctaaaaaatgtgaaaacttcgtttctagttggtctttagatgctggaccaatgagattttttatatttgactcctcgtccggtgaagatattttcacaactcaaaatgaaattgatgcctttgagaaacaatttgataagctaacgcaatatggtcctaatgaacctatatggtttttaactcacagacctttgtggagatctccgaaaaagaaaattttaacatttgaaagccatggaaaccttgcacaaattgaagcttttggggacaaatttccaagtaacgtttctgctgtagtttctggccacattcatatagctca…
>1463530_1466653_3123_IS4_ssgr_IS4Sa
aagatagggtatgggataaaaaaacaaaattgtctgaactagtacttgataagattaactcacaacctaccactgaacctaaaaacactccatcaagcaatatggaggaaaatcaaactccatacactgtgccagcagcaaaagcaaagaaagctaaaactacaccaactaccgatactgccttcaaatcatcattaaataccgtattcacctcaaaagagggttatgcatgtgtatttgttatagcatcctctatatcaatactatgcttatggcatcttccacttggaaaggtttcaattttacagggattagtgccaaaagaaaaaagagaacttgctggattaatattgaacatattattaatagcgttaatcgtggcacttgtcttgaatttaa…
>1025644_1023423_2221_IS3_ssgr_IS3
gggcggcatacaagggtaatacagagacagttttagcattactgaataagggtgctaatgttaatgctagaactgatagtggtgagacagctcttcatatggcagaacagcacggtagaagagaaattgttgatttattaaaaaatactacaacacatcaacgcagccgtcgtgctattaatacaaaaactattacaagtagtaatgtatcagatgatcttgagttttttgctgcccaaaataatgccactcctgtcatggaagatgggaatcatagtgttgaggagaaagctacaagcagtgctataagaacatcttcgttgataaatgatttattcggttgggtaaaaggttctataggtgggttatttaactctcgcaccatagaatcagaaaaaa…
>1192614_1195833_3219_IS256
ctttacagatgttgtaatgcaaagaatacaagtgctaaaagagaattctaaaatttccagcaatataatatgtaatttggtatcaaggggagccgatattaacagctatgaaaaaataaatcaagaattggaagaagtatttaaagatcataaaactaatatacaaaaagcttacttagaagctaataaacgtattaatgattttcacgaagctgtagcaaacgcaactactggtaaaatagaacttatagaaatagataatacaactttttatctggagtactcggcagatagcacagtagatgttgcaaaagccgtagaagcagcaagaggtttaggattatacgatgggaatattgtatttggcagcaatatagtaaaaattggtgaaagtgaaat…
>1288260_1291230_2970_IS481
tcttcatttaaaggcaagatcaatgtggatatatcaaattataaggaattaatctcatttttaactggtgaagagttttcaaaaagttacccaaaagcttcaagtgcgtttgagaaattcataccttccttatcagaaaaaacagatgatactgccattcagttcacaataagatatgatgatgatatagggtcgggctttattggaaaattatccactgctgattttatggataaattaagtaagattactaaactactaaatgatcaaagtagcaattagtatatttgtactattggtttttcatttaaatatcaacgcttttaccttggatgataaacttccagataagaatatggaaaagcgtgcaactaatttatttgagataataaaatgtcc…
>1140871_1143379_2508_IS982
ataattagcacggcaatttgaatcacctaaagtaaagtcaacaggtctgcttgtaccaacaattacattaatttcttgatttgatggtgaccaccagaatccatgttcattgtctgttttagcaattaaacctgcaacaaatgggctagtaggcaaaacctcttccttgtctgtaaatattttaacccatggatcaacaacataaacacgagaactaccgatactttttctccatttgattgcttcttcatcattagtatttgggccatctgctactattattgctcttaatttctctgctataggaatcaaagctgcaactattggatttttagatttttcttcttttgactctgtttcaggcaactgatgagtaaagtgtggtgcaatcagaattct…
>778848_781143_2295_IS982
tacggcttgcatcgtctattacacacactaaatagtatcttttgctctcatttattatcatatctttactcaaataatgacagtctatatgcgccagttctccagctttttccctgattatctttctcttcacctctttttcttttgtgctcaacttattcatgccggctctcttaataatattatatataccagatggagaaggtgttttgttgcccaacttttttgctagtatagcacaaatttcatatttatttatcccttttttccgctcctctataactgctttttctatttcaatatctgttcttctactttcccatcttggacctctttttcttggtaaaaactctttttctaatccgctatttctatacctattataatatttacagaatg…
>446840_449198_2358_IS630
atctgaggaaaatagtaaaagggtattatctggtacaaaatggcttactaatgctggtcagaactattttacttcactgaatgacaatcaggcaagtaatgctaaaccaactggttctgtaaaaaaagttgttaatactattttgttagtgcctattattgtgcctactgttctaacagtgttatcttttggttttgtcatgttacttttgaatgctgtgaatgctcaaaagaatgactctacattatctaaaatagcaaaaggtacggctaaattgttaatttacattgccgctgctgtacttttaatcacatgtataatattaaatctagtaatttcacttataccattccttatctttctggctatcaataaagacatctttaatcaaaaaagtgt…
>1629694_1632661_2967_IS110
tactgcttcgatataacacttatgctcttcagttagaatacgctctgagaggctatgaatatcatcatcgggcagcacttgcacagcagtttggctaattatagtgccagcatcaacttcaggaatgacgtaatgtacagtacaacctgtaattttcacccctgcttttagagcttgctcttgagcgtttagtccttgaaaagacggaagcaaagaagggtggatgtttatgatcttattattccacttacttaagaaatcagcttttaaaattctcatgaaccctgcaaggcaaattaaatcaaccttatgctcagtgagtatttcgtgaattttatcggcatcaagtggcctatctttaacaacaaatgctgaaatgccagcttgttttgctaattt…
>1050560_1053575_3015_IS110
tcttttatttaattccctcatattaacctcaacaaaatcccattttttaacgacaggcagatttcttatatttacttgtcgttatttaattatattccatcaaaaagtgaaaagcaagccccttccacaatcacgcgtataggtttaacgaaatattaagatatattaaaatataagcatatatgattaatatattgagcaaactagctgtatatttttccaaggtctattcaaatgacgatgctcgtgccacaaaagtacaccttggtaaaataccgctacataattttctagttcgtgaattgaattatcctgttttggatctgagtcattattgcagtttacatggtattctgtgaggttaaattctataactttttgatcagtaaaattctttgc…
>1078795_1081396_2601_IS110
gccacaactgttatgtttggtgccaatgagtcaattgatgaaacagatttttcacccttaaatggaaagcacgttattatttggccagacaataatgaagtaggaaaacagcatgctgatagaatagctaataaacttggcaatatcacatgctctattttaaacattcctgaaggtaagaaagatgggtggaatgtacttgatgctattgtagaaggaatagatataaaccaattactaacatcaaataatgcagtagttaaggacaacatatctgctttttctattaaacagtatttaagtgataaatcaccaataccaagagatataattttcccaagaatcttaactccaggaggattattggtatttggtggaactcctaaagttggaaaaact…

## Sheet: wNo
IS Prediction Table
IS Family	ORFs Distribution *	Different IS(s)	Total IS(s)		[ 49 ] ORFs related to IS(s) were found in this replicon
ISL3	[0 / 0 / 0 / 1]	1	1		[ 12 ] Putative complete ORF(s)
IS5_ssgr_ISL2	[0 / 3 / 0 / 0]	2	3		[ 26 ] Putative partial ORF(s)
IS5_ssgr_IS903	[0 / 0 / 0 / 4]	4	4		[ 0 ] Pseudogene related to IS ORF(s)
IS3_ssgr_IS3	[1 / 2 / 0 / 0]	2	2		[ 11 ] Uncategorized ORF(complete/partial/pseudogene)
IS6	[0 / 12 / 0 / 0]	1	8
IS256	[0 / 2 / 0 / 0]	2	2
IS4_ssgr_IS231	[0 / 2 / 0 / 0]	2	2		Predicted IS(s) number: [ 44 ]
IS5_ssgr_IS1031	[0 / 1 / 0 / 0]	1	1		Different IS(s): [ 19 ]
IS630	[0 / 2 / 0 / 0]	1	2
IS110	[11 / 2 / 0 / 6]	3	19
>989238_992268_3030_ISL3
agtaccaaggagagaagtggtacttactgcaggagtagatgtccaaaaagatcgtttagaagtagaagttgtcgcatggggaaaaagccgtgaaagttggtccatagactaccaagtatttgaaggagatactggaggtggggaagtatggagaaaactctctgagctcttaaatcatcattttattggtgaaaatgggcttgaatacatgataagtatgatggcggttgatgctgggtatgcgacacaagaagtatacaattgggtaagaggtcatcaaggctctggaagagtaatggcagtgaaaggtgtaaataaagctctagtaccacttagcagcccaagtagagtagatataacagttggtggtcaaaagctaaagagaggaataaagctgtg…
>1187911_1185657_2254_IS5_ssgr_ISL2
gaatattgtaagtgagctgttagagatgataaaacaaccagatcaagctctacaagatgtcaagatagaaagccaagttagagacctaaaactttaacaaagattttttcagtacacttttattaacttggcagtgcattttattaagaatgtgtagctttttccacaatagtccaaacatgtcataatacgctgccagcctaatgacttacaatagccatcataaacacgtatcttgccccgttcagactattataagaagggctataaacgtcacggctatctccggaagccaaaccagctagcgtgggaagcatttgtgttggtggtcgttttttgataaaaatcataagacctgctgcaaaaggtaatgacaaaatgatgtgagagaggtagaag…
>1188483_1186028_2455_IS5_ssgr_ISL2
ggtttagtaaaacaaggtatagttattaatgccaaaaatactgacggatggacaccattgcattatgctgttaataatggcagcatgggtgttacaaatactttattaatgaatggagctgatgtaacgcaggttaccaataaagggaatacacctttacatattgctgttttgaaaggttacaaagaaatcgttgagattctattacaacatgtaagttgtgataaattaattgactttatagatgctggaaccactactagtaattctacataacttcacgttgctgctaagaatagctcattagatattgtcaaatctttacttaaacatggtgcaaattatcatattcaaaataaggaaggtaaaataccatttagtctttctgaagataagagt…
>932253_934728_2475_IS5_ssgr_IS903
ctcatagctattattccagcttttgatgctgcataatttacttgcccggcatttcctgtcaatcctactattgaggaaatatttatgattcttccccaattatttttaattaatttcttgcatgcttctctatttagcttaaatgtagaactcaaattaatatcaatcaccttttgccatgattcatctgtcattcttagtaataaactgtcttgtgtaatgcctgcattgcatatgagcccatcaaagcctttcatcaactcacttgctttatttattagttgatttacctcttcagaatttgataagtcgcaaggaagtacgtgaatgtttttttcatattttttagcaacttcttcgagtacttctttttttgtactagaaatacataaagttgct…
>932837_935192_2355_IS5_ssgr_IS903
tcttgtatttattggcgaaattatggcggctgcatgccttttttattttttctattcagcctaaacacgcttcgtttaagcgttagcacattatcaattacagtaataaaatcaacaccatgtggatttttttgcctttttttgattggtaaatttcttaacacttatagctaaagtaatttaagagagccagcgcgtgactagttcttattacttgatcagtcttctggatcccagtgtctgggcactgggatgacaggagtgtgagataaggctacattcatactctaacaggtatgacggtgtcattccagcacttgatgctggaatgtctttgttgcaccactcaaggaaagaacaggcagttactgatggaatttgttataaaatagatattta…
>658703_656389_2314_IS5_ssgr_IS903
aacttataaactctagcaaatgaatttgtgagtttagtggtgttaggaatacctggctcttttatgtggattgacattctcaataacctgctctagagatagattatataattttgacaaggttcttggcatgtgatatttttctcgaatatagggaatggtataaatgactttatatctatatccagctctaggggaagcttcaatgtttacgtccatccctgataaaggatattctatgtccatgtgcagctttgggggatagttctactttgaagatttctttcacttttactattgcgactcccgattggctttgttgcatagctcagataaaaagaactggcagttactgacgaaattcactataaaacaggcatttaagctacgaaagaaaaa…
>659304_657047_2257_IS5_ssgr_IS903
ccaggaaaacatacaccagaggaaataatatctagtgtaaagaaaggtctatatgcagtaaattttggtggtggacaggttgatataacatcaggaaaatttgttttctcatcttcggaagcttatctaatagaaaatggtaaaattatacagccagttaaaggggcaacactcattggtgacggtccaacagtgttgaaaaaagtatcaatgattggtaatgatctaaagttagatcctggtgttggtacgtgctcaaaagacggacaaaatgtgcctgttggagttggtcagccaacactcaaggtcgatgcaataactgttggtggaactgaatgtttagataagggctaagcgaactcagctcatgctgtacaattgtacaaatattataaccat…
>1278402_1281149_2747_IS3_ssgr_IS3
ccagtggtcgatcgcaatttgcttaaagatgataagagtctaccagattgcaaagccataattgatcaagtaatggatcatctatcaaagtatgaatttaaccagattatacttctgattatcaatatttcttccaaagccaacgcttacatagataaaagtgcaccttggatgttaagcaaaactgacagagagcacatgaatttagtaatttacaaactactcgaatacattagaataattggtattttattgcagccaattgttcccagatcagcagaaacgatactagatcaattgcaaattccaaaagaacaacgtgatttaaaatctctgtgcaacgcatgtgtaagtttaggcattacactgcctaaacctacgccgatttttttgaggatc…
>1279164_1281414_2250_IS3_ssgr_IS3
tgatgctaaagctgctactataactgatgcgtacgttgcaatactactaaattttacaatctgagttgttctatcttttagttttggttgatcacctgtttcttttgctactgcatgcaattttggttgattaccttcttctttaaataaattgctaagtgaccttacccagaaaaagtagagaggaagttaagacgtttttgaattaaaatagaacgttttttcaaagaggtgtagtatgggaaacagaagggaatatacaatagagtttaaattggaagcaataaaactagtaagagaaacaggtcaaccgtcagcaaaaatagcaagagatttaggtatgaatggagatttattaagcagatgggtaagaaaatataatgaaaaaatgtctggagt…
>56848_59504_2656_IS6
atatgtttttgaacaagccaggagatttaactggcgagtctgataaaataaaggagttggttgagcaaacaaaaaggaaaattgaaaatgttgaagataatgtgaagaggttagtgaataaagttgttagcaaacttaatataccgtgtgatcaagctatgcttaatttaagagaatatgcagaaactcttaataaccatagtgaagatgagtacgatgaccaatataacagtgaatttattacacgctcatttcttaatgaatctaaactttaccaagcttaccttaaggcaatagaaagaccaaattattttattttcattgaagaagttcaggtattagcttctttagctaatattgaaattaatgtccattgtgaagtagatggtagagaggaac…
>123385_120765_2620_IS256
gccagaaggaaaaacaaataatgcgttactcaaagcagtggtgagagctcacctatggaaacggcaactagaggaaggaaaatatagaagtgtaaaggagctaagtgccaaaattaatataggtacaagacgtatacagcaaattttgaggttgaactatttagcaccaaagattaaagaagacataataaatgggaggcagccaagaaatttgaaattagttgatttgagagaaataccgatgctgtggagtgagcaattagagaagttttacaggtttaagcaagctgtctgctagtaaaaataagataatttctttagaagaatcgggaacgttcaaaaaagtgtgtcaaaccgaaaaaaaagtaataaattgatataaaaaatggaggtttgata…
>123821_121366_2455_IS256
ggcaaaaagcgcaggaattgataaagaatcagccatatagaaaggtgaaatacgaggaagcgctgcttagaggaataattaagtgcaagagctgtgatgtaaatatgacgctgatgtatgcaaaaaaagagaataagagatatcgatattacgtatgcaacaatcatttaagaggaaaaaattgtgaatcagtgaatcgaactatagtagcaggagaagtaaaaaaagaagtgatgagggagacagagaagctatatgaaaaatgggaagaaaaagcagaagagtggaaaaatttaagttttggaaagcagaaagaagtagtgaaaaagttaataaagggagtaatggttaaggaagatggaatagaagtgcattctgaatcagaggaaaagtttatac…
>584486_581953_2533_IS4_ssgr_IS231
aaaaggtaaacttataggtagggatgaaaacggaaattcttactatgagtcaaataaaggaaaaagatgggtaatatatggtaatgtttctgaccccacaacaattcctccagaatgttatatatggctgcataatactaataatgaaataccaattaacaataacaaaagaaaaactcctaatttaacggttacaaaagatgcatactacccaaagcaaaaggtgaaaaactactatgaaagctggaatcctaataattaaagatgcgaaggtcaaatatacttgaaataattgctggatcatttgtattaattttcactatttttcttgtcttcttcgctattaataagctatcttacataaagagaaactataaggattgctataaaatacatggc…
>583625_581218_2407_IS4_ssgr_IS231
tcagtataggagtgttttttcttacgtacttagggaagtgttaaataaaccatacgtgtcaagttaaggaaataaaggtatgaaagagatagaataataaggtataagttctcccagaagtacttttagtgagagaatcaatgaataaagtaactagattatcaaaaaagctcaaagaattttttaatgaaaaagcagacaaaatctcaattacaacaaggtttataaaaagaaagagaaagctaaaaggttcatcgttcgtaaaagccatggtcttgggtaatataggggttgataattgtagcgtagaaacaatgtgtcaattactaaacgaggactcgatagatataacaaaacaaggtttggattttagatttactgaagaagcagtggaattta…
>209966_212471_2505_IS5_ssgr_IS1031
ctttttctttggtagaaaatatcacattaaatatgtctctttgatctttaagttcctgatgttctattacactatcaacctcttcatctgagattctgatttgatcctcaaaatacttttgatccagagaaatatattgtgcagttcgatattcaggataataaaaattaaacttatttctttcatacaaatcaagtaaggcttgatcatctggttcaggaacgtttataattgcatccccagttattttaacaatatcaatcactctagtttggtagcgatttttgtatatctgctcatcaacactctcaccaaaagttaccggataattatctttaaataatgaagtcatgaacatcattgcaggcaggattttctctagcttttctatatactcct…
>1161821_1164071_2250_IS630
tccgtaatctcactaaaacgttgtatttttacataacttttatacttactaacttaatatataatcagaattcctagattccagactcatgcatcaatagacctgctgcaaaaggtaatgataaaatgatgggagagaggtagaagaggaataagcagatagagtaaggtaaaaaaatgagctttagttactacaatataaagaaacacccaagaaattttcgtaatataacaggcttaactgtagaagaatttgaaaaggtgatagaaaaagtggggaacgttcaaaaaagtgtgtcaagccgaaaagaaaagtaataaagtgatataaaaaatggaggtttgaaatgagtcaagcaaatagaactaccggattagtagactataaaaaactagaatc…
>688445_685324_3121_IS110
gatcaaggacctaaaggagaaaaaggaaatcaaggcactaatggaataactccaagtattaatcaagttgttaccgaattttcttctaacagagcccatctatatactttagcagcagctataatggaaaaagatcagcttaattccatgggattttcagaaagaatagcacatttttttggtgagcgtgtaaagcgagaagattctttaaaagcgttagttaagggcgtacaaggtcctccaggccaaaagggtgaaccaggccgtaacggtgaaccggggttaaagggcgaacaaggttccaaaggtaataagggtgatcgaggttttcttggtccagaaggttctaaaggagatactggaacgtcaggtgcgcctggatcaaaaggagataaaggt…
>250127_247162_2965_IS110
atacaaattataatgacttcttccatagtttttggcagtgcttaactttattgtcacaaccttagccaatagaaaactccttgacacattttgccaactcccttaccatgacgtccagtacaatgttgcaaattaaaatctctccatcctgtgctggttcttcgattctaaacgccacttctacctgatcataaccaatctgaattcgttctactaatgctttaatgatgccacgcttagtttgccaatctagctgttccaaattagattttacactggaataaagactctttatactgttgatgataaggttcattcccttctctattgctttttgatcaactacctttttcttctcttcttctatccctcttaagcgttccctcattcttttcatcg…
>101261_103904_2643_IS110
aagctaaaaagcaatctcataatcattatgctgagaaaaaattcagtgtgtaatcagaaaaaatagagataatgttttctgatatgttgtagtggattaggttcaggtcccagtagaagcgagtttaaatactacatagatttgtagctttttttgctacctttactgtaaaaaaggggtagtactttagctatagcaactttgttagcatcaggagtgtttgctgcagctccttatgttagtttcttagttccagttgcagcgttaagtgttggccttccatttattattggtagtgctgtattttctgctctagtttttgcgctttcagctgcagtgcaaagagctaacaattacttcttcttgtttagatgctcaaaatgccaaagaaaaagctaa…

## Sheet: wMau
IS Prediction Table
IS Family	ORFs Distribution *	Different IS(s)	Total IS(s)		[ 51 ] ORFs related to IS(s) were found in this replicon
ISL3	[0 / 1 / 0 / 0]	1	1		[ 17 ] Putative complete ORF(s)
IS5_ssgr_ISL2	[1 / 2 / 0 / 0]	1	3		[ 25 ] Putative partial ORF(s)
IS5_ssgr_IS903	[0 / 0 / 0 / 4]	4	4		[ 0 ] Pseudogene related to IS ORF(s)
IS3_ssgr_IS3	[1 / 2 / 0 / 0]	2	2		[ 9 ] Uncategorized ORF(complete/partial/pseudogene)
IS6	[0 / 12 / 0 / 0]	1	8
IS481	[0 / 1 / 0 / 0]	1	1
IS4_ssgr_IS231	[0 / 2 / 0 / 0]	2	2		Predicted IS(s) number: [ 46 ]
IS5_ssgr_IS1031	[0 / 1 / 0 / 0]	1	1		Different IS(s): [ 17 ]
IS630	[0 / 2 / 0 / 0]	1	2
IS110	[15 / 2 / 0 / 5]	3	22
>863791_861219_2572_ISL3
attagattgagaaactcttggtacaactccaaaatatgcagtaagtttctcaggtctacggaaatcattaatgtctccaattgttacaataaaaacagctgcagaaattggacctattccctttatgctgataagattgctgaacccaggaagttgtttagcgaaagctataatttccttttcaagctttttaaggctttctcggatagcttctaaatgatagctaatcacttcaatttcaactttttctaaaggatcccaattatgcttttgagtagcacgttcaaatcctactttagttgtaagtacttcttttttaatttttattccatggtaattaaaaagaccatgaactttattgattaaagatacccgtgactttactaactgatctctcgt…
>704312_707039_2727_IS5_ssgr_ISL2
gtttagtaaaacaaggtatagttattaatgccaaaaatactgacggatggacaccattgcattatgctgttaataatggcagcatgggtgttacaaatactttattaatgaatggagctgatgtaacgcaggttaccaataaagggaatacacctttacatattgctgttttgaaaggttacaaagaaatcgttgaggttctattacaacatgtaagttgtgataaattaattgactttatagatgctggaaccactactagtaattctacataacttcacgttgctgctaagaatagctcattagatattgtcaaatctttacttaaacatggtgcaaattatcatattcaaaataaggaaggtaaaataccatttagtctttctgaagataagagta…
>327752_330227_2475_IS5_ssgr_IS903
ctcatagctattattccagcttttgatgctgcataatttacttgcccggcatttcctgtcaatcctactattgaggaaatatttatgattcttccccaattatttttaattaatttcttgcatgcttctctatttagcttaaatgtagaactcaaattaatatcaatcaccttttgccatgattcatctgtcattcttagtaataaactgtcttgtgtaatgcctgcattgcatatgagcccatcaaagcctttcatcaactcacttgctttatttattagttgatttacctcttcagaatttgataagtcgcaaggaagtacgtgaatgtttttttcatattttttagcaacttcttcgagtacttctttttttgtactagaaatacataaagttgct…
>328336_330691_2355_IS5_ssgr_IS903
tcttgtatttattggcgaaattatggcggctgcatgccttttttattttttctattcagcctaaacacgcttcgtttaagcgttagcacattatcaattacagtaataaaatcaacaccatgtggattcttttgcctttttttgattggtaaatttcttaacacttatagctaaagtaatttaagagagccagcgcgtgactagttcttattacttgatcaatcttctggatcccagtgtctgggcactgggatgacaggagtgtgagataaggctacattcatactctaacaggtatgacggtgtcattccagcacttgatgctggaatgtctttgttgcaccactcaaggaaagaacaggcagttactgatggaatttgttataaaatagatattta…
>41041_43354_2313_IS5_ssgr_IS903
acttataaactctagcaaatgaatttgtgagtttagtggtgttaggaatacctggctcttttatgtggattgacattctcaataacctgctctagagatagattatataattttgacaaggttcttggcatgtgatatttttctcgaatatagggaatggtataaatgactttatatctatatccagctctaggggaagcttcaatgtttacgtccatccctgataaaggatattctatgtccatgtgcagctttgggggatagttctactttgaagatttctttcacttttactattgcgactcccgattggctttgttgcatagctcagataaaaagaactggcagttactgacgaaattcactataaaacaggcatttaacctacgaaagaaaaat…
>40440_42696_2256_IS5_ssgr_IS903
caggaaaacatacaccagaggaaataatatctagtgtaaagaaaggtctatatgcagtaaattttggtggtggacaggttgatataacatcaggaaaatttgttttctcatcttcggaagcttatctaatagaaaatggtaaaattatacagccagttaaaggggcaacactcattggtgacggtccaacagtgttgaaaaaagtatcaatgattggtaatgatctaaagttagatcctggtgttggtacgtgctcaaaagacggacaaaatgtgcctgttggagttggtcagccaacactcaaggtcgatgcaataactgttggtggaactgaatgtttagataagggctaagcgaactcagctcatgctgtacaattgtacaaatattataaccatt…
>810268_807809_2459_IS3_ssgr_IS3
cgaaattatttttagcactcttaaaagaagaatttaacatttcgtgagactcatcaactttacttttcaacatagtctgtggagtaggtacatggtgagcagatggtaaatttacagtagaattaccatcagcttggcctagatgtgcctgctgctcagataatccagaagcaggatctaaagtacatacgggagttggaaacaactttgatgctaaagctgctactataactgatgcgtacgttgcaatactactaaattttacaatctgagttgttctatcttttagttttggttgatcacctgtttcttttgctactgcatgcaattttggttgattaccttcttctttaaataaattgctaagtgaccttacccagaaaaagtagagaggaagtt…
>810823_808563_2260_IS3_ssgr_IS3
accagtggtcgatcgcaatttgcttaaagatgataagagtctaccagattgcaaagccataattgatcaagtaatggatcatctatcaaagtatgaatttaaccagattatacttctgattatcaatatttcttccaaagccaacgcttacatagataaaagtgcaccttggatgttaagcaaaactgacagagagcacatgaatttagtaatttacaaactactcgaatacattagaataattggtattttattgcagccaattgttcccagatcagcagaaacgatactagatcaattgcaaattccaaaagaacaacgtgatttaaaatctctgtgcaacgcatgtgtaagtttaggcattacactgcctaaacctacgccgatttttttgaggat…
>838033_840689_2656_IS6
tgtaacttatattttctatgtaaaggtacctccctcacaaaaccactgctggattcattactagctgtagaatctaggccttcttctgtgcaattatcatttgaacagtccacaccactcgaatagccttcgtcagggaaaatttccttctctttttctggaatattaaagtaatttagagatatctcagaaaaagacaaaaaaccttgcttattttttccatactcaatgaacacggcctgcaaagcaggctctatacgctttatataagcaacgtatatattacctcttaattgtcttttttccttgaattcttgttcaaactctacaaccctatcattaactagtagggcaacccttacctcgttagaacaggtagtactttctatcaacaataac…
>1199449_1202467_3018_IS481
gtttaacataccaagaggtaaacagctatgaaaatgggtatagttctattccaattgaagtactatatgtaatagcaagagtattatcagttgatgttgtagatttattacctgaaccagtaatagtaagggaagacagctatgaagacgaggaaataccctatctaacaaaaatatacgagaatcaaaagttaggcaaaatagtaccttcattagtcaggtttgttcatattagcgagaaaatcaatcaagaggaggcaagattagaggtagcaaaaaatctagttaaagaaggagtgtcagttgacataatttcccaagcaaccggcttatctatttacgagtataatgatacaagaaaagaagtctgcactgattctatatattacagagtagggc…
>3323_790_2533_IS4_ssgr_IS231
aaaaggtaaacttataggtagggatgaaaacggaaattcttactatgagtcaaataaaggaaaaagatgggtaatatatggtaatgtttctgaccccacaacaattcctccagaatgttatatatggctgcataatactaataatgaaataccaattaacaataacaaaagaaaaactcctaatttaacgggtacaaaagatgcatactacccaaagcaaaaggtgaaaaactactatgaaagctggaatcctaataattaaagatgcgaaggtcaaatatacttgaaataattgctggatcatttgtattaattttcactatttttcttgtcttcttcgctattaataagctatcttacataaagagaaactataaggattgctataaaatacatggc…
>2462_55_2407_IS4_ssgr_IS231
tcagtataggagtgttttttcttacgtacttagggaagtgttaaataaaccatacgtgtcaagttaaggaaataaaggtatgaaagagatagaataataaggtataagttctcccagaagtacttttagtgagagaatcaatgaataaagtaactagattatcaaaaaagctcaaagaattttttaatgaaaaagcagacaaaatctcaattacaacaaggtttataaaaagaaagagaaagctaaaaggttcatcgttcgtaaaagccatggtcttgggtaatataggggttgataattgtagcgtagaaacaatgtgtcaattactaaacgaggactcgatagatataacaaaacaaggtttggattttagatttactgaagaagcagtggaattta…
>929994_932499_2505_IS5_ssgr_IS1031
ctttttctttggtagaaaatatcacattaaatatgtctctttgatctttaagttcctgatgttctattacactatcaacctcttcatctgagattctgatttgatcctcaaaatacttttgatccagagaaatatattgtgcagttcgatattcaggataataaaaattaaacttatttctttcatacaaatcaagtaaggcttgatcatctggttcaggaacgtttataattgcatccccagttattttaacaatatcaatcactctagtttggtagcgatttttgtatatctgctcatcaacactctcaccaaaagttaccggataattatctttaaataatgaagtcatgaacatcattgcaggcaggattttctctagcttttctatatactcct…
>629815_632065_2250_IS630
ccgtaatctcactaaaacgttgtatttttacataacttttatacttactaacttaatatataatcagaattcctagattccagactcatgcatcaatagacctgctgcaaaaggtaatgataaaatgatgggagagaggtagaagaggaataagcagatagagtaaggtaaaaaaatgagctttagttactacaatataaagaaacacccaagaaattttcgtaatataacaggcttaactgtagaagaatttgaaaaggtgatagaaaaagtggggaacgttcaaaaaagtgtgtcaagccgaaaagaaaagtaataaagtgatataaaaaatggaggtttgaaatgagtcaagcaaatagaactaccggattagtagactataaaaaactagaatca…
>182187_179066_3121_IS110
gatcaaggacctaaaggagaaaaaggaaatcaaggcactaatggaataactccaagtattaatcaagttgttaccgaattttcttctaacagagcccatctatatactttagcagcagctataatggaaaaagatcagcttaattccatgggattttcagaaagaatagcacatttttttggtgagcgtgtaaagcgagaagattctttaaaagcgttagttaagggcgtacaaggtcctccaggccaaaagggtgaaccaggccgtaacggtgaaccggggttaaagggcgaacaaggttccaaaggtaataagggtgatcgaggttttcttggtccagaaggttctaaaggagatactggaacgtcaggtgcgcctggatcaaaaggagataaaggt…
>498008_500972_2964_IS110
cacaaggtggcaccgcggttggcacgggaatcaatactaaaaaggattttgctgaagattttgctaaagaagtggcaaaaatcactaattttccatttatttcagcaaaaaataagtttgaagcactagcagcaaatgatgctttagttgagctcagtggagcactcaatacagtagcagtaagcttgatgaaaattgcaaatgatataaggctacttggttctggtccaagatgcggaattggagaaataatgttaccagaaaatgagcctggctcttcaatcatgccgggtaaggtgaatccaactcaatgcgaagcagtgactatggtatgtgctcaagttatgggaaatcatgttgccgtgacaattggtggctcaaatggtcactttgaattga…
>684020_686663_2643_IS110
aagctaaaaagcaatctcataatcattatgctgagaaaaaattcagtgtgtaatcagaaaaaatagagataatgttttctgatatgttgtagtggattaggttcaggtcccagtagaagcgagtttaaatactacatagatttgtagctttttttgctacctttactgtaaaaaaggggtagtactttagctatagcaactttgttagcatcaggagtgtttgctgcagctccttatgttagtttcttagttccagttgcagcgttaagtgttggccttccatttattattggtagtgctgtattttctgctctagtttttgcgctttcagctgcagtgcaaagagctaacaattacttcttcttgtttagatgctcaaaatgccaaagaaaaagctaa…

## Sheet: wDAna
IS Prediction Table					[ 154 ] ORFs related to IS(s) were found in this replicon
IS Family	ORFs Distribution *	Different IS(s)	Total IS(s)		[ 73 ] Putative complete ORF(s)
IS4_ssgr_IS4	[0 / 8 / 0 / 0]	4	8		[ 60 ] Putative partial ORF(s)
ISL3	[0 / 0 / 0 / 3]	3	3		[ 0 ] Pseudogene related to IS ORF(s)
IS4_ssgr_IS50	[0 / 1 / 0 / 0]	1	1		[ 21 ] Uncategorized ORF(complete/partial/pseudogene)
IS5_ssgr_IS903	[0 / 0 / 0 / 5]	4	5
IS3_ssgr_IS3	[0 / 0 / 0 / 7]	2	7
IS481	[6 / 2 / 0 / 0]	2	8		Predicted IS(s) number: [ 154 ]
IS4_ssgr_IS231	[0 / 3 / 0 / 0]	2	3		Different IS(s): [ 46 ]
IS66_ssgr_ISBst12	[22 / 7 / 0 / 0]	5	29
IS982	[0 / 1 / 0 / 0]	1	1
IS5_ssgr_IS1031	[17 / 20 / 0 / 0]	5	37
IS630	[6 / 7 / 0 / 0]	5	13
IS110_ssgr_IS1111	[0 / 1 / 0 / 1]	2	2
IS110	[22 / 10 / 0 / 5]	10	37
>1316062_1318345_2283_IS4_ssgr_IS4
atataggttttattatttttttgataatgcaattatggaaaagttaccaaaaataaagtcaccagaagattacaatccttcagaagatgaagaatatatgagcgtaaaacaactggaatacttcagcttaaagttacaatcaatactcgctgagttagagaaacaagaactagaagataatagtattgatacatactattctgatgaagatagtggaaacgaggaattaatcaagcgccgaaaagatagaaaagaaaaaattaaggaggcgttagaaaaaataaaattaggcacttatggttactgcgatggaacaggagaagaaataggagtcgaaagacttaaagctaatccgcttgctatatattgtattgaagagcaagagagagtagaaaaaga…
>1316670_1318842_2172_IS4_ssgr_IS4
aaatttctctctaaattttttatcattaaattatccaaagagtgcaagaaacagcacttttgtttctattttattgcaacaaaaaagtttaaaatgtgtcttttttaggtgaaatatgcaaaaaggaaaaaaccttattctacaaattaaaaatataatatactcgaaaacttttcagaaaatccattgtgttgagttttacacgaacaagaaaacttcctttttcgacagtattttctatgattttaaagttagttaaaaaaagtttgggaatagaatgtgaacttatggagccattgacatgtaccctcaaagcaagctttttctaaagcaaggtataagatttgccatacaggctttcaagaatttaagcatccaaacagcctatcaggatgaacc…
>802146_799643_2503_IS4_ssgr_IS4
ctttcctggatcccagtgtctgggcactgggatgacatcatagggacactgggattacaccctgacaatcgtcatccagctacttgttagcggctaagagataccgcgaatgaatcgcggtatgacggttcgtggcggcatgacgataacctcgtctcactgccattaagttaaggaaaaaagatagattttatgggataatgatgtataccaataagtttaaaggtagtatgagtaaaaaaggcagtaataaaatttattcaaaatgaattggcaagtctagaatttatagaatcccataaatcatcttcaaaagattttatgagaaagaggaagttatcttttattgacatatttatcttaattttaagaaaaagtgtaaagtcgctgcaagtaata…
>802826_800446_2380_IS4_ssgr_IS4
aatggcaccagaaccagaaactgctgcaataacataaggaagatattgaccagatgtgaaactaaatacagataataatgaaacagcaattaaaggtttccatatagtccccttagttttagtaagctcctgactatcttttagcaatgaagaattattggatgtcatcatttctttgcctcacttgttaacgataatttaataataacccaattaataatttctgtcaataatgaattatgaaaaataaagtcaaaatttgaatagataagctataagtaatatacgatcagcaatagctatacaatagacttcttgtataacccacactaagtagaaaaaaggtgtcatccaagtagctgacactgctctcctttgtcattccagtgcttgacactg…
>658320_661377_3057_ISL3
attttttcccgtaggcacagtgcctaggagagaagtggtacttactgcaggtgttgatgtccaaaaagatcggttagaagtagaagttgtagcatggggaaaaagccgcgaaagttggtcaatagactaccgagtatttgaaggtgatactggaggcggagaagtatggggaaaactctctgagctcttaaatcatcattttatcggtcaaaatgggcttgaatatatgataagtatgatggcagttgatgcagggtatgcaacgcaagaagtatacaactgggtaagaggtcatcaaggagctggaagagtaatggcagttaaaggtgtaaataaagccctagtaccacttagcagtccaagtagagtagatataacagttggtggtcaaaagctaaa…
>204246_206859_2613_ISL3
atattaaaattttctttgtaagctatgctttcaggaatgctccagcattttgtgagcttttctcttatagagttaataatttctgttacaactaattcatcctttttgctctcaacgcttttttcgtttcctatttcattttttgcccctctaacatcccttcttagttttttctctacacttttttttctttttggaattggaatgaattctttaccctcgttaataatgacttcttcttgcatttcgataatttgcctcggttgtgctacaacagtgtgctcaactatttcttttttcctttgtggtataggaacagctaacgtatcattcgtttgggcttttgttgaagataacgaaaaaagcaaaaaacaacataaagacaaaaaaagaatataa…
>203837_206240_2403_ISL3
tgcaagtaatgcattgggtttggtaagtatgggttttgcgttatagaatgaagcacttttggtgaatttgtaaagaaaactggatcccagtgtcaagcactgggatgacaccatttgttgtaaactcacttttactctatggttatactaccttgctgctatcctgaacggatacagtgggcttattaaattatagaattactttagctatagaataaaatctagtgttacttcacgccaaatgtggtggtgctgagtaggcaagccggtcaatgggctacatttatatactgcacgcattgcattatctgctatcgacctgaaaagtggattatttcgataggaatcactgtctgctacatccgccataattatctcgccttgactggataacaataa…
>46984_49171_2187_IS4_ssgr_IS50
gtgcaactccggcaagacttgctacttcttttctgtttaagtaaccaagctctggcattaaacacaaaaaatcttgtgataactttttacctattccaggaactgttttaagaattttttggcgttgttgtaattcgcggctttcatcaataatcttttgtatagtatcattgagttcgtttatttgactatcgaaaaactcaatggtcttttgacagctttcttttatatgatcattttccggtgcttcaagtctgcatttttcttgagttctcatttgcgtaatatcatcacgacgttgacaaagtgcagccaaagttgattgttctgtagaggtaggtacaaatagagagatagttctatggcgttcaaatccatattgagcaagagctcttgcat…
>517353_519840_2487_IS5_ssgr_IS903
agcaggaaaagagcctgaaccagaatcagccgaagaggatactcagcaacccagtaatttcttatccaatattttttcaacaattaaatccattattgattctatctcatcactcttttcatggttatttgggtcgaaagagaaagagtctaatcaacaatctgatgataatccttctttgtttaagctcgatgctaatgagttagatcacgaagttaagcctgatgccaatgagttaggtcacgatgttagagatcacttatcagacaattataaccattacaactcatctgatgggctaatgtaatatagctaatttacagtatctgttcagatgcatggctaatgtacaaatattgaaacaaaaattccagtgcccctgtgatgtcattccagtgc…
>879975_877646_2329_IS5_ssgr_IS903
taagtttgcctagcatagcagttacaccaggatcagttgcattggaaccatcaactttaagaactttatttgcatctataagtttgcctagcatggcagttacaccaggatcagttgcattggaaccatcaacattaactttaccatcgaatttagtatctgctgctgttttagtataaacaccattatcaccagcacctgctgcgagccgtggtactaaatcggctatgcttgttataggcacttgattaccgttgtcatcataacgtaacaactcagctttagtagctaattcagtatttgctgctgttttagtatacaccctattgttattagtaccacctgttgtaagggcagttacaaaagggtctgatatgttggtaccatcaacattaagtt…
>752316_754608_2292_IS5_ssgr_IS903
caagcactctcggtgtagtagttacatctgtgagctgtgtatccaaaaggtttgtagccaatttttggctccacaattttttaccgtcttcattaaaagctattaactcaccatttgaaaatggtgctattattttatcgttagaaattgttggcgatatggaatacaaacctcgaacctcattgataccgttttgataagcccaagcggagctgccatcttttatatcaaacacgtacagataattatcaatagtcaatactaccaatttattatttattactgctgcttttcctcttactggagctctcaattctttttcccactcaatcttgccagtttttgcgcctattgcgtgtaaagtgttatccactataaagaaaacatttttttcataat…
>752991_755241_2250_IS5_ssgr_IS903
tcttaagaaccttaattacaacggaaatgttcttgctgcatgttaaaaacgttgatttatgaacgaaatattatattattatgtgagataatgtatattcttagaggtagtacacctcatccactatgcagcaacgtgcatagctgtatgaacattgagatataaaataatttataccaagaagaaagatgtcatccaaatagcctcttttcctgtcatcccagtgcttgacactgggatagctttgttgcatagcaactgaaaaaatctggtggctactgacaaaattcattataaatagctatttaactgttgaagaaaaaatatgccacaaaaaatgagagttagtaactgccatgaatataacaaatttctagaaaaaagaggaaatatttttcg…
>167393_169694_2301_IS3_ssgr_IS3
aacttggatcagttgaatatggtaaaagaagtttagttagtcagagcatgttaattaacacttcaaaaatttatgcagctgctgggggaataaatggtcattggacaaactatgcaaatttgcgtggtaacaaaaacaaagataatgaccctggatatgataaagacaagactttttgggtaaaacccaacatttatagcgattataatgggctagaactagggttaagacaatcatcaattaactacatctcccctgaaatctataactttcaactcgggttcagttatgtcccaggaaaaaataacttacagtacagcaatctaattgctgctggcctttcctataaaaacagcttgtcagatgatataggttttactactgctttgactggtgaat…
>361522_363865_2343_IS3_ssgr_IS3
atcacaaaaactaaagctgaatttgtgatagcaggaattgcgtctatgtttactaccttagttgccaataataccattgctattttactaagtggtggcattgcaaaaaggcttgcacaaaaacacagtattgcgccacatcgcagcgcatacttattagatgtttttgcttgtgctacaaaaggtatcttaccttatggttcccaactattgctagcaggtagcatcgcctctgtatcacctatttctttattaacacaggtatattattgctttattctagcggcagttacaataggcgaaataatcatcaacagcagaaaagagaaacattgtgcggctgcaacttagagtttctctttttttacccataaggaacggaattacttgacacccttc…
>926134_929128_2994_IS481
gaaaactatgattttactggaagggacatgtagaaagatctacccagaaatcaatatgtggaaagtagttgaagcgtggataagcagtcaacatgaaagtaaaatagggtatagggaaaaaattagaagttcttatcctgtaaaaacaatccaagggatatttagccttatagaaaaattgaacctaatagctgataaaaaattagaaaacatccaaattaaaaataaatcaaatggaaaagtctattttttattgtggtttgtaattataattctaatcgttaaacttttaatttcttaaactatgggaaaaaactgcgtcaaatccaatttttattcaacttaatttttaatctgcaggagccgagttgagaatgtccaattttccactttctttat…
>76636_79597_2961_IS481
ggcggtccatttgcaattctaccgatgaagggtggctatacttcttcgatagtttggacagaaaaatctgaaatttcaaaaatgctaatggatctgtctgaagaagaatttattatagagcttaaaaaaagatttggttcttatttaggagagataaaattagagggtgaaagaaaactttatcctttaagttttgctttcgcaaaaaagttatataagggtagagttttgcttatcggcgatgcagcacattcaattcatccagttgcaggtcaagggcttaatcttggaattagagatgtagaaagtgttataaagcacgtagttgctgcaaaagcggctggtactgatgttggcagtagttatttattaaagaaaatttcacgtaacagatacttt…
>133189_135856_2667_IS4_ssgr_IS231
gagtatgcaataatgcacgatcttccggttagaattggggtaaattggggtagtcttgataaataccttttgcaaaaattgatggatgaaaactcttcgcttagtaattcaaggccttctgatgttatactgcgcaaagcacttgtaatgtctgctcttgatagtgcaaaaaaagctgaaggaattggtctaaattcaaacaaaataatcatttcatgtaaagttagcaaagtgcaagatttaattttagtttatatggcacttgcaaaatcttccaattatgcgctgcatttgggtttaactgaggctggtatgggcaataaaggtgtggtaaataccgcagcagggcttacttatttattgcaaaatggcattggagatacaatacgggcttctttg…
>248279_245335_2944_IS4_ssgr_IS231
cactaattttattttctggaacattagttataccagttcaataatttttgatttcttttagaggatcctgcgatcttgctaatctattagctttccttcttctggccatagactgttcttcagttagtttctgacatataattcttactctaatttttgcttcttttcctaacaatacctcgttttctaaaaatctctaaacattctaataactccattttttgatttgtttctacatcatatacgttggtatcgacgacttatgaaataagctcctatttcattgatttgtttaaaagaacttggcacaaaataaccgagatcagatattagcaaatcattgcttaatatattacttaaatgtttcctatatccctggtctgatcttaccccctccgt…
>1212521_1215902_3381_IS66_ssgr_ISBst12
gtgcaacaggtgcgcatgcaatcataaactcagcaagaactataaaacttggtgaagcggatgttatgattgcaggtggagcagaaagtgcactgtgtagagttggaattgcaggttttgcgtctatgaaggcattatcaactaaattcaatgataaaccggaagaagcttcaaggccatgggatgcagaacgcgatggttttgttatgggtgaaggagcaggtatattggtgctggaggaatacgaacatgcaaaaaaaaggggagcaaaaatacatgctgaactggttgggtacggactgacaggagatgcacaccacattacagcaccacatccagaaggaagaggcgcatttaaggcaatgcagcttgccttaaaaagtgcgcaaattaatccaa…
>875525_872548_2977_IS66_ssgr_ISBst12
gatgtcaaggttgtaagaatagagaagtctattgtagagcttgaatttcttaatggcagaaaaggaaaaatgcacataagtgaagtagctaatgaacatatagattctatagagagcgtacttaaacaagatgatactttcaaagcactagtaattgacttcgaaaaaggtgggtgtccaaagttgtcaagacgtcgggttgatcaagagacgggagagttttttgaaggtgagctttacaacgaggaaaggaaagatggtccaaatgacagggataattattacaataattcatttagtagaaaacctggaggaagtcaccataagaggcctcctcgtcctcgttctggtttcagcaacagaaataggccgaaatttggtaataatgattcatcatca…
>707624_704353_3271_IS66_ssgr_ISBst12
caaagtggagcgttcaatagattacttagaaaaagaaaaaaataattcagaagcttccaaaatattagagaaagtacaacgtataggacaagcttataaatcttctgaacttaaacgttatcgtaggtttgatagtgatggtgaaagagagaaaaatacagagctattttctgctataagaaatggcaacctgcagaaagtacaagatcttttaaaagcaggagtaaagcttaacatcattgataaaaataataaagataatacacctttacactatgctgttgaaagggataaaaaagaaatagttagaaaattactgcaagaatggaaggcagatgttaacgctaaaaacaataaaggtgatacacctttgcatattgctgtttccagaaataacaa…
>734732_732259_2473_IS66_ssgr_ISBst12
gatccactcttaacttgcagattaccaggacttggaagtagatcgccaataaggctaattatagatagccaagggagattaaaggaagagcataacattgcaaagactgcagacaaagtaataacttgggtcatcacaaataaagaagtagagaaaaaaataaaaaacattaactacttagtagttaattcaagcaacgcaggtaaggtttgcctaaaggacatggcattaaaacttgtttcagaaattggtataacaagattattagttgaaggtggaggagtgttaatcacagaactattaaagtgtaatttaatcgacaggttgataatatgccgcagtggtaaaattttaggcaatgatgccactccttttgtaggagatttagggattcaattc…
>735138_732758_2380_IS66_ssgr_ISBst12
cgcaactatatatatcactcttgagccatgttgtcatcacggagtcacggggccttgcactgcaaaaatcataaaagctagcataaaaagagtagtaattgcaactattgacccagatagtagagtttcaggcagaggcatgaaagctctgaaagaagcaggaattgaagttgagcaaggtattatgcaaaaagaggcaaaagaactgaatgtcggttttttcaccactaaagaattacatagaccatttatagcttgcaaagtcgcaacaactcttgacggaaaaatcgcaacatttacaggcgatagcaaatggataacaagtgaaaatacgagaaactgggtgcatgagctcagaacgaaatatgatgcaattatgatcggcagcaatactcttat…
>833879_836189_2310_IS982
taaggaaataggatagctctgatcaattggaatagtattttcaggtaccggtggtcaatatgacatttttaaaataaagatttagaacctgtttaaaatcttctcaatagaagagaaatgaaggaaagaacgaccatttgtaggctagtgttaagttttcgctcgcaatttttccacaatcgtctgcatttttctaaccaagcgaaagatcgctctacaacccatctttgtggcaatacagcaaaggaatgtaattcacttcgttttattacttctacagttgctccaataatcgtttttatttgagttgcaaaattttctcctgtataacctgcatcgaccagtatatttttaacttccgagaggttttcttttgcgctttcaaccattctcacagca…
>1133171_1135550_2379_IS5_ssgr_IS1031
cactaaatactcaacaatatgcaacgcctgctctccagtgtctggttgtgaaatcactaaatcatcagtgcttaccccaagtttacgagcatataagacatccaatgcatgttctgcatcgataaatgcgcatgatcctccttttttttgtgcttcagcaatcacgtgcaaggcaagagtggttttaccagaactctcggggccaaatatttcaattatacgcccttttggcagacctccaacacctagagccgaatcaagcgcaattgatcctgtggatattgtgtctattttttctacagggttttgcttcaacttcattattgcacctttaccgaatgctttttcaatctggcttattgcgttatctagcgctttttgtttatcactatttctttc…
>1133662_1136002_2340_IS5_ssgr_IS1031
atgtattatttcaatgaaaaatattaacgttttcataaagcagatatttgtttgccttcgttagtaacacactatactttagtgtacgaacgttgcaatttgcagcatagcaggtggtgtcatccaagtagccaacactgaaatgactaaattcgaaatggctacatgaatttattgtaaattactaccgtataaggtgcgatgcaacaaagccattccagtgtcagctacttgaatgacacctcttagatgggtcagctactcagatctgccatgaaaactgcaaccctaaatgttggagcactgtcgtacactaagcgctgtaatgacaattttagtcgcttcatacacttatcatgctagtcataacagaaataatttttaccagagatatttata…
>477346_479641_2295_IS5_ssgr_IS1031
ggcaatggcccatttcctactgagcagaaaaatgaagtaggagatagcttgtttactataggtaaggaacttggaacagtgagcaatagaagaaggcgttgcggatggttcgatgcagttttagtgcgccaggccgtacaactctctggagtttcaagcattgtattaaccaaattagatgtgcttaattcttttgatacaattaaaatatgcactggttacaagtatagcggaaaaatgtatgattatttacccgcatcgcattcaatacaaggggaattagagccaatatatgaagagtttcctggctggaaagaaaacactcaaggtaaaaggtcgattgaaacattgcctatcaatttaataaaatatatagaagggttagaaaaattaataggt…
>835267_832971_2296_IS5_ssgr_IS1031
gatcaacttttccagaagaatattgccttggtgtcaaccctatataccccagttgcggattagccaacgaagtaaagcttagaaatgcagcggctgcatggaatatgaaacaagcgtagaaaaaatgtgtaccaaaaaatttatcggtgatctgtggcgagtatgctcaatctcaaatttgtttttcagagagccaaaaactgtctcaataatcgatctttttcttaacaaaatcttctcatttagcgccattaatgagtttttcatacccttttttatactggttacaagctttaaccctctatcgaataattcgtgaaaaagatcttttttgatatatcctttatctccaaacaataatccagtcaatttcttagttaaatttggcacaggtatcaa…
>940619_942821_2202_IS5_ssgr_IS1031
caatcgatcggagttaatgctaaatcgtggcttgcttggcagttaccaattgtaactgatgatttttattctgagtctaaaataaaaacaataaagattgaccgtgtgaaaagatcttttgctgagggttatactgctgcgatcatcgctggttttcagggtataaatgatgatagaatcactacttttggaagaggaggctctgatatatcagcagttgccttcacggtagcctttggtgttagaacttgcgaaatttttactgatattgatggaatatatacagcagacccgagaattgttccaaaggcacgcaagctcaaatttatctcttacgatgaaatgttggaaatgtcgtcatctggtgctaaaatactgcataatcgttcagtacaactt…
>1134544_1137124_2580_IS630
aaaagtaaagggtagaaaaaggcatataattacagacactcagggttttatactaggttgttacgtaggcgctgctaacgaaaatgatagagatggtattaaaatagcattaaacaatatgagaacaaaatatactaaagttaaaaaaatgtgggctgacatgggataccaaggaagaaatttaaagaatcacataaaggaagaatatgacatagatattgaaattgttaaaaggcctccatgtagattttgggtgcacaaagatacgccacctgagctactaccaacaagagaacaagggtttaaagtacagccaagaagatgggttgtagaaaggacttttgcttgggttaataggaatagaaggctatcgaaggagtatgatttactcacaacatc…
>384570_387075_2505_IS630
tagcactgactgcgttttacccactccgcccaaaccctgcaaagcagttaatatgactggctcattttctgtttttagataatctaatattttttcattgaggtattttcgttcaatgaaatttctaccagctattttaggtggaatgttccaccgttcaaatagattctctctaggtttgagactataaagatgttctatggcttccttaaaataatcatcttttcttgttagataagaaacttcgctaccctgttgttcccaccatttttctaccttcccgcatgcaaagtcaaaaaccatgtcaatgtctttcttgcctgatattttgtatatattccctatttctttcttaataatatcatctaattttgaatgattaggttgattaactacaaa…
>1218920_1221320_2400_IS630
tacttgatgatgaattttatacacctaaaccagaacaagttgcaaaacaatctgacaataataaacaaggtagcggggaagcttttgatccagatacctcaaaggaaataatagattctctaacaaatgactctaatttagtatattctcattatgaaaaatttattgagcaggggcttgcaagagaaattgccagaactaacctaatgcttaattactacacgcaattttattggaaaatagatctgcataatctccttcattttttgaagcttagagctgataagcatgcccaatatgaaatcagagtttatgcagaagttatgctggatataataaaaaaatgggttccactggcctacaatgcctttgttgaatattgcctagaatcagcctgta…
>1218543_1220922_2379_IS630
caattcatgtggagctgatatctccatttcgtcttgaggatattttatgaatgaagcaaccaaacgaactatagtaaaagaaatagatgcaatcttatatgaagaacataaggtattagaccatggatttattcgagtagtggattatatgggctctgatagcgctatagttcaagctgctcgtgtttcttatggcaagggaacaaaacagataagtcaggatgaagcacttataaagtatttaatgagacatcatcatacaactccatttgaaatgtgtgaaattaagtttcacgtgaaacttccaatttttgttgcaaggcaatggataaggcatagaactgcaaatgtgaatgaatattcagcaaggtattcaatacttgatgatgaattttatac…
>138284_136105_2179_IS630
tatacttgggaagtggaaataaaagatgaagaaaaagaaattcacatctctaaattgtttcaaggattggcagacaaatatatatttgcacttagtatgcttgaaggcaaagatatgcaaaacatattaagtttgcttgatggtataagtaatttatttaatggtgattcatttttaaaatcacaagaaactgaaataagaatcacttctccaagtacgcttgcaaaaataataatggactatggtaaaaagggtttaactctgcagagatttaaaggtcttggtgaaatgaatgctgatcagctatgggatactacgttaaatcctgaggctagaactttactaaaggttgaaataaaagattgtgaagaagctgattccatattttcaatactaatg…
>746085_743570_2515_IS110_ssgr_IS1111
taaaacaagaagttaccaaaaatgcaggcgttgatgcatcatcttcaacaggtcaaaaagaagctaaagaagcagaagttataccgcaaaacattatggattggcctgttccaattccagacgataaaccagaagagcagaaaactccattagagccaatcaaggtaaatacagaattatcagatccaaaatcaatctccgctgagggtccggaaaaatctcttcctctttcaaaatgatgagttttgcttctatagctgacccaagcaacacgtcatcccgcgatttattcgcgttatctcagccgctaacacgtagcgggatacttaaccgtcataccgtgatttattcacagtatctcttagccgctaacaagcagcgggatgacagcaatcctac…
>746326_744075_2251_IS110_ssgr_IS1111
aaaggtcaggcaactcaaactgaagttgaatatgaaagtagaggaacaagcatgcagcagcaagaccaaggtatacaagctgtaaacaacaactcaagcagaatagctagtgggttaagacaagaaaacaaaaaattgactagagacaaactaactatatctgaacaattaaaacaaaaaataagagagattgacgagttaaagaaaaatttaaagcaactgcaagaagaaaataaacaactaaaacaagaagttaccaaaaatgcaggcgttgatgcatcatcttcaacaggtcaaaaagaagctaaagaagcagaagttataccgcaaaacattatggattggcctgttccaattccagacgataaaccagaagagcagaaaactccattagagcca…
>1015579_1018600_3021_IS110
atgatagagtttttgtagtcaatggagtatcaaaagcctatgcaatgacaggctggagaatagggtatattgcaggtagaagtgatgtggtaaaagctatctctacgctgcagtctcaaagcacttctaatccaaattcgatagcacaagcagcagcagcagcagcattaaacggtgatcatagttttttgaaagaaagaacaaggatttttaagagtcgtagagattttatggtgaaagagctaaattctgccccgggattatcagcgtctgttccacaaggtgcgttttatttatttgtctcatgtgaaggattgctcagtaaaagcacaaaaagtggtaagataataaataatgatttagattttactgaatacttactgggagatcatttggttg…
>488086_490411_2325_IS110
atatgtaactaatttacttatcaacatatccactaactataatctgtatactgctacacagttggaagtattttttgattttattatgcaatttggagaatttttatgacttttttgttgactaacaagacggtatcttttcttgtcatccaagtagcgtgacacataactgtacgaacattgtaatatggtacaatgttaagacgatgtcattccagtgcttgacactggaatccagtttttaatgcaacccctcaccaaaaatattgtgttttaacataaggttagctacttttatactcaccaacttagtgtccaatctggatcccagtgtctgggcactgggatgacatcttttttcttggtacaaattactcttatatctcaatgttcgtacag…
>487697_489965_2268_IS110
ctcatccgtacatgccaagcccagattaagtaaaaccggttcacgaacattacgtaaagcaatgtactttcctgctatagcagctaaaaagcataatcctatcattatggcttcttgcgaaagattaaaagagaaaggcaagcatgctatggccatagttggtgctgcaatgcgtaagttacttcatatagtttttggtgttttaagttcaaaaaaggcctttgatccagatcatatcaagaactatagggctaaaaggttaactgaaggtttagtactttaaaatcaaaaaatgcttctaattcatcttatgtaaaatggcatcttacacaaatttattgaatgttgttggttagtggatatgttgataagtaaatttctgctgttttatatgtaact…
>671766_675099_3333_IS110
cttggtcaccagtgttttgccatgcaggagaggagtatgcaatagtactgcttactgatgatcctggtactgcagtaaagatagcagaacttggcaaatatgatgcagtaaatagccgttgggtaacaagccagccatatcaagtaggagtattactgtcatcaagcaatgcaagcacctggactccacatcaaaatttagatttaacgtttcgactactagctgcaaaatttagtgaagtttctcatgttgttgatctgggcaaagttactgtaaataatgtatcagatttaattgttttgacgaacgtcgaaaaagtagcatttgataccaatgtagaatttattctgacagatgaagaaggaaaagaaaattttctatctgataacttgccgctcg…
>1368093_1370475_2382_IS110
acaagttaccaacagaaggagcagctctggtttcagtaaaagatgatgataaagagtatatattgcctgttgtacgaatgttgaaagaactgagttttgaaatatatgcaaccaaaggtacggctttgtatctgaacaataacggcattgctgcaaaagctgtaaataaagtgagagaaggcagaccccacatagttgatatgctcaaagatggaaaaataaatctagtgattaatacttcaaaaggtgtaaagtcagtctcagacagcaaagatatcaggagaactgctattttgcaaaatatagcttacagcaccacagcttccggaagtaaagcgttagtgcttgcaattcaatatgtaaagaatagcaaactggaagtgaaatcattacagcaga…
>714583_711639_2944_IS110
aaggttaagaacaacttttaaatcttgatcgtccttgttattttttaaaaaattttcaagttttttagtatcgtactcatgaagataagaacctatacccttaagagtttttagtaattctttatttaactttttttgattctcgttcaaatttgttgtatgagcaagccatatacacaccagctcctcaaatgaacattgaccatcaactagagatctacctccatttaattcagatggaacccataaatattttttaattaactcgtactcttcatccaatagtttgtctgtttctgaccactcttgtccaggacttaatttctcttctagctttttgctcgcttgtttactttgcccgttgatagcttcagcaataaccatattttcctcctagct…
>48260_45739_2521_IS110
ctgctaaatcaaagagacgtttatatcctttccaaagagtaattggtcctggttttgggtcgctttttcttgctaaatgacctccaagttcacgaaacggcttcttttatagtaggggctatatttggacatggtttcctgtgtattttaacatataaaactttccattcttcctcagctaataaggcagtacatggtaatgttgggttagttcttgcaattgatgtaataaagaaaattctccaagcaataatactcacaactgttagatatctcattagtctttctgctattccaagcctacattcttcaactttgagaccggatttaaaattttatgtaatatctctattttccatctaaggaaattgtaagttaaaaacgtgatataaaagagat…
>902376_904758_2382_IS110
actgatattccactacataaggcttgatttctggaagatcaactttctgatgaatatatggtttttcacatattgcaatttctcctccgcattcgcaagtattaggcaactctatctttactactttatctgcatccatgttggcgcgaaaacttcctttatgaccaacctgaccgccaatattcctttcgcttttcggcttattcttttttattttatacaactctttggaacttggtattgatgaattttttgagcttaaaccgagtctttctcttaactcagcattttctatctttaaagccttattttctgcttttaaactttcattctctttttccaatctttctatttttgcttctaacctttctattttttgctgtaaatttttgcaaagtt…
>48678_46352_2326_IS110
ggcgatcaggttgggcataaaggaaattttcatgccacaatggaagcggataaagtagtaaaaatagagttgcctaatatttgcgaatgcggaggagagcttgtaatatgcgaaaaaccttatgttcaccaaaaagttgatcttccggaaattaggccttatgtagtaattggaacatggtcgttgttggagatgcagaaaaagaaaaagtagcaagttaccagaaggtgttacgccagatacatttggtccaagggttaagtctataattgcagcactcagcggattttacaaaaactcaaagcgtgaagtggctagtatcataaatgacatttttaatttgaacataagtgttggcagcatatcaaatcttactattacccacaaatatgaggttcg…
>902052_904257_2205_IS110
accaagcgagtttacctttgttataatggctcgtttcatcaatatgtagaactttactcctacttatctcttgttcgatctgctcatacatttttttgcattttgaagcaactctatgttcactatttgatatgctaccgacgcttatgttcaaattgaagatatcatttacgacactcgctatttcgcgttttgaatttttgtagaatccgctgaacgctgcaattattgacttaacccttggaccaaatgtatctggcgtaacaccttccggtaacttgctacttcttctctttccgcatctccgacaacggccatgttctaactgatattccactacataaggcttgatttctggaagatcaactttctgatgaatatatggtttttcacatattg…

## Sheet: wMel_I23
IS Prediction Table					[ 101 ] ORFs related to IS(s) were found in this replicon
IS Family	ORFs Distribution *	Different IS(s)	Total IS(s)		[ 28 ] Putative complete ORF(s)
IS4_ssgr_IS4	[0 / 8 / 0 / 0]	4	8		[ 48 ] Putative partial ORF(s)
ISL3	[0 / 0 / 0 / 1]	1	1		[ 0 ] Pseudogene related to IS ORF(s)
IS4_ssgr_IS50	[0 / 6 / 0 / 0]	4	6		[ 25 ] Uncategorized ORF(complete/partial/pseudogene)
IS5_ssgr_IS903	[0 / 0 / 0 / 14]	5	14
IS3_ssgr_IS3	[3 / 0 / 0 / 6]	1	9
IS256	[1 / 1 / 0 / 0]	2	2		Predicted IS(s) number: [ 101 ]
IS481	[1 / 0 / 0 / 0]	1	1		Different IS(s): [ 42 ]
IS4_ssgr_IS231	[3 / 0 / 0 / 0]	1	3
IS66_ssgr_ISBst12	[0 / 3 / 0 / 0]	3	3
IS5_ssgr_IS1031	[15 / 18 / 0 / 0]	5	33
IS630	[3 / 2 / 0 / 1]	4	6
IS3_ssgr_IS51	[0 / 1 / 0 / 0]	1	1
IS110_ssgr_IS1111	[0 / 1 / 0 / 0]	1	1
IS110	[2 / 8 / 0 / 3]	9	13
>1053274_1055557_2283_IS4_ssgr_IS4
atataggttttattatttttttgataatgcaattatggaaaagttaccaaaaataaagtcaccagaagattacactccttcagaagatgaagaatatatgagcgtaaaacaactggaatacttcagcttaaagttacaatcaatactcgctgagttagagaaacaagaactagaagataatagtattgatacatactattctgatgaagatagtggaaacgaggaattaatcaagcgtcgaaaagatagaaaagaaaaaattaaggaggcgttagaaaaaataaaattaggcacttatggttactgcgatggaacaggagaagaaataggagtcgaaagacttaaagctaatccgcttgctatatattgtattgaagagcaagagagagtagaaaaaga…
>1053782_1056062_2280_IS4_ssgr_IS4
aattggacattctcaacttgactcctgcagattaaaaattaagttgtatccgttcaggcaatggcgtcaacttaaggaaaaatatcagcgatagtatataaaatttctctctaaattttttatcattaaattatccaaagagtgcaagggacagcacttttgtttctattttattgcaacaaaaaagtttaaaatgtgtcttttttaggtgaggcatgcaaaaaggaaaagatcttatcttacaaattaaaaatgcaatatactcgaaaacttttcagaaaatccattgtgttgagttttacacgaacaagaaaacttcctttttcgacagtattttctatgattttaaagttagttaaaaaaagtttgggaatagaatgtgaacttatggagccattg…
>779185_776682_2503_IS4_ssgr_IS4
caaactttcctggatcccagtgtctgggcactgggatgacatcatagggacactgggattacaccctgacaatcgtcatccagctacttgttagcgggagataccgcgaatgaatcgcggtatgacggttcgtggcggcatgacgataacctcgtctcactgccattaagttaaggaaaaaagatagattttatgggataatgatgtataccaataagtttaaaggtagtatgagtaaaaaaggcagtaataaaatttattcaaaatgaattggcaagtctagaatttatagaatcccataaatcatcttcaaaagattttatgagaaagaggaagttatcttttattgacatatttatcttaattttaagaaaaagtgtaaagtcgctgcaagtaata…
>779865_777485_2380_IS4_ssgr_IS4
ctgcaataggaccagaaccagaaactgctataataacataaggaagatattgaccagatatgaaactaaatatagataataatgaaacagcaattaaaggtttccatatagtctgcttagttttagtaagctcctgactatcttttagcaatgaagaattattggatatcatcatttctttgcctcacttgttaacgataatttaataataacccaattaataatttctgtcaataattaattatgaaaaacaaagttgcaatttgaatagataagctataagtaatatacgaccagcaatagccatacaatagacttcttgtataacccacactaagtagaaaaaaggtgtcatccaagtagctgacactgctctcctttgtcattccagtgcttggc…
>197396_200426_3030_ISL3
tcatagctaggtatatgaaattctcagtggatgttgtgagtaaatcatactccttcgatagccttctattcctattaacccaagcaaaagtcctttctacaacccatcttcttggctgtactttaaacccttgttctcttgttggtagtagctcaggtggcgtatctttgtgcacccaaaatctacatggaggccttttaacaatttcaatatctatgtcatattcttcctttatgtgattctttaaatttcttccttggtatcccatgtcagcccacatttttttaactttagtatattttgttctcatattgtttaatgctattttaataccatctctatcattttcgttagcagcgcctacgtaacaacctagtataaaaccctgagtgtctgtaa…
>869165_866572_2593_IS4_ssgr_IS50
tagccacgatattttctgtcagtgctattttccttgctgtgtgttgttgtatatactaattcctgtactgtctatagcaatttcgatatcttccatattattttctgcaatcatttatcttaatattaagtttcttttgatgcttgtgaatagctgcaaatctcttcctatttgttgcaaatacccttttataaacccgactgtttgtcttaaaccaattctaaagaaactgacgattatatgcaccaaaatcacaactttatcactataaatatagttgccgccctgcatttttggacaattctcgtaccaattttctatggcgtcattgatataacaaaaaatgcttcctctttcttggagaaatttgctatattcatggcagttactgactctcat…
>867098_864910_2188_IS4_ssgr_IS50
ttggatgcggtgcaactccggcaagacttgctacttcttttctatttaagtaaccaagctctggcattaaacacaaaaaatcttgtgataacttttccaggaactgttttaagaattttttggcgttgttgtaattcgcggctttcatcaataatcttttgtatagtatcattgagttcgtttatttgactatcgaaaaactcaatggtcttttgacagctttcttttatatgatcattttccggtgcttcaagtctgcatttttcttgagttctcatttgcgtaatatcatcacgacgttgacaaagtgcagccaaagttgattgttctgtagaggtaggtacaaatagagagatagttctatggcgttcaaatccatattgagcaagagctcttgca…
>51544_49227_2317_IS4_ssgr_IS50
aaaattcatctctaccgagctctaaagaattgtacaaaacaaaaaaggacaagccaaaaagcgaaaggaatgttggcgatcaggttgggcataaaggaaattttcatgccacaatggaagcggataaagtagtaaaaatagagttgcctaatatttgcgaatgcggaggagagcttgtaatatgcgaaaaaccttatgttcaccaaaaagttgatcttccggaaattaggccttatgtagtaattggaacatggtcgttgttggagatgcagaaaaagaaaaagtagcaagttaccagaaggtgttacgccagatacatttggtccaagggttaagtctataattgcagcactcagcggattttacaaaaactcaaagcgtgaagtggctagtatcata…
>51052_48777_2275_IS4_ssgr_IS50
atattaaagtttgcaaatattgagggtataaaaatggcaaacgagagtaatgaatgggctaaaaatgaatttggagatgctgtacttggagataaaagattaactgaccgattagtaaagattgctgatagtttgataagtttacctgaaagctcaattaatgaggcatgcggaagttggtcagaagcaaaagcagcataacgtttttttcaaaatgagaacgtaaaagaagtcgatattctagcttcacacattgataaaacagtcgaaagaacaaaagctcataaaagaattcttgtgattcaagatacaacttatatttcatactcaagccataagcggattgggaactattgctggaaaaggagcagtaatgcatacagcccttgctgttagtac…
>868265_870671_2406_IS5_ssgr_IS903
aaccctcttgtgagcttttgttctctcaaccgtcttattaatatgtgtagctaaaatatcactttcttttacattctcattttgaaaaaaacgttatgctgtttttgcttctgaccaactttcacatgcttgattaatctaactttcaggtaattttgtcaaacatatcagcaatctttactaatcgctcagttaaccttttatctccaaattcatttttagcccattcactacttttacttgccattttacaccctcaatatttgcaaactttaatattgtaatattttactttttagtccatttatatttgtgggtaatagtaaggaatgacaccgtcttggatggaaaccagtgtcagctactttcatgacaccatcacaaggtgaaactggatcc…
>225830_228158_2328_IS5_ssgr_IS903
aggcagtaatgccagttacgatgtagttgaggttcctggtacatttgagataccagctacaattctttttgcagtcaagagtgggcatactaattatgatggttatttagctcttgggtgcgtaattcgcggtgaaaccgatcattatcaatatgtttgtaaaggagtaattgaaggcttaaatgaggttgttatgcattatgcaataccccttggtatgggtgtaattaccgctgacagcaaagataaagcactagttagagctgataaaaacaaaaagaacgttggtggccatgcagcctcaactgttttgcgtatgatagatttacacaataaattaaaataatggaggaaaaaccagtagataaaaagtggcgcataaaaagaagcacggcaaga…
>849514_847218_2296_IS5_ssgr_IS903
tcatgatagtgaagctattgtatttgctttcgccaatctgcagattaaaaggtaaggattacttaatgtatcggcgtcttatgttcaattttttgcagtatatagatactgtatgtctttacaaaacttcatctacatctagatttttatctaaataagctgaacgcgcttataaagcgttacaagacatcaaaaaatgccaatactcgacagagatagtaaaagactagctaactcggggattctttgtctttttttctgcttagtaaatttcttaaacgtttgcagcgtaagttagttgcaattaaaagcagctgaatttcgcttgtcaagcgtttaaaacataaaaaacgccaatattttaaagcggataataaccacggggcttcttttgccttt…
>725155_722862_2293_IS5_ssgr_IS903
aagcactctcggtgtagtagttacatctgtgagctgtgtatccaaaaggtttgtagccaatttttggctccacaattttttaccgtcttcattaaaagctattaactcaccatttgaaaatggtgctattattttatcattagaaattgctggcgatatggaatacaaacctcgaacctcattgatgccgttttgataagtccaaacgaagctgccatcttttatatcaaacacgtacagataattatcaatagtcaatactaccaatttattgtttattactgctgctttccctcttactggagctctcaattctttttcccactgaatctcgccggtttttgcatctattgtgtgtagaacgttatccactataaagaaaacgtttcctctgtgacg…
>724480_722229_2251_IS5_ssgr_IS903
cttaagaaccttaattacaacggaaatgttcttgctgcatgttaaaaacgttgatttatgaacgaaatattatattattatgtgagataatgtatacccttagaggtagtacacctcatccactatgcggcaacgtgcatagctgtacgaacattgagatataaaagtaatttataccaagaagaaagatgtcatccaaatagcctcttttcctgtcaccccagtgcttgacactgggatggctctgttgcatcgcaactgaaaaaatctggtggctactgacaaaattcattataaaatagccatttaaccgcttaaggaaaaatatgccacaaaaaatgaaagttagtaactgccatgaatataacaaatttctagaaaaaagaggaaatatttttc…
>105592_107944_2352_IS3_ssgr_IS3
aatggtgattcatttttaaagtcacaagaaactgaaataagaatcacttctccaagtacgcttgcaaaaataataatggactatggtaaaaaaggtttaactctgcagagatttaaaggtcttggtgaaatgaatgctgatcagctatgggatactacgttaaatcctgaggctagaactttattaaaggttgaaataaaagattgtgaagaagctgattccatattttcaatattaatgggtgatatagttgaaccacgccgtgattttattaatagcaatgcacttaatgtgcatgatgttgatatttgaacttttagcaaaatgtacgaacgttacgggtttaagcaaagactgtgtcattcaagtagctgacactggttcctttataacggtgtc…
>241365_238133_3232_IS256
gaaatggcagaagcgttatcgattaatattacagatctactaatagagaaagatgaaggtagtagagtggaaaatgaactaccgaatttaattaaagaatacaaagaaattgagagccaagaactacgtaatgcactaataaaatctctgtttgagggaatacgtatttgtgaggagaaagtgagagagatagaaaggattaaagttgcaaaggatctagtaaaagggggaatttctattgatattattttgcaagcggtaggtttacctgttgatatagttttagataggtagcttgtggaaaaattatagtaatagagtttttttcttaaatggaggtatatgtgtttgtttctgcgagcaatgttagttatggaatagggcaaaaaatagaaaatt…
>549489_547268_2221_IS256
ttgctaatctattagctttccttcttctggccatagactgttcttcagttagtttctgacatataattcttactctaatttttgcttcttttcctaacaatacctcgttttctaaaaataacttatcctctaaacattctaataactccattttttgatttgtttctacatcatatatgttggtatcggatttataacgacttatgaaataagctcctatttcattgatttgtttaaaagaacttggcacaaaataaccgagatcagatattagcaaatcattgcttaatatattacttaaatgtttcctatatccctggtctgatcttactccctccgttaaattaagttggtctattatctgattcatgtagtcgaaaactaattgtaactttattc…
>161987_159025_2962_IS481
tggcggtccatttgcaattctaccgatgaagggtggctatacttcttcgatagtttggacagaaaaatctgaaatttcaaaaatgctaatggatctgtctgaagaagaatttattatagagcttaaaaaaagatttggttcttatttaggagagataaaattagagggtgaaagaaaactttatcctttaagttttgttttcgcaaaaaagttatataagggtagagttttgcttatcggcgatgcagcacattcaattcatccagttgcaggtcaagggcttaatcttggaattagagatgtagaaagtattataaagcacgtagttgccgcaaaagcatctggtattgatgttggcagtagttatttattaaagaaaatttcacgtaacagatactt…
>106886_110213_3327_IS4_ssgr_IS231
tttataaaagagcatagtaactgctataaagtacaggaattatgtaggattttctgctagtggctactataagtggaccacaagaaaaataagcagtagagaatcagcaaataaagagctactcgcagctattcaaaaaatatatcaagtttctaaatgtagatatggagctcctaaaattcatgctgaattgaaggctttgggtaaaagttgcaacttaaaaacagtgcaaagtattatgcagaaaaatggtattcaggctatattgagaagaaaatttaaaattaagaaacaacaaacggacagtagctcctaatatattagaccaaaactttattgtcgatcaaccaaataaagtatgggattacttatataaaaaccaaagaaggatggctatat…
>685574_688043_2469_IS66_ssgr_ISBst12
tcttattaatgatgatccactcttaacttgcagattaccaggactcggaagtagatcgccaataaggctaattatagatagtcaagggagattaaaggaagagcataacattgcaaagactgcagacaaagtaataacttgggtcatcacaaataaagaagtagagaaaaaaataaaaaacattaactacttagtagttaattcaagcaacgcaggtaaggtttgcctaaaggacatggcattaaaacttgtttcagaaattggtataacaagattattagttgaaggtggaggagtgttaatcacagaactattaaagtgtaatttaatcgacaggttgataatatgccgcagtggtaaaattttaggcaatgatgccactccttttgtaggagattt…
>871797_874182_2385_IS66_ssgr_ISBst12
actagtgaaggggttacggcgctacaaatggacatgaaaatttctggtataagctttgaaattgttgaaaaatctttagaacaggcaaaagctggaagattacatattttagaaaaaatgaatgcagtgatttcagaacacagtgatgatgtcaaagaccatgcaccaaggatgttatcattttacatagataaagacaaaatttctgctgctataggttctaaggggaaaaatatacgcagtgtgtgtgaaagaagtaatgcaaaaattgaaataggagatgatggtaaagtttctgtttttgctacgagtggcactgaagctgaaattgcaaagagtatgatgattgattcaataacagaactagaacaaggttctatagttgatgtcaaggttgta…
>685182_687561_2379_IS66_ssgr_ISBst12
gcaactatatatatcactcttgagccatgttgtcatcatggagtcacggggccttgcactgcaaaaatcataaaagctagcataaaaagagtagtaattgcaactattgacccagatagtagagtttcaggcagaggcatgaaagctctgaaagaagcaggaattgaagttgagcaaggtattatgcaaaaagaggcaaaagaactgaatgtcggttttttcaccactaaagaattacatagaccatttatagcttgcaaagtcgcaacaactcttgacggaaaaatcgcaacatttacaggcgatagcaaatggataacaagtgaaaatacgagaaactgggtgcatgagctcagaacgaaatatgatgcaattatgattggcagcaatactcttatt…
>1172672_1175051_2379_IS5_ssgr_IS1031
gactttaatgttattaaaggtgaagaaaggctaaagccggatcatgggaatcgtgattcactagtgggcacatgggatgagcttaacgctagaaggccaaagaaacaaggggatgataaagaagttagcaagagtaatgaaatactaaagagtcctgaggaagaacaaaataagggtaatgaaatattaagtgataaaagaaaaggtcatgttgaggaattacaaaatagaagaaattcacagcacgggcaaggcgctacacatgatcactctcattagcaattactttaaatcaacatttactttctttattaactattccacaacaaaaacttgcatgtattttgccctcagtataagatattaattatttaattaatatcttaactaaatgcgccc…
>1173163_1175503_2340_IS5_ssgr_IS1031
acaacactttgttgaggctaaaaagcgattatatgccgcccataattgctacaaatatacagtacgagtcattagtgatggaggaattgcatgcactgcaagaatataaagtgattttcgaaccagtgaaaattggaacagcagcggcaatattaattgctgcacttctctgcaatgaaaacgagacaatgttaattctgccttcagaccattttataggtgatttgaatagtttttatgcttctactcaaaaagcgtctaagttagcctctgaaactaactctatagtcacttttggggttaagcctcatgaattcaattctgaatacggctatataaatgcagtatatgatcagaaagaaaaatgtcatatagtgaaagattttacagaaaagcccg…
>320778_318482_2296_IS5_ssgr_IS1031
gggcaatggcccatttcctactgagcagaaaaatgaagtaggagatagcttgtttactataggtaaggaacttggaacagtgagcaatagaagaaggcgttgcggatggttcgatgcagttttagtgcgccaggccgtacaactctctggagtttcaagcattgtattaaccaaattagatgtgcttaattcttttgatacaattaaaatatgcactggttacaagtatagcggaaaaatgtatgattatttacccgcatcgcattcaatacaaggggaattagagccaatatatgaagagtttcctggctggaaagaaaacactcaaggtaaaaggtcgattgaaacattgcctatcaatttaataaaatatatagaagggttagaaaaattaatagg…
>809583_807287_2296_IS5_ssgr_IS1031
cgatcaacttttccagaagaatattgccttggtgtcaaccctatataccccagttgcggattagccaacgaagtaaagcttagaaatgcagcggctgcatggaatatgaaacaagcgtagaaaaaatgtgtaccaaaaaatttatcggtgatctgtggcgagtatgctcaatctcaaatttgtttttcagagagccaaaaactgtctcaataatcgatctttttcttaacaaaatcttctcatttagcaccattaatgagtttttcataccctttttatactggttacaagctttaaccctctatcgaataattcgtgaaaaagatcttttttgatatatcctttatctctaaacaataatccagtcaatttctgagttaaatttggcacaggtatcaa…
>920671_922873_2202_IS5_ssgr_IS1031
caatcgatcggagttaatgctaaatcgtggcttgcctggcagttaccaattgtaactgatgatttttattctgagtctaaaataaaaacaataaagattgaacgtgtgaaaagatcttttgctgagggttatactgctgcgatcattgctggttttcagggtataaatgatgatagaatcactacttttggaagaggaggctctgatatatcagcagttgccttcgcggtagcctttggtgttagaacttgcgaaatttttactgatattgatggaatatatacagcagacccgagaattgttccaaaggcacgcaagctcaaatttatctcttacgatgaaatgttggaaatgtcgtcatctggtgctaaaatactgcataatcgttcagtacaactt…
>874637_872209_2428_IS630
ggggggatcaaaggctatgatggaagtaaaaaagtaaagggtagaaaaaggcatataattacagacactcagggttttatactaggttgttacgtaggcgctgctaacgaaaatgatagagatggtattaaaatagcattaaacaatatgagaacaaaatatactaaagttaaaaaaatgtgggctgacatgggataccaaggaagaaatttaaagaatcacataaaggaagaatatgacatagatattgaaattgttaaaaggcctccatgtagattttgggtgcacaaagatacgccacctgagctactaccaacaagagaacaagggtttaaagtacagccaagaagatgggttgtagaaaggacttttgcttgggttaataggaatagaaggcta…
>849131_846751_2380_IS630
ggcttcttttgccttttttttcatttggtaaatttcttaatgtttgtggctgaacgacaaccgtcatcccgctacttgttagcgggatctcttgttagcggctgagataccgcgaatgaatcgcggtatgacgtaggactgctgtcattccagcgcgtgacgctggaatccagttcttattacctggtgtaaagttaagtttcctggatcgcagtgtctgggcactgggatgacaagaaaggagcactgggatgacaagaaagaggctacttggataacagaagaaggaggctacttggacaacaccctgacaaccatcatcccgctacgtgttagcgggatctggaaataccgcggcggtatgacgtaggactgctgtcattccagtctggaatccaa…
>904140_901793_2347_IS630
aaaaggaaaatcctttatatgagcagagagaagattcaggctatggaagttcattaaatgaagagtctgtatacaaagagatatcaaattatcaagagaagaagagtaaaattttaatagaaaattcgcagagttcaaaatcgcccaaagaagagccaatttatgcaacagttcctaaagaacatatagaagcaaaaagagaacgtaagcagaaacaacaacctcaatccctcgtaccaccaaaaccaccgcaagtgccaaaaaaaatgtttactactggtcaagaagttagacaagaatcgaaagtggtaatcaaagataaacctgcagtaccgccaaagcctaaaaatctaagccgtgctaatcaaaaagtaagcacagagccaaaagtagtaggag…
>903625_901290_2335_IS630
aaaggaggagctaatcgcgagatgggcagtaaagtaaaggcattaaaagaaaaatttgagcaaaatcaagcaaaaggaaatgctaatgtacagcttgctgaaagcaaaaccactccagcagcacaagcggatatcggtgtgaagaaaaaacaatctcattcatttctaacagagaataaaagatctgcaacgaaacacgtaacagcaaaatctgatccaaaatctcatgtcagcaaaaattcccttctcacgcatgcaaatgtaaaggaaatggttgcacaaattgagaaaggaaaaggaggaagatagtaacatttgggaaaaaaacatatgtgtcaagtcaagagattgtgagcaaatttaggaaattatagctaaactgacttagatttaccgaca…
>325867_328081_2214_IS3_ssgr_IS51
aatcgatttaaaaaaagaaatcgagtacaataaacttttgctaaaggatgtctcttctgaaaaggaaaagttggacaacaaagtatttggcttatatgaaaaaagcttagatttagatctgcttgatgagcaagcaaaaaatgctttaggttatgtgaaccctaatgaacttatggttgttcttgacgtggaatagcagtagtgaccttacccagaaaaagtggagagaaagaaaagagtttttttgggtaaaataaaattttggaggattagaaatggtaagagaatatacagcagaattcaaattggaagctgttaaactggcaaatgaacaaaaaaaggtaggtcaaccagttgcaaaagtagcaagagatctaggaataagggatagtgtattag…
>675755_678269_2514_IS110_ssgr_IS1111
aataaacaactaaaacaagaagttaccaaaaatgcaggagttgatgcatcatcttcaacaggtcaaaaagaagctaaagaagcaaaagttataccgcaaaacattatggattggcctgttccaattccagatgataaaccggaagagcagaaaactccattagagccaatcaaggtaaatacagaattatcagatccaaaatcaatccctgctgagggtccggaaaaatctcctcctctttcaaaatgatgagttttgcttctatagctgacccaagcaacacgtcatcccgcgatttattcgcgttatctcagccgctaacacgtagcgggatacttaaccgtcataccgtgatttattcacagtatctcttagccactaacaagcagcgggatgaca…
>1238605_1240987_2382_IS110
tacaagttaccaacagaaggaacagctctggtttcagtaaaagatgatgataaaaagtatatattgccagttgcacgaatgttgaaagaactgagttttgaaatatatgccaccaaaggcacagcttcgtatctgaacaataacggcattgctgcacaagctgtaaataaagtaagagaaggcagaccccacatagttgatatgctcaaagatggaaaaataaatctagtgattaatacttcaaaaggtgtaaagtcagtctcagacagcaaagatatcaggagaactgctattttgcaaaatatagcttacagcaccacagcttccggaagtaaagcgttagtgcttgcaattcaatatgtaaagaatagcaaactggaagtgaaatcattacagcag…
>865404_867729_2325_IS110
gcgatcaggttgggcataaaggaaattttcatgccacaatggaagcggataaagtagtaaaaatagagttgcctaatatttgcgaatgcggaggagagcttgtaatatgcgaaaaaccttatgttcaccaaaaagttgatcttccggaaattaggccttatgtagtaattggaacatggtcgttattggagatgcagaaaaagaaaaagtagcaagttaccagaaggtgttacgccagatacatttggtccaagggttaagtctataattgcagcactcagcgaattttacaaaaactcaaagcgtaaagtggctagtatcataaatgacatttttaatttgaacataagtgttggcagcatatcaaatcttactattacccacaaatatgaggttcgt…
>866033_868334_2301_IS110
tcttgcaattgatgtaataaagaagatcctccaagcaataatactcataactgttagatatctcattagtctttctgctattccaagcctacattcttcaactttgagaccggatttaaaattttatgtaatatctctattttccatctaaggcaattgtaagttaaaaacgtgatataaaaaagataagagagaaagataaccctgctcactaggaatagcgggcgtgcgcgaccgaaaggaaattggtattacaaccgttggtatcaaggtacgctagccctatctctcgatacgtttgaatagttgcttgggacatatatatgcacccgtttacaatcttaaattaactaaaactatcgaggtttattatggttacatcttatcaaaattttattg…
>865783_868057_2274_IS110
cccacaaatatgaggttcgtgagcaagtcgccatccttctgctaaatcaaagagacgtttatatcctttccaaagagtaattggtcctggttttgggtcattttttcttgctaaatggcctccaagttcatgaaacagcttcttttatgttgggaactacacttggacatggttttctgtgtattttaacgtataaaactttccattcttcttcagctaataaggtagtacatggtaatgttgggttagctcttgcaattgatgtaataaagaagatcctccaagcaataatactcataactgttagatatctcattagtctttctgctattccaagcctacattcttcaactttgagaccggatttaaaattttatgtaatatctctattttccatct…
>255441_258501_3060_IS110
agtatttgcaggaaagagaaaaaacgatttaaatccgcatgagccgataacatcagaaagtgtggaaagcttacaagatgaagtagaccgcctatatgagatgtttgtcgagcttgtagcaagaaataggaatctttccacggaaaaaatcaaatcaacggaagcagagctatattttggtgagaaagcaatagagattggacttgctgatgaagtgataacatattctgaatttatagataggagaaacaatatgagtaaagctgaatttaactataagggccacaccatcgatgctgatgagttaatggaagaatcaaaacgaataggttatgagaggtgccgcaaggaagtatgagaggtaataagattgtgtaatttgtcaaagatgccagagaa…
>261486_258464_3022_IS110
gctaattcctcagtccccggatctttccctggttctaaacttgcaagctctacaaatgctgctggcgctattatttccctacgtactgctggatacacttcgcacgtttgtattgctgggatttcttcttttagcgttttacaaatcttctgatgtagatctctccaaaacatacgctcttaaataaaattaagttcatggtcaaaatacttctcaaatactctctctacttcattagagactaactctttcattgtttcccgagcatgggtatttattttaatttcatctattggcaaagacgtggtataccttcgtctgaagattcctatatgaccatttttcattgttgctataaatgctccttcatacgtacggcttcctacttttgctcctatc…
>915243_917895_2652_IS110
ggcccaaagtgttctttcgaataaaagaaagcctacaataaattttgatgataaaaagtatggtgtaaaaacctctaaaatagaccaacagtctctaaacaaaagacaagaatcttcaaagctaagagatctcttaaggtcaataccaataataaggagatttttagcaaggattttcacacctgaaaaaatagaaatcatcagtaaccctatatatgacaacatggaagcatataaaaaatcgcaggaagattaccctagtaagataaaagatgaaactagtatagatgatgaacacacaaaagaagtagatagtaaacttgagaagggtaatgttgaacaagtggacaacaagaaaagtcgtagttcataaatatcaatcatttaaaaattatctct…
>308335_305913_2422_IS110
ttatgttaaagagggaatatgcttgaatttactagtttccggacaacctctaatagtattttctaaaacgaatgataaacgtctaaaatggtattaccaactaaaaggtgtaagtttgtacattgatgcattagaggtctgaggcgacttttgatggtgtgccaacaatgctctatcggatttagatcttactattacccacaaatataaatgtttgttgcatagctcttaatggcataacttttgcttgaaataactgtttatatggtgcaatttacagcttttagttgctaaaattataactcttagtttaataattttaatctaataagctttcaggttaataaaattaaattatttgagtaaatacaatactatgtttttatttgtgggtaatag…
>914936_917204_2268_IS110
cgcctcatcttgaaattcagcaagcgtgcttaatacctcacgccctactcttccggttgctccaataacagcaattttgtatctcatatagatgaacctctaattttaaagttctattatatttttactgacaaaatttacaattgttttaatatttttaccttgcaattaattgtaatttagctattattatacaatattagtaatattagataatgaaatgaaagatgagtaaggaatacgatgaaactaaggttaaacctgcaatgtctacacctcaagggcctgaaggaaccaatggatcaaaggcccaaagtgttctttcgaataaaagaaagcctacaataaattttgatgataaaaagtatggtgtaaaaacctctaaaatagaccaacagt…

[truncated: 9 more sheets: wWpum, wPip, wCin2, wCle, wHa, wRi, wAlbB, wOo, Sheet18]
