# Supplementary material for: Complete de novo assembly of Wolbachia endosymbiont of Diaphorinacitri Kuwayama (Hemiptera: Liviidae) using long-read genome sequencing
Source: Sci Rep. 2022 Jan 7;12:125. doi: 10.1038/s41598-021-03184-0 (PMC8741817; doi:10.1038/s41598-021-03184-0)
Supplement: Supplementary file 5 — Supplementary Information 5. [file 41598_2021_3184_MOESM5_ESM.xlsx]

## Sheet: Sheet1
Table S5: Prophage statitics of the Wolbachia genomes
Wolbachia strains	Genome Size	Start	End	Prophage completeness	GC (%)	Percentage of prophage sequences
wRi	1445873	391688	402534	incomplete	36.34	7.46781
		432769	442213	incomplete	36.04
		581017	596724	intact	36.37
		755998	780121	intact	36.86
		1038465	1048287	questionable	37.18
		1087476	1103183	intact	36.37
		1253604	1261488	incomplete	35.89
		1337269	1351703	incomplete	36.24
wMel_I23	1269137	235085	277477	intact	36.04	6.93
		306913	311067	questionable	35.04
		548644	574022	intact	35
		626857	642973	questionable	35.04
	1273527	179377	187017	incomplete	34.39	4.07
		372394	397375	intact	34.85
		570183	579107	questionable	37.21
		1193915	1204298	incomplete	34.53
		319112	330684	questionable	35.69
	1736913	593707	638354	intact	35.64	7.34
		644356	665773	questionable	35.3
		740759	750133	incomplete	35.64
		1051560	1094866	intact	35.71
		1135603	1144378	incomplete	35.18
wHa	1295804	277549	308274	intact	36.71	6.87
		396599	454944	intact	35.25
wNo	1301823	122795	143974	questionable	35.91	4.09
		684205	693275	incomplete	34.69
		804982	819223	questionable	35.02
		1102553	1111358	incomplete	37.03
	1401460	391985	400660	incomplete	37.36	4.08
		429803	438830	incomplete	36.04
		657415	682239	intact	36.86
		1044919	1059707	questionable	36.37
wDi	1528786	172407	228248	intact	35.31	10.2
		246835	270026	intact	36.16
		331349	363629	intact	35.12
		522438	534365	incomplete	34.23
		1469823	1504488	intact	35.06
wMel	1267782	235147	277895	intact	36.04	6.64
		548107	573485	intact	35
		626320	642436	questionable	35.04
wPip	1482455	319773	336935	questionable	36.05	9.25
		337503	375577	questionable	34.77
		391005	402744	incomplete	35.46
		431880	491772	intact	34.47
		1375815	1386106	incomplete	36.73
wCle	1250060	233485	246000	questionable	36.71	2.81
		487551	495178	intact	37.01
		684882	692736	questionable	35.98
		768098	775257	incomplete	35.6
wAlbB	1484007	803700	810201	incomplete	36.87	1.4
		1195309	1210768	incomplete	35.03
wPip	1538351	100446	131737	intact	36.94
		147684	202563	intact	34.98	9.25
		732347	785510	intact	34.93
		808348	850417	intact	35.21
		1498813	1512086	incomplete	37.11
		1515539	1522833	questionable	35.86
wWpum	1278697	10639	19758	questionable	37.61	5.93
		177958	185061	incomplete	35.24
		267308	284492	questionable	34.7
		309408	316728	incomplete	38.69
		473171	479319	incomplete	35.6
		950877	961376	incomplete	35.24
		1239834	1257179	questionable	34.98
wCsol	1206967	589318	606688	intact	38.26	2.19
		751124	760273	incomplete	34.11

## Sheet: Sheet2
Prophage statistics for wDi genome
S.N.	Size	Completeness	Score	Total Proteins	Location (start)	Location (End)	GC%	Most Common Phage	GC%
1	55.8Kb	intact	150	64	172407	228248	172407-228248	PHAGE_Escher_vB_EcoM_ECOO78_NC_041926(9)	0.3531
2	23.1Kb	intact	150	33	246835	270026	246835-270026	PHAGE_Escher_vB_EcoM_ECO1230_10_NC_027995(5)	0.3616
3	32.2Kb	intact	110	21	331349	363629	331349-363618	PHAGE_Entero_Arya_NC_031048(4)	0.3512
4	11.8Kb	incomplete	40	18	522438	534365	522438-534303	PHAGE_Escher_vB_EcoM_ECOO78_NC_041926(3)	0.3423
5	34.6Kb	intact	110	24	1469823	1504488	1469823-1504476	PHAGE_Vibrio_vB_VpaM_MAR_NC_019722(4)	0.3506
