# Supplementary material for: Complete de novo assembly of Wolbachia endosymbiont of Diaphorinacitri Kuwayama (Hemiptera: Liviidae) using long-read genome sequencing
Source: Sci Rep. 2022 Jan 7;12:125. doi: 10.1038/s41598-021-03184-0 (PMC8741817; doi:10.1038/s41598-021-03184-0)
Supplement: Supplementary file 6 — Supplementary Information 6. [file 41598_2021_3184_MOESM6_ESM.xlsx]

## Sheet: Table S6
Table S6: List of Ankyrin genes in wDi genome
Chromosome	gene	start	end	complete/pseudogene
wDi	GZ065_00075	11701	13689	complete
wDi	GZ065_00205	48604	49980	complete
wDi	GZ065_00705	158742	160147	pseudogene
wDi	GZ065_00770	175342	175638	pseudogene
wDi	GZ065_00795	178910	179074	pseudogene
wDi	GZ065_00800	179100	179816	complete
wDi	GZ065_00900	195065	196531	complete
wDi	GZ065_01045	223520	224056	complete
wDi	GZ065_01095	232793	232966	complete
wDi	GZ065_01270	266818	268318	pseudogene
wDi	GZ065_01310	281020	281433	pseudogene
wDi	GZ065_01515	333626	334123	complete
wDi	GZ065_01520	334162	334899	complete
wDi	GZ065_01595	345586	347052	complete
wDi	GZ065_01765	395050	396870	complete
wDi	GZ065_01960	439111	439296	pseudogene
wDi	GZ065_01965	439333	440017	pseudogene
wDi	GZ065_02105	465756	466229	complete
wDi	GZ065_02110	466255	466983	complete
wDi	GZ065_02190	491860	492393	complete
wDi	GZ065_02285	523875	524324	complete
wDi	GZ065_02290	524350	525060	complete
wDi	GZ065_02310	527826	528986	complete
wDi	GZ065_02610	588848	589759	complete
wDi	GZ065_02670	603048	604388	complete
wDi	GZ065_02745	617825	618181	pseudogene
wDi	GZ065_02795	628529	629503	complete
wDi	GZ065_02810	632148	634229	complete
wDi	GZ065_02885	646462	648174	complete
wDi	GZ065_03270	738663	739340	complete
wDi	GZ065_03465	788887	789438	complete
wDi	GZ065_03570	807847	808209	complete
wDi	GZ065_03575	808134	808625	complete
wDi	GZ065_03800	854724	858341	complete
wDi	GZ065_03850	870242	870472	pseudogene
wDi	GZ065_03855	871694	872695	pseudogene
wDi	GZ065_03875	876749	878143	complete
wDi	GZ065_03880	878622	879404	complete
wDi	GZ065_04050	915509	916691	pseudogene
wDi	GZ065_04055	916951	917994	complete
wDi	GZ065_04065	919825	920994	complete
wDi	GZ065_04670	1032663	1032806	complete
wDi	GZ065_04725	1043402	1043545	complete
wDi	GZ065_04885	1072335	1072865	complete
wDi	GZ065_05125	1115098	1115526	complete
wDi	GZ065_05130	1115475	1115864	complete
wDi	GZ065_05170	1121328	1121885	complete
wDi	GZ065_05180	1123153	1123647	complete
wDi	GZ065_05380	1160940	1161788	complete
wDi	GZ065_05940	1275401	1276267	complete
wDi	GZ065_06420	1361047	1362030	complete
wDi	GZ065_06425	1361979	1362437	complete
wDi	GZ065_06725	1423471	1424529	complete
wDi	GZ065_06745	1431012	1431275	pseudogene
wDi	GZ065_06940	1473852	1475333	complete
wDi	GZ065_07040	1491134	1491844	complete
wDi	GZ065_07045	1491870	1492319	complete
