# Supplementary material for: Complete de novo assembly of Wolbachia endosymbiont of Diaphorinacitri Kuwayama (Hemiptera: Liviidae) using long-read genome sequencing
Source: Sci Rep. 2022 Jan 7;12:125. doi: 10.1038/s41598-021-03184-0 (PMC8741817; doi:10.1038/s41598-021-03184-0)
Supplement: Supplementary file 7 — Supplementary Information 7. [file 41598_2021_3184_MOESM7_ESM.xlsx]

## Sheet: Table S7
Table S7: COG automatic classification of protein coding genes in wDi genome
Label	Type	Frame	Begin	End	Mutation	Gene	Product	Score	COGs	COGclassID	ClassDescription	COGprocess
GZ065 _v1_0001	CDS	1	1	1383	no	dnaA	Chromosomal replication initiator protein DnaA	439	COG0593	L	Replication, recombination and repair	INFORMATION STORAGE AND PROCESSING
GZ065 _v1_0002	CDS	2	1541	2413	no	secF	Protein translocase subunit SecF	281	COG0341	U	Intracellular trafficking, secretion, and vesicular transport	CELLULAR PROCESSES AND SIGNALING
GZ065 _v1_0005	CDS	3	3300	4007	no		transposase	225	COG3316	L	Replication, recombination and repair	INFORMATION STORAGE AND PROCESSING
GZ065 _v1_0008	CDS	-3	5991	6902	no		conserved protein of unknown function	56	COG5464	S	Function unknown	POORLY CHARACTERIZED
GZ065 _v1_0009	CDS	2	7118	7825	no		transposase	225	COG3316	L	Replication, recombination and repair	INFORMATION STORAGE AND PROCESSING
GZ065 _v1_0012	CDS	1	9859	10170	no	relG	Toxin RelG	86	COG2026	D	Cell cycle control, cell division, chromosome partitioning	CELLULAR PROCESSES AND SIGNALING
GZ065 _v1_0012	CDS	1	9859	10170	no	relG	Toxin RelG	86	COG2026	J	Translation, ribosomal structure and biogenesis	INFORMATION STORAGE AND PROCESSING
GZ065 _v1_0013	CDS	1	10390	10641	no		Replicative DNA helicase	72	COG0305	L	Replication, recombination and repair	INFORMATION STORAGE AND PROCESSING
GZ065 _v1_0014	CDS	-1	10943	11650	no		transposase	225	COG3316	L	Replication, recombination and repair	INFORMATION STORAGE AND PROCESSING
GZ065 _v1_0015	CDS	1	11701	13689	no		protein of unknown function	315	COG0666	R	General function prediction only	POORLY CHARACTERIZED
GZ065 _v1_0017	CDS	1	14977	15525	no		protein of unknown function	63	COG3039	L	Replication, recombination and repair	INFORMATION STORAGE AND PROCESSING
GZ065 _v1_0020	CDS	2	18386	19663	no	purA	Adenylosuccinate synthetase	425	COG0104	F	Nucleotide transport and metabolism	METABOLISM
GZ065 _v1_0021	CDS	1	19822	21759	no		conserved protein of unknown function	620	COG0419	L	Replication, recombination and repair	INFORMATION STORAGE AND PROCESSING
GZ065 _v1_0022	CDS	1	21862	22098	no	infA	Translation initiation factor IF-1	78	COG0361	J	Translation, ribosomal structure and biogenesis	INFORMATION STORAGE AND PROCESSING
GZ065 _v1_0023	CDS	3	22095	22685	no		dTTP/UTP pyrophosphatase	190	COG0424	D	Cell cycle control, cell division, chromosome partitioning	CELLULAR PROCESSES AND SIGNALING
GZ065 _v1_0024	CDS	-2	22672	24894	no		conserved protein of unknown function	53	COG1196	D	Cell cycle control, cell division, chromosome partitioning	CELLULAR PROCESSES AND SIGNALING
GZ065 _v1_0024	CDS	-2	22672	24894	no		conserved protein of unknown function	50	COG0532	J	Translation, ribosomal structure and biogenesis	INFORMATION STORAGE AND PROCESSING
GZ065 _v1_0025	CDS	-3	25074	26489	no		Transporter	444	COG1115	E	Amino acid transport and metabolism	METABOLISM
GZ065 _v1_0026	CDS	-3	26520	27023	no		DsbC domain-containing protein	120	COG4233	C	Energy production and conversion	METABOLISM
GZ065 _v1_0026	CDS	-3	26520	27023	no		DsbC domain-containing protein	120	COG4233	O	Posttranslational modification, protein turnover, chaperones	CELLULAR PROCESSES AND SIGNALING
GZ065 _v1_0027	CDS	-1	27278	28936	no	groL	Cpn60 chaperonin GroEL, large subunit of GroESL	552	COG0459	O	Posttranslational modification, protein turnover, chaperones	CELLULAR PROCESSES AND SIGNALING
GZ065 _v1_0028	CDS	-2	29026	29316	no	groS	Cpn10 chaperonin GroES, small subunit of GroESL	96	COG0234	O	Posttranslational modification, protein turnover, chaperones	CELLULAR PROCESSES AND SIGNALING
GZ065 _v1_0029	CDS	2	29429	30226	no		Folate-dependent protein for Fe/S cluster synthesis/repair in oxidative stress	261	COG0354	R	General function prediction only	POORLY CHARACTERIZED
GZ065 _v1_0032	CDS	2	32501	33277	no	fabI	Enoyl-[acyl-carrier-protein] reductase [NADH] 1	257	COG0623	I	Lipid transport and metabolism	METABOLISM
GZ065 _v1_0035	CDS	-3	37695	39065	no		Magnesium transporter MgtE	452	COG2239	P	Inorganic ion transport and metabolism	METABOLISM
GZ065 _v1_0036	CDS	3	39309	40322	no	prfB	Peptide chain release factor 2	337	COG1186	J	Translation, ribosomal structure and biogenesis	INFORMATION STORAGE AND PROCESSING
GZ065 _v1_0037	CDS	-3	40497	41783	no		Methionine transporter MetT	420	COG1757	C	Energy production and conversion	METABOLISM
GZ065 _v1_0038	CDS	2	41957	44350	no		ANK_REP_REGION domain-containing protein	464	COG0666	R	General function prediction only	POORLY CHARACTERIZED
GZ065 _v1_0038	CDS	2	41957	44350	no		ANK_REP_REGION domain-containing protein	150	COG0419	L	Replication, recombination and repair	INFORMATION STORAGE AND PROCESSING
GZ065 _v1_0039	CDS	2	44441	45364	no		Pseudouridine synthase	307	COG0564	J	Translation, ribosomal structure and biogenesis	INFORMATION STORAGE AND PROCESSING
GZ065 _v1_0040	CDS	-3	45372	46634	no		L-Proline/Glycine betaine transporter ProP	420	COG0477	E	Amino acid transport and metabolism	METABOLISM
GZ065 _v1_0040	CDS	-3	45372	46634	no		L-Proline/Glycine betaine transporter ProP	420	COG0477	G	Carbohydrate transport and metabolism	METABOLISM
GZ065 _v1_0040	CDS	-3	45372	46634	no		L-Proline/Glycine betaine transporter ProP	420	COG0477	P	Inorganic ion transport and metabolism	METABOLISM
GZ065 _v1_0040	CDS	-3	45372	46634	no		L-Proline/Glycine betaine transporter ProP	420	COG0477	R	General function prediction only	POORLY CHARACTERIZED
GZ065 _v1_0041	CDS	-1	46670	48472	no	aspS	Aspartate--tRNA(Asp/Asn) ligase	600	COG0173	J	Translation, ribosomal structure and biogenesis	INFORMATION STORAGE AND PROCESSING
GZ065 _v1_0042	CDS	1	48604	49980	no		Ankyrin repeat domain protein	315	COG0666	R	General function prediction only	POORLY CHARACTERIZED
GZ065 _v1_0043	CDS	-2	50041	52542	no	mutS	DNA mismatch repair protein MutS	829	COG0249	L	Replication, recombination and repair	INFORMATION STORAGE AND PROCESSING
GZ065 _v1_0044	CDS	3	52656	55196	no	ankX	Phosphocholine transferase AnkX	555	COG0666	R	General function prediction only	POORLY CHARACTERIZED
GZ065 _v1_0045	CDS	-2	55231	57321	no		Putative cytochrome c-type biogenesis protein related to CcmF	694	COG1138	O	Posttranslational modification, protein turnover, chaperones	CELLULAR PROCESSES AND SIGNALING
GZ065 _v1_0046	CDS	3	57483	58715	no		conserved protein of unknown function	352	COG0419	L	Replication, recombination and repair	INFORMATION STORAGE AND PROCESSING
GZ065 _v1_0047	CDS	-1	58934	59161	no		protein of unknown function	64	COG2003	L	Replication, recombination and repair	INFORMATION STORAGE AND PROCESSING
GZ065 _v1_0049	CDS	-1	60617	61195	no		DNA repair protein RadC	177	COG2003	L	Replication, recombination and repair	INFORMATION STORAGE AND PROCESSING
GZ065 _v1_0052	CDS	2	63464	64570	no		D-alanyl-D-alanine carboxypeptidase	367	COG1686	M	Cell wall/membrane/envelope biogenesis	CELLULAR PROCESSES AND SIGNALING
GZ065 _v1_0053	CDS	-2	64603	65961	no		DNA recombination protein RmuC	439	COG1322	S	Function unknown	POORLY CHARACTERIZED
GZ065 _v1_0059	CDS	1	69163	71814	no	secA	Protein translocase subunit SecA	859	COG0653	U	Intracellular trafficking, secretion, and vesicular transport	CELLULAR PROCESSES AND SIGNALING
GZ065 _v1_0060	CDS	1	72730	73818	no		transposase	314	COG2801	L	Replication, recombination and repair	INFORMATION STORAGE AND PROCESSING
GZ065 _v1_0063	CDS	-3	75588	76814	no	mtaB	Threonylcarbamoyladenosine tRNA methylthiotransferase MtaB	406	COG0621	J	Translation, ribosomal structure and biogenesis	INFORMATION STORAGE AND PROCESSING
GZ065 _v1_0065	CDS	-3	77232	78320	no		transposase	314	COG2801	L	Replication, recombination and repair	INFORMATION STORAGE AND PROCESSING
GZ065 _v1_0066	CDS	-1	78584	80146	no	murE	UDP-N-acetylmuramoyl-L-alanyl-D-glutamate--2,6-diaminopimelate ligase	516	COG0769	M	Cell wall/membrane/envelope biogenesis	CELLULAR PROCESSES AND SIGNALING
GZ065 _v1_0067	CDS	-3	80115	81347	no	aar	L-alanine/L-glutamate racemase	402	COG0626	E	Amino acid transport and metabolism	METABOLISM
GZ065 _v1_0068	CDS	-2	81355	81657	no		putative BolA protein	94	COG0271	T	Signal transduction mechanisms	CELLULAR PROCESSES AND SIGNALING
GZ065 _v1_0069	fCDS	-1	81710	83623	pseudo	dnaK	fragment of chaperone Hsp70, co-chaperone with DnaJ (part 2)	637	COG0443	O	Posttranslational modification, protein turnover, chaperones	CELLULAR PROCESSES AND SIGNALING
GZ065 _v1_0070	CDS	-3	83697	84452	no		protein of unknown function	197	COG1530	J	Translation, ribosomal structure and biogenesis	INFORMATION STORAGE AND PROCESSING
GZ065 _v1_0072	fCDS	3	84783	85076	pseudo	dnaK	fragment of chaperone Hsp70, co-chaperone with DnaJ (part 2)	96	COG0443	O	Posttranslational modification, protein turnover, chaperones	CELLULAR PROCESSES AND SIGNALING
GZ065 _v1_0073	fCDS	1	85057	85185	pseudo	dnaK	fragment of chaperone Hsp70, co-chaperone with DnaJ (part 2)	42	COG0443	O	Posttranslational modification, protein turnover, chaperones	CELLULAR PROCESSES AND SIGNALING
GZ065 _v1_0074	fCDS	3	85194	85577	pseudo	dnaK	fragment of chaperone Hsp70, co-chaperone with DnaJ (part 3)	127	COG0443	O	Posttranslational modification, protein turnover, chaperones	CELLULAR PROCESSES AND SIGNALING
GZ065 _v1_0075	fCDS	2	85580	85774	pseudo	dnaK	fragment of chaperone Hsp70, co-chaperone with DnaJ (part 4)	64	COG0443	O	Posttranslational modification, protein turnover, chaperones	CELLULAR PROCESSES AND SIGNALING
GZ065 _v1_0076	fCDS	1	85720	85917	pseudo	dnaK	fragment of chaperone Hsp70, co-chaperone with DnaJ (part 5)	64	COG0443	O	Posttranslational modification, protein turnover, chaperones	CELLULAR PROCESSES AND SIGNALING
GZ065 _v1_0078	fCDS	2	86102	86695	pseudo	dnaK	fragment of chaperone Hsp70, co-chaperone with DnaJ (part 6)	197	COG0443	O	Posttranslational modification, protein turnover, chaperones	CELLULAR PROCESSES AND SIGNALING
GZ065 _v1_0079	CDS	1	86728	87051	no		putative BolA protein	94	COG0271	T	Signal transduction mechanisms	CELLULAR PROCESSES AND SIGNALING
GZ065 _v1_0080	CDS	2	87059	87361	no		protein of unknown function	86	COG0626	E	Amino acid transport and metabolism	METABOLISM
GZ065 _v1_0081	CDS	1	87358	87525	no		protein of unknown function	49	COG0626	E	Amino acid transport and metabolism	METABOLISM
GZ065 _v1_0082	fCDS	3	87522	87740	pseudo	metC	fragment of cystathionine beta-lyase, PLP-dependent (part 1)	67	COG0626	E	Amino acid transport and metabolism	METABOLISM
GZ065 _v1_0083	fCDS	3	87783	88097	pseudo	metC	fragment of cystathionine beta-lyase, PLP-dependent (part 2)	102	COG0626	E	Amino acid transport and metabolism	METABOLISM
GZ065 _v1_0084	fCDS	1	88102	88221	pseudo	metC	fragment of cystathionine beta-lyase, PLP-dependent (part 3)	35	COG0626	E	Amino acid transport and metabolism	METABOLISM
GZ065 _v1_0085	CDS	1	88261	88419	no		protein of unknown function	38	COG0769	M	Cell wall/membrane/envelope biogenesis	CELLULAR PROCESSES AND SIGNALING
GZ065 _v1_0087	CDS	1	88714	88956	no		protein of unknown function	33	COG0769	M	Cell wall/membrane/envelope biogenesis	CELLULAR PROCESSES AND SIGNALING
GZ065 _v1_0089	CDS	2	89216	89458	no		protein of unknown function	72	COG0769	M	Cell wall/membrane/envelope biogenesis	CELLULAR PROCESSES AND SIGNALING
GZ065 _v1_0090	CDS	1	89464	89985	no		protein of unknown function	108	COG0769	M	Cell wall/membrane/envelope biogenesis	CELLULAR PROCESSES AND SIGNALING
GZ065 _v1_0091	CDS	2	90092	90391	no		conserved protein of unknown function	34	COG2801	L	Replication, recombination and repair	INFORMATION STORAGE AND PROCESSING
GZ065 _v1_0093	CDS	-1	90683	92194	no		Ribonuclease E	498	COG1530	J	Translation, ribosomal structure and biogenesis	INFORMATION STORAGE AND PROCESSING
GZ065 _v1_0094	CDS	1	92344	92544	no	rpmG	50S ribosomal protein L33	66	COG0267	J	Translation, ribosomal structure and biogenesis	INFORMATION STORAGE AND PROCESSING
GZ065 _v1_0095	CDS	-3	92991	93713	no		Zinc ABC transporter, periplasmic-binding protein ZnuA	235	COG4531	P	Inorganic ion transport and metabolism	METABOLISM
GZ065 _v1_0096	CDS	3	93858	94589	no	znuC	Zinc import ATP-binding protein ZnuC	238	COG1121	P	Inorganic ion transport and metabolism	METABOLISM
GZ065 _v1_0097	CDS	2	94586	96007	no	ubiB	putative protein kinase UbiB	472	COG0661	R	General function prediction only	POORLY CHARACTERIZED
GZ065 _v1_0098	CDS	-2	96151	97833	no		ANK_REP_REGION domain-containing protein	353	COG1196	D	Cell cycle control, cell division, chromosome partitioning	CELLULAR PROCESSES AND SIGNALING
GZ065 _v1_0099	CDS	-1	97925	98872	no	trxB	thioredoxin reductase, FAD/NAD(P)-binding	310	COG0492	O	Posttranslational modification, protein turnover, chaperones	CELLULAR PROCESSES AND SIGNALING
GZ065 _v1_0100	CDS	-3	98859	99458	no	ahpC	Alkyl hydroperoxide reductase C	199	COG0450	O	Posttranslational modification, protein turnover, chaperones	CELLULAR PROCESSES AND SIGNALING
GZ065 _v1_0101	CDS	-2	99616	100800	no		conserved protein of unknown function	116	COG0810	M	Cell wall/membrane/envelope biogenesis	CELLULAR PROCESSES AND SIGNALING
GZ065 _v1_0101	CDS	-2	99616	100800	no		conserved protein of unknown function	81	COG1196	D	Cell cycle control, cell division, chromosome partitioning	CELLULAR PROCESSES AND SIGNALING
GZ065 _v1_0104	CDS	-2	102982	103740	no	tatC	Sec-independent protein translocase protein TatC	251	COG0805	U	Intracellular trafficking, secretion, and vesicular transport	CELLULAR PROCESSES AND SIGNALING
GZ065 _v1_0105	CDS	-2	103744	104715	no	gap	Glyceraldehyde-3-phosphate dehydrogenase	323	COG0057	G	Carbohydrate transport and metabolism	METABOLISM
GZ065 _v1_0106	CDS	2	104867	105226	no		conserved protein of unknown function	84	COG0419	L	Replication, recombination and repair	INFORMATION STORAGE AND PROCESSING
GZ065 _v1_0109	CDS	2	107000	107533	no		HK97 family phage prohead protease	148	COG3740	R	General function prediction only	POORLY CHARACTERIZED
GZ065 _v1_0110	CDS	1	107635	109755	no		Chromosome segregation protein SMC	694	COG0419	L	Replication, recombination and repair	INFORMATION STORAGE AND PROCESSING
GZ065 _v1_0111	CDS	-1	109727	110323	no		protein of unknown function	192	COG3328	L	Replication, recombination and repair	INFORMATION STORAGE AND PROCESSING
GZ065 _v1_0112	CDS	-1	110360	111586	no		tRNA nucleotidyltransferase	407	COG0617	J	Translation, ribosomal structure and biogenesis	INFORMATION STORAGE AND PROCESSING
GZ065 _v1_0113	CDS	-2	111922	113751	no	bipA	GTP-binding protein	607	COG1217	T	Signal transduction mechanisms	CELLULAR PROCESSES AND SIGNALING
GZ065 _v1_0114	CDS	1	113974	115323	no	gltX	Glutamate--tRNA ligase 1	448	COG0008	J	Translation, ribosomal structure and biogenesis	INFORMATION STORAGE AND PROCESSING
GZ065 _v1_0116	CDS	-2	115531	116550	no		Putative DNA polymerase III	322	COG1466	L	Replication, recombination and repair	INFORMATION STORAGE AND PROCESSING
GZ065 _v1_0118	CDS	-3	116853	117662	no		High-affinity zinc uptake system membrane protein znuB	268	COG1108	P	Inorganic ion transport and metabolism	METABOLISM
GZ065 _v1_0119	CDS	-1	117656	118003	no		conserved protein of unknown function	103	COG3737	S	Function unknown	POORLY CHARACTERIZED
GZ065 _v1_0120	CDS	-1	118007	118873	no	ispE	4-diphosphocytidyl-2-C-methyl-D-erythritol kinase	288	COG1947	I	Lipid transport and metabolism	METABOLISM
GZ065 _v1_0121	CDS	1	118948	122220	no		Helicase, UvrD/Rep/AddA family	1081	COG1074	L	Replication, recombination and repair	INFORMATION STORAGE AND PROCESSING
GZ065 _v1_0122	CDS	-3	122280	122726	no		Cytochrome c-type biogenesis protein cycL precursor	123	COG3088	O	Posttranslational modification, protein turnover, chaperones	CELLULAR PROCESSES AND SIGNALING
GZ065 _v1_0124	CDS	-1	123686	124033	no	fdxB	2Fe-2S ferredoxin	115	COG0633	C	Energy production and conversion	METABOLISM
GZ065 _v1_0125	CDS	-1	124274	126514	no		protein of unknown function	345	COG0419	L	Replication, recombination and repair	INFORMATION STORAGE AND PROCESSING
GZ065 _v1_0125	CDS	-1	124274	126514	no		protein of unknown function	135	COG0484	O	Posttranslational modification, protein turnover, chaperones	CELLULAR PROCESSES AND SIGNALING
GZ065 _v1_0125	CDS	-1	124274	126514	no		protein of unknown function	114	COG0666	R	General function prediction only	POORLY CHARACTERIZED
GZ065 _v1_0126	CDS	-3	126774	128072	no		Methionine transporter MetT	419	COG1757	C	Energy production and conversion	METABOLISM
GZ065 _v1_0127	CDS	-1	128171	129922	no	dnaG	DNA primase	576	COG0358	L	Replication, recombination and repair	INFORMATION STORAGE AND PROCESSING
GZ065 _v1_0128	CDS	2	130067	131233	no		Ribose 5-phosphate isomerase B	238	COG2227	H	Coenzyme transport and metabolism	METABOLISM
GZ065 _v1_0128	CDS	2	130067	131233	no		Ribose 5-phosphate isomerase B	142	COG0698	G	Carbohydrate transport and metabolism	METABOLISM
GZ065 _v1_0129	CDS	1	131341	132471	no		putative membrane protein	375	COG1301	C	Energy production and conversion	METABOLISM
GZ065 _v1_0130	CDS	3	132471	133076	no		putative Inactive homolog of metal-dependent proteases, molecular chaperone	148	COG1214	O	Posttranslational modification, protein turnover, chaperones	CELLULAR PROCESSES AND SIGNALING
GZ065 _v1_0131	CDS	-1	133046	133630	no		conserved protein of unknown function	161	COG1936	F	Nucleotide transport and metabolism	METABOLISM
GZ065 _v1_0132	CDS	3	133866	134576	no		Class II aldolase/adducin domain protein	228	COG0235	G	Carbohydrate transport and metabolism	METABOLISM
GZ065 _v1_0133	CDS	-2	134752	135399	no		Heme exporter protein B	149	COG2386	O	Posttranslational modification, protein turnover, chaperones	CELLULAR PROCESSES AND SIGNALING
GZ065 _v1_0133	CDS	-2	134752	135399	no		Heme exporter protein B	38	COG1277	R	General function prediction only	POORLY CHARACTERIZED
GZ065 _v1_0134	CDS	3	135507	135884	no		C4-type zinc finger protein, DksA/TraR family	114	COG1734	T	Signal transduction mechanisms	CELLULAR PROCESSES AND SIGNALING
GZ065 _v1_0135	CDS	3	135981	137069	no		transposase	314	COG2801	L	Replication, recombination and repair	INFORMATION STORAGE AND PROCESSING
GZ065 _v1_0136	CDS	-1	137192	137350	no		protein of unknown function	33	COG3293	L	Replication, recombination and repair	INFORMATION STORAGE AND PROCESSING
GZ065 _v1_0137	CDS	-1	137558	138772	no		conserved protein of unknown function	187	COG0666	R	General function prediction only	POORLY CHARACTERIZED
GZ065 _v1_0137	CDS	-1	137558	138772	no		conserved protein of unknown function	112	COG2214	O	Posttranslational modification, protein turnover, chaperones	CELLULAR PROCESSES AND SIGNALING
GZ065 _v1_0138	CDS	-2	138928	140208	no	ispG	4-hydroxy-3-methylbut-2-en-1-yl diphosphate synthase (flavodoxin)	417	COG0821	I	Lipid transport and metabolism	METABOLISM
GZ065 _v1_0141	CDS	-1	141785	143896	no	ftsK	DNA translocase FtsK	700	COG1674	D	Cell cycle control, cell division, chromosome partitioning	CELLULAR PROCESSES AND SIGNALING
GZ065 _v1_0142	CDS	-1	143897	144175	no		YggT family protein	91	COG0762	S	Function unknown	POORLY CHARACTERIZED
GZ065 _v1_0144	CDS	-3	144666	145094	no		Stringent starvation protein B domain protein	101	COG3814	S	Function unknown	POORLY CHARACTERIZED
GZ065 _v1_0147	CDS	-2	146947	147960	no	obg	GTPase Obg	332	COG0536	R	General function prediction only	POORLY CHARACTERIZED
GZ065 _v1_0148	CDS	-3	147948	149222	no	eno	enolase	423	COG0148	G	Carbohydrate transport and metabolism	METABOLISM
GZ065 _v1_0150	CDS	-1	149543	150541	no		UDP-N-acetylmuramate--alanine ligase	213	COG0773	M	Cell wall/membrane/envelope biogenesis	CELLULAR PROCESSES AND SIGNALING
GZ065 _v1_0150	CDS	-1	149543	150541	no		UDP-N-acetylmuramate--alanine ligase	36	COG1961	L	Replication, recombination and repair	INFORMATION STORAGE AND PROCESSING
GZ065 _v1_0151	CDS	-1	150551	151162	no		SURF1-like protein	196	COG3346	S	Function unknown	POORLY CHARACTERIZED
GZ065 _v1_0152	CDS	-3	151164	151640	no		Bacterioferritin	157	COG2193	P	Inorganic ion transport and metabolism	METABOLISM
GZ065 _v1_0153	CDS	-1	151694	152167	no		RDD domain-containing protein	152	COG1714	S	Function unknown	POORLY CHARACTERIZED
GZ065 _v1_0154	CDS	-2	152167	152808	no		hydrolase, haloacid dehalogenase-like family	208	COG0546	R	General function prediction only	POORLY CHARACTERIZED
GZ065 _v1_0155	CDS	3	152952	154127	no		conserved protein of unknown function	334	COG1196	D	Cell cycle control, cell division, chromosome partitioning	CELLULAR PROCESSES AND SIGNALING
GZ065 _v1_0155	CDS	3	152952	154127	no		conserved protein of unknown function	39	COG0419	L	Replication, recombination and repair	INFORMATION STORAGE AND PROCESSING
GZ065 _v1_0157	CDS	-3	157161	158549	no	fumC	fumarate hydratase (fumarase C),aerobic Class II	462	COG0114	C	Energy production and conversion	METABOLISM
GZ065 _v1_0158	CDS	-3	158742	160055	no		conserved protein of unknown function	381	COG0666	R	General function prediction only	POORLY CHARACTERIZED
GZ065 _v1_0159	CDS	-1	160367	163198	no		RecB family exonuclease	230	COG2887	L	Replication, recombination and repair	INFORMATION STORAGE AND PROCESSING
GZ065 _v1_0160	CDS	1	163306	166395	no		Phosphoribosylformylglycinamidine synthase, PurS subunit	851	COG0046	F	Nucleotide transport and metabolism	METABOLISM
GZ065 _v1_0161	CDS	3	166473	166985	no		conserved membrane protein of unknown function	74	COG0841	V	Defense mechanisms	CELLULAR PROCESSES AND SIGNALING
GZ065 _v1_0162	CDS	3	167400	168518	no	dnaJ	Chaperone protein DnaJ	372	COG0484	O	Posttranslational modification, protein turnover, chaperones	CELLULAR PROCESSES AND SIGNALING
GZ065 _v1_0163	CDS	1	168655	170322	no		Metallo-beta-lactamase family protein, RNA-specific	547	COG0595	R	General function prediction only	POORLY CHARACTERIZED
GZ065 _v1_0164	CDS	3	170706	172025	no	tolB	Tol-Pal system protein TolB	412	COG0823	U	Intracellular trafficking, secretion, and vesicular transport	CELLULAR PROCESSES AND SIGNALING
GZ065 _v1_0165	CDS	-1	172064	172417	no		Aspartyl-tRNA(Asn) amidotransferase subunit C	96	COG0721	J	Translation, ribosomal structure and biogenesis	INFORMATION STORAGE AND PROCESSING
GZ065 _v1_0166	CDS	-3	172407	173327	no	prs	Ribose-phosphate pyrophosphokinase	298	COG0462	E	Amino acid transport and metabolism	METABOLISM
GZ065 _v1_0166	CDS	-3	172407	173327	no	prs	Ribose-phosphate pyrophosphokinase	298	COG0462	F	Nucleotide transport and metabolism	METABOLISM
GZ065 _v1_0167	CDS	-1	173402	175051	no		Recombinase family protein	513	COG1961	L	Replication, recombination and repair	INFORMATION STORAGE AND PROCESSING
GZ065 _v1_0169	CDS	-2	175342	175581	no		protein of unknown function	73	COG0666	R	General function prediction only	POORLY CHARACTERIZED
GZ065 _v1_0171	CDS	2	176192	176524	no		transposase	76	COG3293	L	Replication, recombination and repair	INFORMATION STORAGE AND PROCESSING
GZ065 _v1_0172	CDS	3	176472	176984	no		transposase	169	COG3293	L	Replication, recombination and repair	INFORMATION STORAGE AND PROCESSING
GZ065 _v1_0173	CDS	1	177166	177681	no		protein of unknown function	122	COG2801	L	Replication, recombination and repair	INFORMATION STORAGE AND PROCESSING
GZ065 _v1_0174	CDS	2	177731	178819	no		transposase	314	COG2801	L	Replication, recombination and repair	INFORMATION STORAGE AND PROCESSING
GZ065 _v1_0175	CDS	-1	178886	179074	no		protein of unknown function	48	COG0666	R	General function prediction only	POORLY CHARACTERIZED
GZ065 _v1_0176	CDS	-3	179100	179804	no		ANK_REP_REGION domain-containing protein	174	COG0666	R	General function prediction only	POORLY CHARACTERIZED
GZ065 _v1_0178	CDS	2	180569	181513	no		transposase	307	COG3547	L	Replication, recombination and repair	INFORMATION STORAGE AND PROCESSING
GZ065 _v1_0179	CDS	3	181860	183098	no		transposase	390	COG3328	L	Replication, recombination and repair	INFORMATION STORAGE AND PROCESSING
GZ065 _v1_0181	CDS	-3	183579	183896	no		protein of unknown function	46	COG1197	K	Transcription	INFORMATION STORAGE AND PROCESSING
GZ065 _v1_0181	CDS	-3	183579	183896	no		protein of unknown function	46	COG1197	L	Replication, recombination and repair	INFORMATION STORAGE AND PROCESSING
GZ065 _v1_0182	CDS	-1	183881	184672	no		Baseplate assembly protein J	244	COG3948	R	General function prediction only	POORLY CHARACTERIZED
GZ065 _v1_0183	CDS	-2	184675	185010	no		Baseplate assembly protein W	93	COG3628	R	General function prediction only	POORLY CHARACTERIZED
GZ065 _v1_0184	CDS	-3	185013	185267	no		conserved protein of unknown function	56	COG4104	S	Function unknown	POORLY CHARACTERIZED
GZ065 _v1_0185	CDS	-1	185264	185728	no		Phage baseplate assembly protein V	128	COG4540	R	General function prediction only	POORLY CHARACTERIZED
GZ065 _v1_0191	CDS	-1	188531	189592	no		Capsid protein	300	COG0616	O	Posttranslational modification, protein turnover, chaperones	CELLULAR PROCESSES AND SIGNALING
GZ065 _v1_0191	CDS	-1	188531	189592	no		Capsid protein	300	COG0616	U	Intracellular trafficking, secretion, and vesicular transport	CELLULAR PROCESSES AND SIGNALING
GZ065 _v1_0192	CDS	-2	189607	191019	no		Phage portal protein	430	COG5511	R	General function prediction only	POORLY CHARACTERIZED
GZ065 _v1_0193	CDS	-3	191016	191546	no	acm	Lyzozyme M1	172	COG3757	M	Cell wall/membrane/envelope biogenesis	CELLULAR PROCESSES AND SIGNALING
GZ065 _v1_0194	CDS	-1	191729	192700	no		transposase	314	COG3547	L	Replication, recombination and repair	INFORMATION STORAGE AND PROCESSING
GZ065 _v1_0196	CDS	-2	193033	193257	no		conserved protein of unknown function	69	COG0539	J	Translation, ribosomal structure and biogenesis	INFORMATION STORAGE AND PROCESSING
GZ065 _v1_0197	CDS	-1	193250	194443	no		protein of unknown function	366	COG5525	R	General function prediction only	POORLY CHARACTERIZED
GZ065 _v1_0198	CDS	-3	194433	195068	no		protein of unknown function	204	COG5525	R	General function prediction only	POORLY CHARACTERIZED
GZ065 _v1_0199	CDS	-1	195065	196531	no		Ankyrin repeat domain-containing protein	392	COG0666	R	General function prediction only	POORLY CHARACTERIZED
GZ065 _v1_0200	CDS	-3	196551	197033	no		conserved protein of unknown function	114	COG0459	O	Posttranslational modification, protein turnover, chaperones	CELLULAR PROCESSES AND SIGNALING
GZ065 _v1_0201	CDS	-1	197069	198283	no		DNA methylase family protein	245	COG0863	L	Replication, recombination and repair	INFORMATION STORAGE AND PROCESSING
GZ065 _v1_0201	CDS	-1	197069	198283	no		DNA methylase family protein	136	COG1475	K	Transcription	INFORMATION STORAGE AND PROCESSING
GZ065 _v1_0202	CDS	-3	198387	198845	no		Holliday junction resolvase	51	COG0817	L	Replication, recombination and repair	INFORMATION STORAGE AND PROCESSING
GZ065 _v1_0205	CDS	2	200261	201376	no		conserved protein of unknown function	100	COG0542	O	Posttranslational modification, protein turnover, chaperones	CELLULAR PROCESSES AND SIGNALING
GZ065 _v1_0206	CDS	-1	202007	204148	no		conserved protein of unknown function	206	COG1066	O	Posttranslational modification, protein turnover, chaperones	CELLULAR PROCESSES AND SIGNALING
GZ065 _v1_0206	CDS	-1	202007	204148	no		conserved protein of unknown function	147	COG0358	L	Replication, recombination and repair	INFORMATION STORAGE AND PROCESSING
GZ065 _v1_0207	CDS	-2	204184	205359	no		conserved protein of unknown function	241	COG1066	O	Posttranslational modification, protein turnover, chaperones	CELLULAR PROCESSES AND SIGNALING
GZ065 _v1_0209	CDS	-3	205881	206687	no		Putative phage related protein	128	COG1066	O	Posttranslational modification, protein turnover, chaperones	CELLULAR PROCESSES AND SIGNALING
GZ065 _v1_0210	CDS	-1	206711	207523	no		Putative phage related protein	44	COG1120	H	Coenzyme transport and metabolism	METABOLISM
GZ065 _v1_0210	CDS	-1	206711	207523	no		Putative phage related protein	44	COG1120	P	Inorganic ion transport and metabolism	METABOLISM
GZ065 _v1_0211	CDS	-3	207576	208064	no		RNA polymerase sigma factor	131	COG1595	K	Transcription	INFORMATION STORAGE AND PROCESSING
GZ065 _v1_0217	CDS	1	213778	214329	no		conserved protein of unknown function	80	COG1196	D	Cell cycle control, cell division, chromosome partitioning	CELLULAR PROCESSES AND SIGNALING
GZ065 _v1_0217	CDS	1	213778	214329	no		conserved protein of unknown function	56	COG0419	L	Replication, recombination and repair	INFORMATION STORAGE AND PROCESSING
GZ065 _v1_0218	CDS	2	214322	215506	no	gpFI	Putative prophage major tail sheath protein	390	COG3497	R	General function prediction only	POORLY CHARACTERIZED
GZ065 _v1_0219	CDS	1	215527	215877	no		protein of unknown function	73	COG3498	R	General function prediction only	POORLY CHARACTERIZED
GZ065 _v1_0220	CDS	3	216078	216584	no		Major tail tube protein	167	COG3498	R	General function prediction only	POORLY CHARACTERIZED
GZ065 _v1_0221	CDS	-1	216722	217687	no		transposase	318	COG3547	L	Replication, recombination and repair	INFORMATION STORAGE AND PROCESSING
GZ065 _v1_0223	CDS	3	218271	219194	no		transposase	96	COG0188	L	Replication, recombination and repair	INFORMATION STORAGE AND PROCESSING
GZ065 _v1_0226	CDS	2	219695	222001	no		Phage tail tape measure protein	461	COG5283	S	Function unknown	POORLY CHARACTERIZED
GZ065 _v1_0226	CDS	2	219695	222001	no		Phage tail tape measure protein	52	COG0419	L	Replication, recombination and repair	INFORMATION STORAGE AND PROCESSING
GZ065 _v1_0227	CDS	3	222003	222350	no		Phage tail protein GpU	112	COG3499	R	General function prediction only	POORLY CHARACTERIZED
GZ065 _v1_0228	CDS	2	222347	222556	no		Phage tail protein	61	COG5004	R	General function prediction only	POORLY CHARACTERIZED
GZ065 _v1_0229	CDS	2	222557	223507	no		Phage tail protein	297	COG3500	R	General function prediction only	POORLY CHARACTERIZED
GZ065 _v1_0230	CDS	2	223541	224056	no		ANK_REP_REGION domain-containing protein	143	COG0666	R	General function prediction only	POORLY CHARACTERIZED
GZ065 _v1_0232	CDS	1	224611	225915	no		Group II intron-encoded protein ltrA	395	COG3344	L	Replication, recombination and repair	INFORMATION STORAGE AND PROCESSING
GZ065 _v1_0234	CDS	3	226281	227216	no		Patatin-like phospholipase family protein	264	COG3621	R	General function prediction only	POORLY CHARACTERIZED
GZ065 _v1_0235	CDS	-3	227283	228248	no		Putative transcriptional regulator	120	COG1396	K	Transcription	INFORMATION STORAGE AND PROCESSING
GZ065 _v1_0237	CDS	-1	229847	230515	no		DNA repair protein RadC	218	COG2003	L	Replication, recombination and repair	INFORMATION STORAGE AND PROCESSING
GZ065 _v1_0238	CDS	-2	230701	231615	no		Transcriptional regulator	130	COG1396	K	Transcription	INFORMATION STORAGE AND PROCESSING
GZ065 _v1_0239	CDS	2	231713	232642	no		transposase	65	COG0419	L	Replication, recombination and repair	INFORMATION STORAGE AND PROCESSING
GZ065 _v1_0240	CDS	-3	233250	235961	no		protein of unknown function	139	COG0419	L	Replication, recombination and repair	INFORMATION STORAGE AND PROCESSING
GZ065 _v1_0242	CDS	1	237979	240492	no		protein of unknown function	437	COG1196	D	Cell cycle control, cell division, chromosome partitioning	CELLULAR PROCESSES AND SIGNALING
GZ065 _v1_0242	CDS	1	237979	240492	no		protein of unknown function	122	COG0666	R	General function prediction only	POORLY CHARACTERIZED
GZ065 _v1_0242	CDS	1	237979	240492	no		protein of unknown function	60	COG0419	L	Replication, recombination and repair	INFORMATION STORAGE AND PROCESSING
GZ065 _v1_0244	CDS	2	240662	241987	no		transposase	418	COG3547	L	Replication, recombination and repair	INFORMATION STORAGE AND PROCESSING
GZ065 _v1_0247	CDS	-2	243061	243888	no		protein of unknown function	48	COG2214	O	Posttranslational modification, protein turnover, chaperones	CELLULAR PROCESSES AND SIGNALING
GZ065 _v1_0248	CDS	-1	244115	244435	no		protein of unknown function	102	COG3293	L	Replication, recombination and repair	INFORMATION STORAGE AND PROCESSING
GZ065 _v1_0250	CDS	2	245615	246760	no		protein of unknown function	171	COG1196	D	Cell cycle control, cell division, chromosome partitioning	CELLULAR PROCESSES AND SIGNALING
GZ065 _v1_0250	CDS	2	245615	246760	no		protein of unknown function	64	COG0840	N	Cell motility	CELLULAR PROCESSES AND SIGNALING
GZ065 _v1_0250	CDS	2	245615	246760	no		protein of unknown function	64	COG0840	T	Signal transduction mechanisms	CELLULAR PROCESSES AND SIGNALING
GZ065 _v1_0251	CDS	1	246835	248073	no		transposase	390	COG3328	L	Replication, recombination and repair	INFORMATION STORAGE AND PROCESSING
GZ065 _v1_0252	CDS	1	248182	249420	no		transposase	390	COG3328	L	Replication, recombination and repair	INFORMATION STORAGE AND PROCESSING
GZ065 _v1_0253	CDS	-1	249392	250423	no		Integrase	325	COG2801	L	Replication, recombination and repair	INFORMATION STORAGE AND PROCESSING
GZ065 _v1_0256	CDS	3	251088	251687	no		protein of unknown function	134	COG2801	L	Replication, recombination and repair	INFORMATION STORAGE AND PROCESSING
GZ065 _v1_0258	CDS	-1	251753	252637	no		protein of unknown function	293	COG3328	L	Replication, recombination and repair	INFORMATION STORAGE AND PROCESSING
GZ065 _v1_0259	CDS	-3	252579	252992	no		protein of unknown function	87	COG3328	L	Replication, recombination and repair	INFORMATION STORAGE AND PROCESSING
GZ065 _v1_0260	CDS	-2	253102	253437	no		protein of unknown function	108	COG3328	L	Replication, recombination and repair	INFORMATION STORAGE AND PROCESSING
GZ065 _v1_0261	CDS	-1	253457	253663	no		transposase	61	COG3328	L	Replication, recombination and repair	INFORMATION STORAGE AND PROCESSING
GZ065 _v1_0262	CDS	-3	253689	253850	no		protein of unknown function	53	COG3328	L	Replication, recombination and repair	INFORMATION STORAGE AND PROCESSING
GZ065 _v1_0263	CDS	-2	253804	254250	no		protein of unknown function	130	COG3328	L	Replication, recombination and repair	INFORMATION STORAGE AND PROCESSING
GZ065 _v1_0268	CDS	-3	256314	257213	no		Integrase	274	COG2801	L	Replication, recombination and repair	INFORMATION STORAGE AND PROCESSING
GZ065 _v1_0269	CDS	-2	257275	257790	no		protein of unknown function	165	COG3948	R	General function prediction only	POORLY CHARACTERIZED
GZ065 _v1_0270	CDS	-3	257793	258128	no		Baseplate assembly protein W	93	COG3628	R	General function prediction only	POORLY CHARACTERIZED
GZ065 _v1_0272	CDS	-1	258407	258871	no		Phage baseplate assembly protein V	125	COG4540	R	General function prediction only	POORLY CHARACTERIZED
GZ065 _v1_0278	CDS	-3	261636	262652	no		Peptidase_S49 domain-containing protein	275	COG0616	O	Posttranslational modification, protein turnover, chaperones	CELLULAR PROCESSES AND SIGNALING
GZ065 _v1_0278	CDS	-3	261636	262652	no		Peptidase_S49 domain-containing protein	275	COG0616	U	Intracellular trafficking, secretion, and vesicular transport	CELLULAR PROCESSES AND SIGNALING
GZ065 _v1_0279	CDS	-1	262676	264082	no		Phage portal protein	433	COG5511	R	General function prediction only	POORLY CHARACTERIZED
GZ065 _v1_0280	CDS	-2	264079	264783	no		Lysozyme M1	191	COG3757	M	Cell wall/membrane/envelope biogenesis	CELLULAR PROCESSES AND SIGNALING
GZ065 _v1_0282	CDS	-2	264997	266193	no		protein of unknown function	379	COG5525	R	General function prediction only	POORLY CHARACTERIZED
GZ065 _v1_0283	CDS	-1	266183	266818	no		protein of unknown function	194	COG5525	R	General function prediction only	POORLY CHARACTERIZED
GZ065 _v1_0284	CDS	-2	266818	268140	no	B2gp	Ankyrin motif protein	325	COG0666	R	General function prediction only	POORLY CHARACTERIZED
GZ065 _v1_0285	CDS	-1	268127	268318	no		proteasome regulatory subunit p28	62	COG0666	R	General function prediction only	POORLY CHARACTERIZED
GZ065 _v1_0286	CDS	-1	268322	268798	no		Phage Terminase small subunit	32	COG0459	O	Posttranslational modification, protein turnover, chaperones	CELLULAR PROCESSES AND SIGNALING
GZ065 _v1_0287	CDS	-3	268806	270026	no		Phage related DNA methylase	245	COG0863	L	Replication, recombination and repair	INFORMATION STORAGE AND PROCESSING
GZ065 _v1_0287	CDS	-3	268806	270026	no		Phage related DNA methylase	141	COG1475	K	Transcription	INFORMATION STORAGE AND PROCESSING
GZ065 _v1_0290	CDS	1	270862	274398	no		Helicase	658	COG0553	K	Transcription	INFORMATION STORAGE AND PROCESSING
GZ065 _v1_0290	CDS	1	270862	274398	no		Helicase	658	COG0553	L	Replication, recombination and repair	INFORMATION STORAGE AND PROCESSING
GZ065 _v1_0290	CDS	1	270862	274398	no		Helicase	163	COG4279	S	Function unknown	POORLY CHARACTERIZED
GZ065 _v1_0293	CDS	1	276877	277740	no		Putative phage related protein	111	COG0358	L	Replication, recombination and repair	INFORMATION STORAGE AND PROCESSING
GZ065 _v1_0296	CDS	-1	279404	280240	no	insF	transposase	252	COG2801	L	Replication, recombination and repair	INFORMATION STORAGE AND PROCESSING
GZ065 _v1_0297	CDS	1	280222	280554	no		transposase	76	COG3293	L	Replication, recombination and repair	INFORMATION STORAGE AND PROCESSING
GZ065 _v1_0298	CDS	2	280502	281014	no		transposase	169	COG3293	L	Replication, recombination and repair	INFORMATION STORAGE AND PROCESSING
GZ065 _v1_0299	CDS	1	281011	281433	no		protein of unknown function	137	COG0666	R	General function prediction only	POORLY CHARACTERIZED
GZ065 _v1_0301	CDS	1	281749	282672	no		Patatin family protein	262	COG3621	R	General function prediction only	POORLY CHARACTERIZED
GZ065 _v1_0304	CDS	-1	283421	284398	no		Transcriptional regulator	123	COG1396	K	Transcription	INFORMATION STORAGE AND PROCESSING
GZ065 _v1_0305	CDS	-3	284445	285359	no		putative Transcriptional regulator	140	COG1396	K	Transcription	INFORMATION STORAGE AND PROCESSING
GZ065 _v1_0307	CDS	-1	285908	287233	no		transposase	418	COG3547	L	Replication, recombination and repair	INFORMATION STORAGE AND PROCESSING
GZ065 _v1_0309	CDS	-1	287528	288853	no		transposase	418	COG3547	L	Replication, recombination and repair	INFORMATION STORAGE AND PROCESSING
GZ065 _v1_0311	CDS	-1	289148	290473	no		transposase	418	COG3547	L	Replication, recombination and repair	INFORMATION STORAGE AND PROCESSING
GZ065 _v1_0313	CDS	-1	290768	292093	no		transposase	418	COG3547	L	Replication, recombination and repair	INFORMATION STORAGE AND PROCESSING
GZ065 _v1_0314	CDS	-3	292389	292883	no		transposase	128	COG3547	L	Replication, recombination and repair	INFORMATION STORAGE AND PROCESSING
GZ065 _v1_0315	CDS	2	293333	293827	no		transposase	128	COG3547	L	Replication, recombination and repair	INFORMATION STORAGE AND PROCESSING
GZ065 _v1_0316	CDS	3	294123	295400	no		transposase	407	COG3547	L	Replication, recombination and repair	INFORMATION STORAGE AND PROCESSING
GZ065 _v1_0318	CDS	2	295742	296878	no		transposase	360	COG3547	L	Replication, recombination and repair	INFORMATION STORAGE AND PROCESSING
GZ065 _v1_0321	CDS	2	297416	298687	no		transposase	400	COG3547	L	Replication, recombination and repair	INFORMATION STORAGE AND PROCESSING
GZ065 _v1_0322	CDS	-2	298948	300039	no		protein of unknown function	313	COG3547	L	Replication, recombination and repair	INFORMATION STORAGE AND PROCESSING
GZ065 _v1_0323	CDS	-1	300209	301039	no		protein of unknown function	45	COG0016	J	Translation, ribosomal structure and biogenesis	INFORMATION STORAGE AND PROCESSING
GZ065 _v1_0324	CDS	-2	301210	301875	no		DNA repair protein RadC	219	COG2003	L	Replication, recombination and repair	INFORMATION STORAGE AND PROCESSING
GZ065 _v1_0325	CDS	-2	302047	302976	no		Transcriptional regulator	289	COG1396	K	Transcription	INFORMATION STORAGE AND PROCESSING
GZ065 _v1_0328	CDS	-3	304614	312947	no		protein of unknown function	732	COG0666	R	General function prediction only	POORLY CHARACTERIZED
GZ065 _v1_0342	CDS	1	320068	320538	no		protein of unknown function	119	COG0590	F	Nucleotide transport and metabolism	METABOLISM
GZ065 _v1_0342	CDS	1	320068	320538	no		protein of unknown function	119	COG0590	J	Translation, ribosomal structure and biogenesis	INFORMATION STORAGE AND PROCESSING
GZ065 _v1_0343	CDS	-2	320356	320625	no		protein of unknown function	68	COG0590	F	Nucleotide transport and metabolism	METABOLISM
GZ065 _v1_0343	CDS	-2	320356	320625	no		protein of unknown function	68	COG0590	J	Translation, ribosomal structure and biogenesis	INFORMATION STORAGE AND PROCESSING
GZ065 _v1_0349	CDS	3	325455	326618	no		protein of unknown function	64	COG0840	N	Cell motility	CELLULAR PROCESSES AND SIGNALING
GZ065 _v1_0349	CDS	3	325455	326618	no		protein of unknown function	64	COG0840	T	Signal transduction mechanisms	CELLULAR PROCESSES AND SIGNALING
GZ065 _v1_0350	CDS	-3	326742	327020	no		protein of unknown function	83	COG3328	L	Replication, recombination and repair	INFORMATION STORAGE AND PROCESSING
GZ065 _v1_0351	CDS	2	327077	328315	no		transposase	390	COG3328	L	Replication, recombination and repair	INFORMATION STORAGE AND PROCESSING
GZ065 _v1_0352	CDS	-1	328295	329329	no		transposase	309	COG3328	L	Replication, recombination and repair	INFORMATION STORAGE AND PROCESSING
GZ065 _v1_0354	CDS	-1	330011	331540	no		protein of unknown function	170	COG0666	R	General function prediction only	POORLY CHARACTERIZED
GZ065 _v1_0355	CDS	-1	331697	333187	no		Site-specific recombinase, resolvase family	391	COG1961	L	Replication, recombination and repair	INFORMATION STORAGE AND PROCESSING
GZ065 _v1_0357	CDS	-1	333626	334123	no		ANK_REP_REGION domain-containing protein	162	COG0666	R	General function prediction only	POORLY CHARACTERIZED
GZ065 _v1_0358	CDS	-2	334162	334899	no		Ankyrin repeat domain-containing protein	175	COG0666	R	General function prediction only	POORLY CHARACTERIZED
GZ065 _v1_0360	CDS	-3	336498	337289	no		Baseplate assembly protein J	247	COG3948	R	General function prediction only	POORLY CHARACTERIZED
GZ065 _v1_0361	CDS	-1	337292	337627	no		Baseplate assembly protein W	93	COG3628	R	General function prediction only	POORLY CHARACTERIZED
GZ065 _v1_0362	CDS	-2	337633	337887	no		Putative phage related protein	57	COG4104	S	Function unknown	POORLY CHARACTERIZED
GZ065 _v1_0363	CDS	-3	337893	338357	no		Baseplate assembly protein GpV	125	COG4540	R	General function prediction only	POORLY CHARACTERIZED
GZ065 _v1_0369	CDS	-2	341104	342141	no		Capsid protein	292	COG0616	O	Posttranslational modification, protein turnover, chaperones	CELLULAR PROCESSES AND SIGNALING
GZ065 _v1_0369	CDS	-2	341104	342141	no		Capsid protein	292	COG0616	U	Intracellular trafficking, secretion, and vesicular transport	CELLULAR PROCESSES AND SIGNALING
GZ065 _v1_0370	CDS	-3	342141	343547	no		Phage portal protein, lambda family	429	COG5511	R	General function prediction only	POORLY CHARACTERIZED
GZ065 _v1_0372	CDS	-2	343762	344964	no		protein of unknown function	366	COG5525	R	General function prediction only	POORLY CHARACTERIZED
GZ065 _v1_0373	CDS	-1	344954	345589	no		protein of unknown function	204	COG5525	R	General function prediction only	POORLY CHARACTERIZED
GZ065 _v1_0374	CDS	-2	345586	347052	no		Ankyrin repeat domain-containing protein	392	COG0666	R	General function prediction only	POORLY CHARACTERIZED
GZ065 _v1_0375	CDS	-1	347072	347554	no		conserved protein of unknown function	114	COG0459	O	Posttranslational modification, protein turnover, chaperones	CELLULAR PROCESSES AND SIGNALING
GZ065 _v1_0376	CDS	-2	347590	348804	no		DNA methylase family protein	245	COG0863	L	Replication, recombination and repair	INFORMATION STORAGE AND PROCESSING
GZ065 _v1_0376	CDS	-2	347590	348804	no		DNA methylase family protein	136	COG1475	K	Transcription	INFORMATION STORAGE AND PROCESSING
GZ065 _v1_0377	CDS	-1	348908	349363	no		Holliday junction resolvase	39	COG0817	L	Replication, recombination and repair	INFORMATION STORAGE AND PROCESSING
GZ065 _v1_0378	CDS	3	349893	350915	no		Cell filamentation protein Fic	133	COG3943	R	General function prediction only	POORLY CHARACTERIZED
GZ065 _v1_0379	CDS	-2	351733	353223	no		protein of unknown function	164	COG1066	O	Posttranslational modification, protein turnover, chaperones	CELLULAR PROCESSES AND SIGNALING
GZ065 _v1_0380	CDS	-2	353659	354603	no	B2gp	transposase	307	COG3547	L	Replication, recombination and repair	INFORMATION STORAGE AND PROCESSING
GZ065 _v1_0381	CDS	-2	354808	354963	no		protein of unknown function	40	COG1396	K	Transcription	INFORMATION STORAGE AND PROCESSING
GZ065 _v1_0382	CDS	-1	355013	355933	no		putative transcriptional regulator	136	COG1396	K	Transcription	INFORMATION STORAGE AND PROCESSING
GZ065 _v1_0383	CDS	-1	356030	357166	no		conserved protein of unknown function	170	COG0419	L	Replication, recombination and repair	INFORMATION STORAGE AND PROCESSING
GZ065 _v1_0384	CDS	-1	357299	357955	no		DNA repair protein RadC	214	COG2003	L	Replication, recombination and repair	INFORMATION STORAGE AND PROCESSING
GZ065 _v1_0385	CDS	-1	358121	358642	no		protein of unknown function	142	COG1396	K	Transcription	INFORMATION STORAGE AND PROCESSING
GZ065 _v1_0386	CDS	-2	358924	359868	no		transposase	307	COG3547	L	Replication, recombination and repair	INFORMATION STORAGE AND PROCESSING
GZ065 _v1_0387	CDS	-2	360073	360444	no		protein of unknown function	118	COG1396	K	Transcription	INFORMATION STORAGE AND PROCESSING
GZ065 _v1_0388	CDS	1	360574	361494	no		transposase	57	COG0419	L	Replication, recombination and repair	INFORMATION STORAGE AND PROCESSING
GZ065 _v1_0389	CDS	-3	361593	372023	no		conserved protein of unknown function	865	COG0666	R	General function prediction only	POORLY CHARACTERIZED
GZ065 _v1_0389	CDS	-3	361593	372023	no		conserved protein of unknown function	222	COG1196	D	Cell cycle control, cell division, chromosome partitioning	CELLULAR PROCESSES AND SIGNALING
GZ065 _v1_0391	CDS	2	374045	377176	no		protein of unknown function	530	COG1196	D	Cell cycle control, cell division, chromosome partitioning	CELLULAR PROCESSES AND SIGNALING
GZ065 _v1_0391	CDS	2	374045	377176	no		protein of unknown function	425	COG0419	L	Replication, recombination and repair	INFORMATION STORAGE AND PROCESSING
GZ065 _v1_0393	CDS	-1	377525	378352	no		protein of unknown function	48	COG2214	O	Posttranslational modification, protein turnover, chaperones	CELLULAR PROCESSES AND SIGNALING
GZ065 _v1_0394	CDS	-3	378579	378899	no		protein of unknown function	102	COG3293	L	Replication, recombination and repair	INFORMATION STORAGE AND PROCESSING
GZ065 _v1_0397	CDS	2	380798	381742	no		transposase	307	COG3547	L	Replication, recombination and repair	INFORMATION STORAGE AND PROCESSING
GZ065 _v1_0398	CDS	2	381989	382600	no		protein of unknown function	43	COG0419	L	Replication, recombination and repair	INFORMATION STORAGE AND PROCESSING
GZ065 _v1_0399	CDS	-3	382611	383117	no		protein of unknown function	122	COG2801	L	Replication, recombination and repair	INFORMATION STORAGE AND PROCESSING
GZ065 _v1_0400	CDS	3	383202	384290	no		transposase	314	COG2801	L	Replication, recombination and repair	INFORMATION STORAGE AND PROCESSING
GZ065 _v1_0401	CDS	-3	384327	385571	no		conserved protein of unknown function	147	COG0419	L	Replication, recombination and repair	INFORMATION STORAGE AND PROCESSING
GZ065 _v1_0401	CDS	-3	384327	385571	no		conserved protein of unknown function	134	COG1196	D	Cell cycle control, cell division, chromosome partitioning	CELLULAR PROCESSES AND SIGNALING
GZ065 _v1_0403	CDS	-2	386089	388488	no		protein of unknown function	407	COG0666	R	General function prediction only	POORLY CHARACTERIZED
GZ065 _v1_0405	CDS	-1	390074	391228	no		conserved protein of unknown function	64	COG1196	D	Cell cycle control, cell division, chromosome partitioning	CELLULAR PROCESSES AND SIGNALING
GZ065 _v1_0406	CDS	1	391321	392415	no	ychF	putative GTP-binding protein	364	COG0012	J	Translation, ribosomal structure and biogenesis	INFORMATION STORAGE AND PROCESSING
GZ065 _v1_0407	CDS	-1	392423	393862	no		conserved protein of unknown function	75	COG0419	L	Replication, recombination and repair	INFORMATION STORAGE AND PROCESSING
GZ065 _v1_0408	CDS	-1	394007	394930	no	glpX	Fructose-1,6-bisphosphatase class 2	291	COG1494	G	Carbohydrate transport and metabolism	METABOLISM
GZ065 _v1_0410	CDS	1	397162	397899	no		Iron(III)-transport ATP-binding protein sfuC	245	COG3842	E	Amino acid transport and metabolism	METABOLISM
GZ065 _v1_0411	CDS	3	398040	398207	no	tatA	Sec-independent protein translocase protein TatA	55	COG1826	U	Intracellular trafficking, secretion, and vesicular transport	CELLULAR PROCESSES AND SIGNALING
GZ065 _v1_0413	CDS	2	398495	399583	no		transposase	314	COG2801	L	Replication, recombination and repair	INFORMATION STORAGE AND PROCESSING
GZ065 _v1_0416	CDS	1	400948	402342	no	cysS	Cysteine--tRNA ligase	455	COG0215	J	Translation, ribosomal structure and biogenesis	INFORMATION STORAGE AND PROCESSING
GZ065 _v1_0417	CDS	2	402293	402724	no		conserved membrane protein of unknown function	131	COG1238	S	Function unknown	POORLY CHARACTERIZED
GZ065 _v1_0419	CDS	-3	405687	406124	no	rnhA	ribonuclease HI, degrades RNA of DNA-RNA hybrids	143	COG0328	L	Replication, recombination and repair	INFORMATION STORAGE AND PROCESSING
GZ065 _v1_0420	CDS	-2	406300	407187	no	ctaB	Protoheme IX farnesyltransferase	293	COG0109	O	Posttranslational modification, protein turnover, chaperones	CELLULAR PROCESSES AND SIGNALING
GZ065 _v1_0421	CDS	-1	407189	408739	no	ctaD	putative cytochrome c oxidase subunit 1	513	COG0843	C	Energy production and conversion	METABOLISM
GZ065 _v1_0422	CDS	-1	408755	409519	no		Cytochrome c oxidase polypeptide II	252	COG1622	C	Energy production and conversion	METABOLISM
GZ065 _v1_0423	CDS	-1	410036	411547	no		Membrane fusion protein (MFP) family protein	451	COG0845	M	Cell wall/membrane/envelope biogenesis	CELLULAR PROCESSES AND SIGNALING
GZ065 _v1_0424	CDS	-3	411702	412130	no		conserved membrane protein of unknown function	141	COG1981	S	Function unknown	POORLY CHARACTERIZED
GZ065 _v1_0425	CDS	2	412196	413176	no	pdhA	Pyruvate dehydrogenase E1 component subunit alpha	325	COG1071	C	Energy production and conversion	METABOLISM
GZ065 _v1_0426	CDS	3	413382	414812	no	gatB	Aspartyl/glutamyl-tRNA(Asn/Gln) amidotransferase subunit B	475	COG0064	J	Translation, ribosomal structure and biogenesis	INFORMATION STORAGE AND PROCESSING
GZ065 _v1_0427	CDS	-3	415026	415862	no		Integrase	265	COG0582	L	Replication, recombination and repair	INFORMATION STORAGE AND PROCESSING
GZ065 _v1_0428	CDS	-1	415949	417328	no	lpd	Dihydrolipoyl dehydrogenase	459	COG1249	C	Energy production and conversion	METABOLISM
GZ065 _v1_0429	CDS	-3	417321	418430	no		PQQ enzyme repeat family protein	336	COG1520	S	Function unknown	POORLY CHARACTERIZED
GZ065 _v1_0431	CDS	2	419042	420046	no		membrane protein of unknown function	329	COG0843	C	Energy production and conversion	METABOLISM
GZ065 _v1_0432	CDS	-1	420164	420811	no		conserved protein of unknown function	119	COG1196	D	Cell cycle control, cell division, chromosome partitioning	CELLULAR PROCESSES AND SIGNALING
GZ065 _v1_0433	CDS	1	420961	423525	no	valS	Valine--tRNA ligase	854	COG0525	J	Translation, ribosomal structure and biogenesis	INFORMATION STORAGE AND PROCESSING
GZ065 _v1_0435	CDS	3	424227	425171	no		transposase	307	COG3547	L	Replication, recombination and repair	INFORMATION STORAGE AND PROCESSING
GZ065 _v1_0436	CDS	2	425423	427081	no		Exonuclease SbcC	503	COG1196	D	Cell cycle control, cell division, chromosome partitioning	CELLULAR PROCESSES AND SIGNALING
GZ065 _v1_0437	CDS	3	427131	428219	no		transposase	314	COG2801	L	Replication, recombination and repair	INFORMATION STORAGE AND PROCESSING
GZ065 _v1_0438	CDS	1	428434	429600	no		Exonuclease SbcC	302	COG0419	L	Replication, recombination and repair	INFORMATION STORAGE AND PROCESSING
GZ065 _v1_0439	CDS	2	429644	430324	no	pyrF	Orotidine 5'-phosphate decarboxylase	226	COG0284	F	Nucleotide transport and metabolism	METABOLISM
GZ065 _v1_0441	CDS	2	431216	432301	no		Capsid protein	343	COG4653	R	General function prediction only	POORLY CHARACTERIZED
GZ065 _v1_0442	CDS	-3	432312	433400	no		transposase	314	COG2801	L	Replication, recombination and repair	INFORMATION STORAGE AND PROCESSING
GZ065 _v1_0445	CDS	1	434308	435396	no		transposase	314	COG2801	L	Replication, recombination and repair	INFORMATION STORAGE AND PROCESSING
GZ065 _v1_0447	CDS	3	437499	438287	no	dapB	4-hydroxy-tetrahydrodipicolinate reductase	262	COG0289	E	Amino acid transport and metabolism	METABOLISM
GZ065 _v1_0448	CDS	2	438284	439042	no	pstB	phosphate transporter subunit ; ATP-binding component of ABC superfamily	249	COG1117	P	Inorganic ion transport and metabolism	METABOLISM
GZ065 _v1_0449	CDS	1	439111	439980	no		ANK_REP_REGION domain-containing protein	51	COG0666	R	General function prediction only	POORLY CHARACTERIZED
GZ065 _v1_0450	CDS	-1	440222	441409	no	dxr	1-deoxy-D-xylulose 5-phosphate reductoisomerase	390	COG0743	I	Lipid transport and metabolism	METABOLISM
GZ065 _v1_0453	CDS	3	443925	445184	no	proS	Proline--tRNA ligase	419	COG0442	J	Translation, ribosomal structure and biogenesis	INFORMATION STORAGE AND PROCESSING
GZ065 _v1_0454	CDS	2	445181	445552	no	acpS	Holo-[acyl-carrier-protein] synthase	123	COG0736	I	Lipid transport and metabolism	METABOLISM
GZ065 _v1_0455	CDS	-2	445612	446700	no		transposase	314	COG2801	L	Replication, recombination and repair	INFORMATION STORAGE AND PROCESSING
GZ065 _v1_0456	CDS	-2	446755	447351	no		protein of unknown function	153	COG0419	L	Replication, recombination and repair	INFORMATION STORAGE AND PROCESSING
GZ065 _v1_0462	CDS	1	450244	450705	no	dut	Deoxyuridine 5'-triphosphate nucleotidohydrolase	149	COG0756	F	Nucleotide transport and metabolism	METABOLISM
GZ065 _v1_0465	CDS	-2	451519	452001	no		Transcription termination protein NusB	144	COG0781	K	Transcription	INFORMATION STORAGE AND PROCESSING
GZ065 _v1_0466	CDS	-3	452001	452429	no	ribH	6,7-dimethyl-8-ribityllumazine synthase	141	COG0054	H	Coenzyme transport and metabolism	METABOLISM
GZ065 _v1_0467	CDS	-2	452407	454107	no	yidC	Membrane protein insertase YidC	563	COG0706	U	Intracellular trafficking, secretion, and vesicular transport	CELLULAR PROCESSES AND SIGNALING
GZ065 _v1_0468	CDS	3	454221	454745	no		Transporter	159	COG3577	R	General function prediction only	POORLY CHARACTERIZED
GZ065 _v1_0469	CDS	-2	454810	455517	no		transposase	225	COG3316	L	Replication, recombination and repair	INFORMATION STORAGE AND PROCESSING
GZ065 _v1_0471	CDS	-3	455751	456101	no		protein of unknown function	101	COG3328	L	Replication, recombination and repair	INFORMATION STORAGE AND PROCESSING
GZ065 _v1_0472	CDS	-2	456130	456999	no		protein of unknown function	230	COG0419	L	Replication, recombination and repair	INFORMATION STORAGE AND PROCESSING
GZ065 _v1_0478	CDS	1	460684	462234	no		conserved protein of unknown function	79	COG0840	N	Cell motility	CELLULAR PROCESSES AND SIGNALING
GZ065 _v1_0478	CDS	1	460684	462234	no		conserved protein of unknown function	79	COG0840	T	Signal transduction mechanisms	CELLULAR PROCESSES AND SIGNALING
GZ065 _v1_0479	CDS	-1	462530	463774	no		conserved protein of unknown function	134	COG1196	D	Cell cycle control, cell division, chromosome partitioning	CELLULAR PROCESSES AND SIGNALING
GZ065 _v1_0479	CDS	-1	462530	463774	no		conserved protein of unknown function	64	COG0419	L	Replication, recombination and repair	INFORMATION STORAGE AND PROCESSING
GZ065 _v1_0480	CDS	-3	463842	465317	no		Site-specific recombinase, resolvase family	389	COG1961	L	Replication, recombination and repair	INFORMATION STORAGE AND PROCESSING
GZ065 _v1_0482	CDS	-3	465756	466229	no		Ankyrin repeat domain-containing protein	154	COG0666	R	General function prediction only	POORLY CHARACTERIZED
GZ065 _v1_0483	CDS	-2	466255	466983	no		Ankyrin repeat family protein	182	COG0666	R	General function prediction only	POORLY CHARACTERIZED
GZ065 _v1_0487	CDS	-1	469043	469936	no		putative transcriptional regulator	127	COG1396	K	Transcription	INFORMATION STORAGE AND PROCESSING
GZ065 _v1_0488	CDS	-2	469987	470907	no		putative transcriptional regulator	145	COG1396	K	Transcription	INFORMATION STORAGE AND PROCESSING
GZ065 _v1_0489	CDS	-2	471004	472140	no		conserved protein of unknown function	170	COG0419	L	Replication, recombination and repair	INFORMATION STORAGE AND PROCESSING
GZ065 _v1_0490	CDS	-2	472273	472929	no		DNA repair protein RadC	214	COG2003	L	Replication, recombination and repair	INFORMATION STORAGE AND PROCESSING
GZ065 _v1_0491	CDS	-2	473095	474003	no		conserved protein of unknown function	279	COG1396	K	Transcription	INFORMATION STORAGE AND PROCESSING
GZ065 _v1_0492	CDS	1	474133	475077	no		transposase	101	COG1196	D	Cell cycle control, cell division, chromosome partitioning	CELLULAR PROCESSES AND SIGNALING
GZ065 _v1_0493	CDS	-3	475176	483686	no		protein of unknown function	625	COG0666	R	General function prediction only	POORLY CHARACTERIZED
GZ065 _v1_0495	CDS	2	485726	488191	no		protein of unknown function	95	COG0484,COG2214	O	Posttranslational modification, protein turnover, chaperones	CELLULAR PROCESSES AND SIGNALING
GZ065 _v1_0495	CDS	2	485726	488191	no		protein of unknown function	84	COG0666	R	General function prediction only	POORLY CHARACTERIZED
GZ065 _v1_0496	CDS	3	488637	489725	no		transposase	314	COG2801	L	Replication, recombination and repair	INFORMATION STORAGE AND PROCESSING
GZ065 _v1_0498	CDS	3	491010	491807	no		Phage late control gene d protein GpD	258	COG3500	R	General function prediction only	POORLY CHARACTERIZED
GZ065 _v1_0499	CDS	1	491860	492393	no		Ankyrin repeat domain protein	154	COG0666	R	General function prediction only	POORLY CHARACTERIZED
GZ065 _v1_0501	CDS	3	492714	493643	no		Patatin family protein	262	COG3621	R	General function prediction only	POORLY CHARACTERIZED
GZ065 _v1_0502	CDS	-3	493710	494675	no		Putative transcriptional regulator	120	COG1396	K	Transcription	INFORMATION STORAGE AND PROCESSING
GZ065 _v1_0504	CDS	-1	496274	496942	no		DNA repair protein RadC	218	COG2003	L	Replication, recombination and repair	INFORMATION STORAGE AND PROCESSING
GZ065 _v1_0505	CDS	-2	497128	498033	no		Transcriptional regulator	130	COG1396	K	Transcription	INFORMATION STORAGE AND PROCESSING
GZ065 _v1_0507	CDS	1	498163	499044	no		transposase	56	COG1196	D	Cell cycle control, cell division, chromosome partitioning	CELLULAR PROCESSES AND SIGNALING
GZ065 _v1_0508	CDS	-3	499398	512504	no		protein of unknown function	1218	COG0666	R	General function prediction only	POORLY CHARACTERIZED
GZ065 _v1_0513	CDS	-3	517191	518255	no		protein of unknown function	253	COG1961	L	Replication, recombination and repair	INFORMATION STORAGE AND PROCESSING
GZ065 _v1_0514	CDS	-3	518268	518675	no		protein of unknown function	128	COG0323	L	Replication, recombination and repair	INFORMATION STORAGE AND PROCESSING
GZ065 _v1_0515	CDS	-1	518831	519202	no	rnhA	Ribonuclease H	123	COG0328	L	Replication, recombination and repair	INFORMATION STORAGE AND PROCESSING
GZ065 _v1_0516	CDS	2	519626	520495	no		transposase	50	COG1196	D	Cell cycle control, cell division, chromosome partitioning	CELLULAR PROCESSES AND SIGNALING
GZ065 _v1_0517	CDS	-1	520724	521812	no		transposase	314	COG2801	L	Replication, recombination and repair	INFORMATION STORAGE AND PROCESSING
GZ065 _v1_0518	CDS	3	521859	522404	no		protein of unknown function	139	COG2801	L	Replication, recombination and repair	INFORMATION STORAGE AND PROCESSING
GZ065 _v1_0519	CDS	-2	522502	523449	no		protein of unknown function	309	COG1961	L	Replication, recombination and repair	INFORMATION STORAGE AND PROCESSING
GZ065 _v1_0521	CDS	-3	523875	524324	no		Ankyrin repeat domain protein	146	COG0666	R	General function prediction only	POORLY CHARACTERIZED
GZ065 _v1_0522	CDS	-2	524350	525048	no		ANK_REP_REGION domain-containing protein	172	COG0666	R	General function prediction only	POORLY CHARACTERIZED
GZ065 _v1_0524	CDS	3	525813	526757	no		transposase	307	COG3547	L	Replication, recombination and repair	INFORMATION STORAGE AND PROCESSING
GZ065 _v1_0526	CDS	-3	527826	529178	no		protein of unknown function	82	COG0666	R	General function prediction only	POORLY CHARACTERIZED
GZ065 _v1_0527	CDS	-3	529284	530081	no		Baseplate J-like family protein	240	COG3948	R	General function prediction only	POORLY CHARACTERIZED
GZ065 _v1_0528	CDS	-1	530084	530419	no		Baseplate assembly protein GpW	93	COG3628	R	General function prediction only	POORLY CHARACTERIZED
GZ065 _v1_0529	CDS	-2	530422	530676	no		conserved protein of unknown function	37	COG4104	S	Function unknown	POORLY CHARACTERIZED
GZ065 _v1_0530	CDS	-3	530673	531137	no		Phage baseplate assembly protein V	128	COG4540	R	General function prediction only	POORLY CHARACTERIZED
GZ065 _v1_0533	CDS	-3	531744	532169	no		protein of unknown function	125	COG2003	L	Replication, recombination and repair	INFORMATION STORAGE AND PROCESSING
GZ065 _v1_0534	CDS	-2	532339	532704	no		protein of unknown function	68	COG1396	K	Transcription	INFORMATION STORAGE AND PROCESSING
GZ065 _v1_0536	CDS	-3	532971	533240	no		protein of unknown function	89	COG1396	K	Transcription	INFORMATION STORAGE AND PROCESSING
GZ065 _v1_0537	CDS	3	533361	534257	no		transposase	78	COG1196	D	Cell cycle control, cell division, chromosome partitioning	CELLULAR PROCESSES AND SIGNALING
GZ065 _v1_0540	CDS	3	537006	537554	no		protein of unknown function	63	COG3039	L	Replication, recombination and repair	INFORMATION STORAGE AND PROCESSING
GZ065 _v1_0541	CDS	2	537785	538414	no		N-acetyltransferase domain-containing protein	167	COG1670	J	Translation, ribosomal structure and biogenesis	INFORMATION STORAGE AND PROCESSING
GZ065 _v1_0543	CDS	1	538828	539859	no		conserved protein of unknown function	307	COG4804	S	Function unknown	POORLY CHARACTERIZED
GZ065 _v1_0545	CDS	-2	540181	541269	no		transposase	314	COG2801	L	Replication, recombination and repair	INFORMATION STORAGE AND PROCESSING
GZ065 _v1_0546	CDS	-2	541474	542376	no		putative transcriptional regulator	128	COG1396	K	Transcription	INFORMATION STORAGE AND PROCESSING
GZ065 _v1_0547	CDS	-1	542402	543307	no		XRE family transcriptional regulator	269	COG1396	K	Transcription	INFORMATION STORAGE AND PROCESSING
GZ065 _v1_0548	CDS	-1	543404	544540	no		conserved protein of unknown function	170	COG0419	L	Replication, recombination and repair	INFORMATION STORAGE AND PROCESSING
GZ065 _v1_0549	CDS	-1	544643	545317	no		DNA repair protein RadC	222	COG2003	L	Replication, recombination and repair	INFORMATION STORAGE AND PROCESSING
GZ065 _v1_0552	CDS	-3	546105	546392	no		protein of unknown function	85	COG1396	K	Transcription	INFORMATION STORAGE AND PROCESSING
GZ065 _v1_0553	CDS	-1	546461	548257	no	mutL	DNA mismatch repair protein MutL	598	COG0323	L	Replication, recombination and repair	INFORMATION STORAGE AND PROCESSING
GZ065 _v1_0557	CDS	-1	551477	552469	no		Ribonucleoside-diphosphate reductase subunit beta	313	COG0208	F	Nucleotide transport and metabolism	METABOLISM
GZ065 _v1_0558	CDS	2	552599	552937	no		SmpA_OmlA domain-containing protein	93	COG2913	J	Translation, ribosomal structure and biogenesis	INFORMATION STORAGE AND PROCESSING
GZ065 _v1_0560	CDS	1	553714	554442	no	recO	DNA repair protein RecO	242	COG1381	L	Replication, recombination and repair	INFORMATION STORAGE AND PROCESSING
GZ065 _v1_0561	CDS	-1	554465	555838	no	pleD	Diguanylate cyclase	454	COG3706	T	Signal transduction mechanisms	CELLULAR PROCESSES AND SIGNALING
GZ065 _v1_0562	CDS	-3	555810	556100	no		conserved protein of unknown function	69	COG1826	U	Intracellular trafficking, secretion, and vesicular transport	CELLULAR PROCESSES AND SIGNALING
GZ065 _v1_0563	CDS	-1	556106	560776	no		NAD-specific glutamate dehydrogenase , large form	1543	COG2902	E	Amino acid transport and metabolism	METABOLISM
GZ065 _v1_0564	CDS	-1	560804	563356	no	clpB	protein disaggregation chaperone	850	COG0542	O	Posttranslational modification, protein turnover, chaperones	CELLULAR PROCESSES AND SIGNALING
GZ065 _v1_0566	CDS	2	564104	565306	no		exported protein of unknown function	220	COG1196	D	Cell cycle control, cell division, chromosome partitioning	CELLULAR PROCESSES AND SIGNALING
GZ065 _v1_0567	CDS	-3	565326	566855	no	metG	Methionine--tRNA ligase	509	COG0143	J	Translation, ribosomal structure and biogenesis	INFORMATION STORAGE AND PROCESSING
GZ065 _v1_0571	CDS	-3	568227	569630	no		2-nitropropane dioxygenase	349	COG2070	R	General function prediction only	POORLY CHARACTERIZED
GZ065 _v1_0572	CDS	3	569766	570344	no	coaE	Dephospho-CoA kinase	192	COG0237	H	Coenzyme transport and metabolism	METABOLISM
GZ065 _v1_0573	CDS	-2	570334	571518	no		Ribonuclease D	356	COG0349	J	Translation, ribosomal structure and biogenesis	INFORMATION STORAGE AND PROCESSING
GZ065 _v1_0574	CDS	-2	571603	572922	no	pyrC	Dihydroorotase	424	COG0044	F	Nucleotide transport and metabolism	METABOLISM
GZ065 _v1_0575	CDS	-2	573037	575529	no		Lipase	383	COG0419	L	Replication, recombination and repair	INFORMATION STORAGE AND PROCESSING
GZ065 _v1_0576	CDS	-1	575633	576235	no		RDD family protein	101	COG1714	S	Function unknown	POORLY CHARACTERIZED
GZ065 _v1_0577	CDS	3	576444	577886	no	dnaB	Replicative DNA helicase	467	COG0305	L	Replication, recombination and repair	INFORMATION STORAGE AND PROCESSING
GZ065 _v1_0580	CDS	-3	579294	579665	no		Glutaredoxin	93	COG0695	O	Posttranslational modification, protein turnover, chaperones	CELLULAR PROCESSES AND SIGNALING
GZ065 _v1_0581	CDS	1	579736	580668	no		Riboflavin kinase,FMN adenylyltransferase	309	COG0196	H	Coenzyme transport and metabolism	METABOLISM
GZ065 _v1_0582	CDS	3	580665	581141	no	lspA	Lipoprotein signal peptidase	157	COG0597	M	Cell wall/membrane/envelope biogenesis	CELLULAR PROCESSES AND SIGNALING
GZ065 _v1_0582	CDS	3	580665	581141	no	lspA	Lipoprotein signal peptidase	157	COG0597	U	Intracellular trafficking, secretion, and vesicular transport	CELLULAR PROCESSES AND SIGNALING
GZ065 _v1_0583	CDS	1	581146	582477	no		zinc protease	436	COG0612	R	General function prediction only	POORLY CHARACTERIZED
GZ065 _v1_0584	CDS	2	582464	583774	no		putative peptidase, M16 family	433	COG0612	R	General function prediction only	POORLY CHARACTERIZED
GZ065 _v1_0586	CDS	-1	584546	585094	no		protein of unknown function	63	COG3039	L	Replication, recombination and repair	INFORMATION STORAGE AND PROCESSING
GZ065 _v1_0590	CDS	-2	586978	587547	no	purN	Phosphoribosylglycinamide formyltransferase	189	COG0299	F	Nucleotide transport and metabolism	METABOLISM
GZ065 _v1_0592	CDS	-2	588223	588744	no		Na+/H+ ion antiporter family protein	162	COG1863	P	Inorganic ion transport and metabolism	METABOLISM
GZ065 _v1_0593	CDS	2	588848	589759	no		Ankyrin repeat domain protein	300	COG0666	R	General function prediction only	POORLY CHARACTERIZED
GZ065 _v1_0594	CDS	3	589848	590297	no	smpB	SsrA-binding protein	148	COG0691	O	Posttranslational modification, protein turnover, chaperones	CELLULAR PROCESSES AND SIGNALING
GZ065 _v1_0595	CDS	3	590304	591095	no	lgt	Phosphatidylglycerol--prolipoprotein diacylglyceryl transferase	260	COG0682	M	Cell wall/membrane/envelope biogenesis	CELLULAR PROCESSES AND SIGNALING
GZ065 _v1_0597	CDS	-2	591937	592464	no		Putative endonuclease protein	161	COG1502	I	Lipid transport and metabolism	METABOLISM
GZ065 _v1_0598	CDS	-1	592505	593992	no	ubiD	3-octaprenyl-4-hydroxybenzoate decarboxylase	495	COG0043	H	Coenzyme transport and metabolism	METABOLISM
GZ065 _v1_0599	CDS	-2	594040	595923	no		conserved exported protein of unknown function	135	COG1305	E	Amino acid transport and metabolism	METABOLISM
GZ065 _v1_0602	CDS	2	596318	597058	no		Disulfide bond formation protein DsbA	212	COG1651	O	Posttranslational modification, protein turnover, chaperones	CELLULAR PROCESSES AND SIGNALING
GZ065 _v1_0606	CDS	-2	600097	602766	no	sucA	2-oxoglutarate dehydrogenase E1 component	883	COG0567	C	Energy production and conversion	METABOLISM
GZ065 _v1_0607	CDS	-3	603048	604388	no		ANK_REP_REGION domain-containing protein	391	COG0666	R	General function prediction only	POORLY CHARACTERIZED
GZ065 _v1_0608	CDS	-2	604639	606420	no		Ankyrin repeat domain protein	292	COG0464,COG0465	O	Posttranslational modification, protein turnover, chaperones	CELLULAR PROCESSES AND SIGNALING
GZ065 _v1_0608	CDS	-2	604639	606420	no		Ankyrin repeat domain protein	194	COG0666	R	General function prediction only	POORLY CHARACTERIZED
GZ065 _v1_0614	CDS	-1	607310	608818	no	purH	Phosphoribosylaminoimidazolecarboxamide formyltransferase / IMP cyclohydrolase	502	COG0138	F	Nucleotide transport and metabolism	METABOLISM
GZ065 _v1_0615	CDS	1	609049	609210	no		protein of unknown function	34	COG1805	C	Energy production and conversion	METABOLISM
GZ065 _v1_0616	CDS	-1	609275	610159	no	fmt	Methionyl-tRNA formyltransferase	293	COG0223	J	Translation, ribosomal structure and biogenesis	INFORMATION STORAGE AND PROCESSING
GZ065 _v1_0617	CDS	-2	610189	610554	no	rplT	50S ribosomal subunit protein L20	119	COG0292	J	Translation, ribosomal structure and biogenesis	INFORMATION STORAGE AND PROCESSING
GZ065 _v1_0618	CDS	-2	610576	610782	no	rpmI	50S ribosomal protein L35	65	COG0291	J	Translation, ribosomal structure and biogenesis	INFORMATION STORAGE AND PROCESSING
GZ065 _v1_0620	CDS	-2	611530	612291	no		conserved protein of unknown function	38	COG0419	L	Replication, recombination and repair	INFORMATION STORAGE AND PROCESSING
GZ065 _v1_0622	CDS	1	612784	613332	no		protein of unknown function	63	COG3039	L	Replication, recombination and repair	INFORMATION STORAGE AND PROCESSING
GZ065 _v1_0624	CDS	3	614727	617297	no	alaS	Alanine--tRNA ligase	856	COG0013	J	Translation, ribosomal structure and biogenesis	INFORMATION STORAGE AND PROCESSING
GZ065 _v1_0627	CDS	2	617912	618541	no		protein of unknown function	160	COG0666	R	General function prediction only	POORLY CHARACTERIZED
GZ065 _v1_0628	CDS	-3	619131	619865	no		conserved protein of unknown function	206	COG4886	S	Function unknown	POORLY CHARACTERIZED
GZ065 _v1_0629	CDS	3	620061	621566	no	gpmI	2,3-bisphosphoglycerate-independent phosphoglycerate mutase	498	COG0696	G	Carbohydrate transport and metabolism	METABOLISM
GZ065 _v1_0631	CDS	-1	622388	623377	no	fabD	Malonyl CoA-acyl carrier protein transacylase	310	COG0331	I	Lipid transport and metabolism	METABOLISM
GZ065 _v1_0632	CDS	1	623482	623694	no	rpmE	50S ribosomal protein L31	65	COG0254	J	Translation, ribosomal structure and biogenesis	INFORMATION STORAGE AND PROCESSING
GZ065 _v1_0633	CDS	1	623716	624501	no	nadK	NAD kinase	259	COG0061	G	Carbohydrate transport and metabolism	METABOLISM
GZ065 _v1_0635	CDS	2	626153	627169	no	futA	Iron uptake protein A1	338	COG1840	P	Inorganic ion transport and metabolism	METABOLISM
GZ065 _v1_0636	CDS	1	627250	628137	no	pyrB	Aspartate carbamoyltransferase	295	COG0540	F	Nucleotide transport and metabolism	METABOLISM
GZ065 _v1_0638	CDS	2	628523	629503	no		ANK_REP_REGION domain-containing protein	92	COG0666	R	General function prediction only	POORLY CHARACTERIZED
GZ065 _v1_0638	CDS	2	628523	629503	no		ANK_REP_REGION domain-containing protein	32	COG1196	D	Cell cycle control, cell division, chromosome partitioning	CELLULAR PROCESSES AND SIGNALING
GZ065 _v1_0639	CDS	3	629487	631253	no		Pentapeptide repeat domain protein	578	COG1357	S	Function unknown	POORLY CHARACTERIZED
GZ065 _v1_0640	CDS	2	631289	631897	no	gmk	Guanylate kinase	202	COG0194	F	Nucleotide transport and metabolism	METABOLISM
GZ065 _v1_0641	CDS	3	632148	634229	no		Ankyrin repeat domain protein	509	COG0419	L	Replication, recombination and repair	INFORMATION STORAGE AND PROCESSING
GZ065 _v1_0642	CDS	-2	634201	636006	no	sdhA	succinate dehydrogenase, flavoprotein subunit	598	COG1053	C	Energy production and conversion	METABOLISM
GZ065 _v1_0644	CDS	1	636664	637506	no	dapD	2,3,4,5-tetrahydropyridine-2-carboxylate N-succinyltransferase	270	COG2171	E	Amino acid transport and metabolism	METABOLISM
GZ065 _v1_0647	CDS	1	638275	639303	no		SAM-dependent methyltransferase	337	COG1565	S	Function unknown	POORLY CHARACTERIZED
GZ065 _v1_0649	CDS	2	640352	640960	no	sodB	Superoxide dismutase [Fe]	202	COG0605	P	Inorganic ion transport and metabolism	METABOLISM
GZ065 _v1_0650	CDS	3	640962	642236	no		Uncharacterized zinc protease RF_0338	424	COG0612	R	General function prediction only	POORLY CHARACTERIZED
GZ065 _v1_0652	CDS	-3	642654	643868	no	tgt	Queuine tRNA-ribosyltransferase	401	COG0343	J	Translation, ribosomal structure and biogenesis	INFORMATION STORAGE AND PROCESSING
GZ065 _v1_0653	CDS	-3	643869	644369	no	nuoE	NADH-quinone oxidoreductase subunit E	166	COG1905	C	Energy production and conversion	METABOLISM
GZ065 _v1_0655	CDS	-3	644967	646292	no		transposase	418	COG3547	L	Replication, recombination and repair	INFORMATION STORAGE AND PROCESSING
GZ065 _v1_0656	CDS	-2	646462	648174	no		ANK_REP_REGION domain-containing protein	233	COG0666	R	General function prediction only	POORLY CHARACTERIZED
GZ065 _v1_0658	CDS	-3	651876	652646	no	ctrA	Cell cycle response regulator CtrA	238	COG0745	K	Transcription	INFORMATION STORAGE AND PROCESSING
GZ065 _v1_0658	CDS	-3	651876	652646	no	ctrA	Cell cycle response regulator CtrA	238	COG0745	T	Signal transduction mechanisms	CELLULAR PROCESSES AND SIGNALING
GZ065 _v1_0659	CDS	1	652969	653946	no	gpsA	Glycerol-3-phosphate dehydrogenase [NAD(P)+]	325	COG0240	C	Energy production and conversion	METABOLISM
GZ065 _v1_0660	CDS	2	653966	654448	no		Phosphatidylglycerophosphatase A	155	COG1267	I	Lipid transport and metabolism	METABOLISM
GZ065 _v1_0661	CDS	3	654438	655229	no		acetyltransferase, GNAT family	149	COG0454	K	Transcription	INFORMATION STORAGE AND PROCESSING
GZ065 _v1_0661	CDS	3	654438	655229	no		acetyltransferase, GNAT family	149	COG0454	R	General function prediction only	POORLY CHARACTERIZED
GZ065 _v1_0662	CDS	2	655265	656401	no		conserved protein of unknown function	183	COG2202	T	Signal transduction mechanisms	CELLULAR PROCESSES AND SIGNALING
GZ065 _v1_0663	CDS	-1	656405	657193	no	sdhB	Succinate dehydrogenase iron-sulfur subunit	260	COG0479	C	Energy production and conversion	METABOLISM
GZ065 _v1_0664	CDS	-1	657248	657706	no	ybeY	Endoribonuclease YbeY	148	COG0319	R	General function prediction only	POORLY CHARACTERIZED
GZ065 _v1_0665	CDS	-2	657700	658098	no		EVE domain-containing protein	130	COG2947	S	Function unknown	POORLY CHARACTERIZED
GZ065 _v1_0666	CDS	-3	658098	659282	no	ftsZ	Cell division protein FtsZ	394	COG0206	D	Cell cycle control, cell division, chromosome partitioning	CELLULAR PROCESSES AND SIGNALING
GZ065 _v1_0668	CDS	-3	660066	661568	no	comM	Competence protein ComM	499	COG0606	O	Posttranslational modification, protein turnover, chaperones	CELLULAR PROCESSES AND SIGNALING
GZ065 _v1_0670	CDS	3	661689	662459	no		putative polysaccharide deacetylase	214	COG0726	G	Carbohydrate transport and metabolism	METABOLISM
GZ065 _v1_0671	CDS	2	662480	664036	no		Cell division protein FtsI (Peptidoglycan synthetase)	517	COG0768	M	Cell wall/membrane/envelope biogenesis	CELLULAR PROCESSES AND SIGNALING
GZ065 _v1_0672	CDS	-1	664136	666592	no	lon	DNA-binding ATP-dependent protease La	783	COG0466	O	Posttranslational modification, protein turnover, chaperones	CELLULAR PROCESSES AND SIGNALING
GZ065 _v1_0673	CDS	-1	666608	667885	no	clpX	ATPase and specificity subunit of ClpX-ClpP ATP-dependent serine protease	405	COG1219	O	Posttranslational modification, protein turnover, chaperones	CELLULAR PROCESSES AND SIGNALING
GZ065 _v1_0674	CDS	-2	667885	668511	no	clpP	proteolytic subunit of ClpA-ClpP and ClpX-ClpP ATP-dependent serine proteases	201	COG0740	O	Posttranslational modification, protein turnover, chaperones	CELLULAR PROCESSES AND SIGNALING
GZ065 _v1_0674	CDS	-2	667885	668511	no	clpP	proteolytic subunit of ClpA-ClpP and ClpX-ClpP ATP-dependent serine proteases	201	COG0740	U	Intracellular trafficking, secretion, and vesicular transport	CELLULAR PROCESSES AND SIGNALING
GZ065 _v1_0675	CDS	-3	668523	669866	no	tig	Trigger factor	427	COG0544	O	Posttranslational modification, protein turnover, chaperones	CELLULAR PROCESSES AND SIGNALING
GZ065 _v1_0677	CDS	1	670360	670959	no		BON domain protein	191	COG2823	R	General function prediction only	POORLY CHARACTERIZED
GZ065 _v1_0678	CDS	-1	671033	671341	no		conserved protein of unknown function	45	COG3293	L	Replication, recombination and repair	INFORMATION STORAGE AND PROCESSING
GZ065 _v1_0679	CDS	-1	671369	671524	no		conserved protein of unknown function	42	COG3293	L	Replication, recombination and repair	INFORMATION STORAGE AND PROCESSING
GZ065 _v1_0681	CDS	-3	671676	672527	no		Protein-(Glutamine-N5) methyltransferase, release factor-specific	283	COG2890	J	Translation, ribosomal structure and biogenesis	INFORMATION STORAGE AND PROCESSING
GZ065 _v1_0684	CDS	1	672970	673344	no	rpsL	30S ribosomal subunit protein S12	123	COG0048	J	Translation, ribosomal structure and biogenesis	INFORMATION STORAGE AND PROCESSING
GZ065 _v1_0685	CDS	3	673350	673826	no	rpsG	30S ribosomal subunit protein S7	158	COG0049	J	Translation, ribosomal structure and biogenesis	INFORMATION STORAGE AND PROCESSING
GZ065 _v1_0686	CDS	3	673848	675923	no	fusA	protein chain elongation factor EF-G, GTP-binding	690	COG0480	J	Translation, ribosomal structure and biogenesis	INFORMATION STORAGE AND PROCESSING
GZ065 _v1_0687	CDS	3	675936	677108	no	tufB	protein chain elongation factor EF-Tu (duplicate of tufA)	381	COG0050	J	Translation, ribosomal structure and biogenesis	INFORMATION STORAGE AND PROCESSING
GZ065 _v1_0688	CDS	3	677403	678239	no	nusG	Transcription termination/antitermination protein NusG	274	COG0250	K	Transcription	INFORMATION STORAGE AND PROCESSING
GZ065 _v1_0689	CDS	2	678242	678682	no	rplK	50S ribosomal protein L11	146	COG0080	J	Translation, ribosomal structure and biogenesis	INFORMATION STORAGE AND PROCESSING
GZ065 _v1_0690	CDS	3	678687	679346	no	rplA	50S ribosomal subunit protein L1	217	COG0081	J	Translation, ribosomal structure and biogenesis	INFORMATION STORAGE AND PROCESSING
GZ065 _v1_0691	CDS	1	679351	679869	no	rplJ	50S ribosomal protein L10	170	COG0244	J	Translation, ribosomal structure and biogenesis	INFORMATION STORAGE AND PROCESSING
GZ065 _v1_0692	CDS	3	679896	680297	no	rplL	50S ribosomal protein L7/L12	133	COG0222	J	Translation, ribosomal structure and biogenesis	INFORMATION STORAGE AND PROCESSING
GZ065 _v1_0693	CDS	1	680356	688875	no	rpoBC	DNA-directed RNA polymerase subunit beta / DNA-directed RNA polymerase subunit beta'	1427	COG0085,COG0086	K	Transcription	INFORMATION STORAGE AND PROCESSING
GZ065 _v1_0694	CDS	-1	688910	689887	no	dusB	tRNA-dihydrouridine synthase B	317	COG0042	J	Translation, ribosomal structure and biogenesis	INFORMATION STORAGE AND PROCESSING
GZ065 _v1_0695	CDS	-3	689868	690686	no		protein of unknown function	163	COG0419	L	Replication, recombination and repair	INFORMATION STORAGE AND PROCESSING
GZ065 _v1_0697	CDS	3	691197	691415	no		tRNA dihydrouridine synthase B	64	COG0042	J	Translation, ribosomal structure and biogenesis	INFORMATION STORAGE AND PROCESSING
GZ065 _v1_0698	CDS	1	691456	691755	no		tRNA dihydrouridine synthase B	98	COG0042	J	Translation, ribosomal structure and biogenesis	INFORMATION STORAGE AND PROCESSING
GZ065 _v1_0699	CDS	2	691727	692176	no		tRNA dihydrouridine synthase B	142	COG0042	J	Translation, ribosomal structure and biogenesis	INFORMATION STORAGE AND PROCESSING
GZ065 _v1_0700	fCDS	-3	692211	693545	pseudo	rpoC	fragment of RNA polymerase, beta prime subunit (part 4)	422	COG0086	K	Transcription	INFORMATION STORAGE AND PROCESSING
GZ065 _v1_0701	fCDS	-1	693542	694867	pseudo	rpoC	fragment of RNA polymerase, beta prime subunit (part 3)	437	COG0086	K	Transcription	INFORMATION STORAGE AND PROCESSING
GZ065 _v1_0702	fCDS	-3	694839	696131	pseudo	rpoC	fragment of RNA polymerase, beta prime subunit (part 2)	430	COG0086	K	Transcription	INFORMATION STORAGE AND PROCESSING
GZ065 _v1_0703	fCDS	-3	696195	696341	pseudo	rpoC	fragment of RNA polymerase, beta prime subunit (part 1)	46	COG0086	K	Transcription	INFORMATION STORAGE AND PROCESSING
GZ065 _v1_0706	CDS	3	698112	699416	no	serS	Serine--tRNA ligase	426	COG0172	J	Translation, ribosomal structure and biogenesis	INFORMATION STORAGE AND PROCESSING
GZ065 _v1_0707	CDS	1	699448	700719	no	purD	Phosphoribosylamine--glycine ligase	423	COG0151	F	Nucleotide transport and metabolism	METABOLISM
GZ065 _v1_0708	CDS	-2	700792	701268	no		RDD domain-containing protein	146	COG1714	S	Function unknown	POORLY CHARACTERIZED
GZ065 _v1_0709	CDS	-2	701290	701820	no		RDD domain-containing protein	165	COG1714	S	Function unknown	POORLY CHARACTERIZED
GZ065 _v1_0711	CDS	2	701966	703384	no	icd	Isocitrate dehydrogenase [NADP]	341	COG0473	C	Energy production and conversion	METABOLISM
GZ065 _v1_0711	CDS	2	701966	703384	no	icd	Isocitrate dehydrogenase [NADP]	341	COG0473	E	Amino acid transport and metabolism	METABOLISM
GZ065 _v1_0712	CDS	3	703467	704330	no		protein of unknown function	98	COG2214,COG0443	O	Posttranslational modification, protein turnover, chaperones	CELLULAR PROCESSES AND SIGNALING
GZ065 _v1_0714	CDS	1	704833	705471	no	nth	Endonuclease III	211	COG0177	L	Replication, recombination and repair	INFORMATION STORAGE AND PROCESSING
GZ065 _v1_0715	CDS	1	706180	707712	no	murD	UDP-N-acetylmuramoylalanine--D-glutamate ligase	498	COG0771	M	Cell wall/membrane/envelope biogenesis	CELLULAR PROCESSES AND SIGNALING
GZ065 _v1_0716	CDS	1	707731	708321	no		TetR family transcriptional regulator	171	COG5590	S	Function unknown	POORLY CHARACTERIZED
GZ065 _v1_0718	CDS	-3	709773	710321	no		Methyltransferase	182	COG0742	L	Replication, recombination and repair	INFORMATION STORAGE AND PROCESSING
GZ065 _v1_0719	CDS	-1	710426	711055	no		conserved protein of unknown function	78	COG1196	D	Cell cycle control, cell division, chromosome partitioning	CELLULAR PROCESSES AND SIGNALING
GZ065 _v1_0720	CDS	-3	711039	714320	no		putative membrane protein	232	COG3704	U	Intracellular trafficking, secretion, and vesicular transport	CELLULAR PROCESSES AND SIGNALING
GZ065 _v1_0721	CDS	-3	714402	717293	no		Conjugal transfer protein TrbL	198	COG3704	U	Intracellular trafficking, secretion, and vesicular transport	CELLULAR PROCESSES AND SIGNALING
GZ065 _v1_0723	CDS	-1	717290	719662	no		conserved membrane protein of unknown function	256	COG3704	U	Intracellular trafficking, secretion, and vesicular transport	CELLULAR PROCESSES AND SIGNALING
GZ065 _v1_0724	CDS	-2	719680	722262	no		VirB6-like protein of the type IV secretion system	96	COG3704	U	Intracellular trafficking, secretion, and vesicular transport	CELLULAR PROCESSES AND SIGNALING
GZ065 _v1_0725	CDS	-1	722255	724660	no		ATPase provides energy for both assembly of type IV secretion complex and secretion of T-DNA complex (VirB4)	792	COG3451	U	Intracellular trafficking, secretion, and vesicular transport	CELLULAR PROCESSES AND SIGNALING
GZ065 _v1_0726	CDS	-1	724670	724963	no		Inner membrane protein forms channel for type IV secretion of T-DNA complex (VirB3)	88	COG3702	U	Intracellular trafficking, secretion, and vesicular transport	CELLULAR PROCESSES AND SIGNALING
GZ065 _v1_0727	CDS	1	725029	726606	no	lysS	Lysine--tRNA ligase	506	COG1384	J	Translation, ribosomal structure and biogenesis	INFORMATION STORAGE AND PROCESSING
GZ065 _v1_0728	CDS	-2	726829	727377	no		protein of unknown function	63	COG3039	L	Replication, recombination and repair	INFORMATION STORAGE AND PROCESSING
GZ065 _v1_0733	CDS	-2	729472	730398	no		protein of unknown function	220	COG0666	R	General function prediction only	POORLY CHARACTERIZED
GZ065 _v1_0735	CDS	-2	730894	731472	no	rlmE	Ribosomal RNA large subunit methyltransferase E	189	COG0293	J	Translation, ribosomal structure and biogenesis	INFORMATION STORAGE AND PROCESSING
GZ065 _v1_0736	CDS	-2	731548	732057	no		conserved protein of unknown function	113	COG0419	L	Replication, recombination and repair	INFORMATION STORAGE AND PROCESSING
GZ065 _v1_0736	CDS	-2	731548	732057	no		conserved protein of unknown function	49	COG3827	S	Function unknown	POORLY CHARACTERIZED
GZ065 _v1_0737	CDS	-1	732068	733318	no		Outer membrane protein	411	COG1538	M	Cell wall/membrane/envelope biogenesis	CELLULAR PROCESSES AND SIGNALING
GZ065 _v1_0737	CDS	-1	732068	733318	no		Outer membrane protein	411	COG1538	U	Intracellular trafficking, secretion, and vesicular transport	CELLULAR PROCESSES AND SIGNALING
GZ065 _v1_0738	CDS	1	733423	733881	no	rplM	50S ribosomal subunit protein L13	152	COG0102	J	Translation, ribosomal structure and biogenesis	INFORMATION STORAGE AND PROCESSING
GZ065 _v1_0739	CDS	3	733881	734330	no	rpsI	30S ribosomal subunit protein S9	135	COG0103	J	Translation, ribosomal structure and biogenesis	INFORMATION STORAGE AND PROCESSING
GZ065 _v1_0740	CDS	1	734476	734778	no		DNA-binding protein, HU family	100	COG0776	L	Replication, recombination and repair	INFORMATION STORAGE AND PROCESSING
GZ065 _v1_0741	CDS	-1	734780	735487	no	pdxJ	pyridoxine 5'-phosphate synthase	235	COG0854	H	Coenzyme transport and metabolism	METABOLISM
GZ065 _v1_0743	CDS	2	735860	736315	no	hspC	Small heat shock protein C2	149	COG0071	O	Posttranslational modification, protein turnover, chaperones	CELLULAR PROCESSES AND SIGNALING
GZ065 _v1_0744	CDS	-1	737159	738511	no	gltX	Glutamate--tRNA ligase 2	450	COG0008	J	Translation, ribosomal structure and biogenesis	INFORMATION STORAGE AND PROCESSING
GZ065 _v1_0746	CDS	1	739402	741372	no	pccA	Propionyl-CoA carboxylase alpha chain	651	COG4770	I	Lipid transport and metabolism	METABOLISM
GZ065 _v1_0747	CDS	-2	741355	742344	no	ctaA	Heme A synthase	324	COG1612	O	Posttranslational modification, protein turnover, chaperones	CELLULAR PROCESSES AND SIGNALING
GZ065 _v1_0748	CDS	-3	742326	743915	no		glycosyl transferase, group 2 family protein	422	COG1215	M	Cell wall/membrane/envelope biogenesis	CELLULAR PROCESSES AND SIGNALING
GZ065 _v1_0749	CDS	-1	743921	744397	no		conserved protein of unknown function	152	COG0711	C	Energy production and conversion	METABOLISM
GZ065 _v1_0750	CDS	-3	744405	744884	no	atpF	ATP synthase subunit b	156	COG0711	C	Energy production and conversion	METABOLISM
GZ065 _v1_0751	CDS	-3	744888	745115	no	atpE	ATP synthase subunit c	74	COG0636	C	Energy production and conversion	METABOLISM
GZ065 _v1_0752	CDS	-1	745175	745900	no	atpB	ATP synthase subunit a	239	COG0356	C	Energy production and conversion	METABOLISM
GZ065 _v1_0754	CDS	1	746497	748836	no	pheT	Phenylalanine--tRNA ligase beta subunit	643	COG0072	J	Translation, ribosomal structure and biogenesis	INFORMATION STORAGE AND PROCESSING
GZ065 _v1_0754	CDS	1	746497	748836	no	pheT	Phenylalanine--tRNA ligase beta subunit	135	COG0073	R	General function prediction only	POORLY CHARACTERIZED
GZ065 _v1_0755	CDS	-1	748904	750142	no		transposase	390	COG3328	L	Replication, recombination and repair	INFORMATION STORAGE AND PROCESSING
GZ065 _v1_0756	CDS	-1	750167	752953	no		conserved protein of unknown function	559	COG0419	L	Replication, recombination and repair	INFORMATION STORAGE AND PROCESSING
GZ065 _v1_0757	CDS	-2	752998	756168	no	ileS	Isoleucine--tRNA ligase	1052	COG0060	J	Translation, ribosomal structure and biogenesis	INFORMATION STORAGE AND PROCESSING
GZ065 _v1_0759	CDS	-2	756604	757926	no	miaB	tRNA-2-methylthio-N(6)-dimethylallyladenosine synthase	440	COG0621	J	Translation, ribosomal structure and biogenesis	INFORMATION STORAGE AND PROCESSING
GZ065 _v1_0760	CDS	2	758591	760330	no		Single-stranded-DNA-specific exonuclease recJ	573	COG0608	L	Replication, recombination and repair	INFORMATION STORAGE AND PROCESSING
GZ065 _v1_0762	CDS	-2	761716	762888	no	nuoD	NADH-quinone oxidoreductase subunit D	388	COG0649	C	Energy production and conversion	METABOLISM
GZ065 _v1_0764	CDS	3	764811	765242	no		Cytochrome B561	143	COG3038	C	Energy production and conversion	METABOLISM
GZ065 _v1_0765	CDS	2	765248	766243	no		Enoyl-(acyl-carrier-protein) reductase [FMN]	327	COG2070	R	General function prediction only	POORLY CHARACTERIZED
GZ065 _v1_0768	CDS	1	768307	770661	no		Type IV secretory pathway, VirB4 components	755	COG3451	U	Intracellular trafficking, secretion, and vesicular transport	CELLULAR PROCESSES AND SIGNALING
GZ065 _v1_0770	CDS	-3	773547	774785	no		transposase	399	COG3328	L	Replication, recombination and repair	INFORMATION STORAGE AND PROCESSING
GZ065 _v1_0771	CDS	-2	775048	776121	no		Ankyrin repeat domain protein	338	COG0666	R	General function prediction only	POORLY CHARACTERIZED
GZ065 _v1_0772	CDS	-1	776213	776992	no		Nucleoside-diphosphate-sugar epimerases	254	COG0451	G	Carbohydrate transport and metabolism	METABOLISM
GZ065 _v1_0772	CDS	-1	776213	776992	no		Nucleoside-diphosphate-sugar epimerases	254	COG0451	M	Cell wall/membrane/envelope biogenesis	CELLULAR PROCESSES AND SIGNALING
GZ065 _v1_0773	CDS	-2	776998	777642	no		phospholipase/carboxylesterase family protein	203	COG0400	R	General function prediction only	POORLY CHARACTERIZED
GZ065 _v1_0774	CDS	-3	777732	778097	no		conserved protein of unknown function	52	COG0419	L	Replication, recombination and repair	INFORMATION STORAGE AND PROCESSING
GZ065 _v1_0775	CDS	-2	778192	779988	no		Xaa-Pro aminopeptidase	598	COG0006	E	Amino acid transport and metabolism	METABOLISM
GZ065 _v1_0776	CDS	-1	779990	782038	no	mnmG	tRNA uridine 5-carboxymethylaminomethyl modification enzyme MnmG	681	COG0445	D	Cell cycle control, cell division, chromosome partitioning	CELLULAR PROCESSES AND SIGNALING
GZ065 _v1_0780	CDS	3	783078	784574	no	murJ	putative lipid II flippase MurJ	492	COG0728	R	General function prediction only	POORLY CHARACTERIZED
GZ065 _v1_0783	CDS	3	784968	787457	no		Large exoproteins involved in heme utilization or adhesion	31	COG3210	U	Intracellular trafficking, secretion, and vesicular transport	CELLULAR PROCESSES AND SIGNALING
GZ065 _v1_0784	CDS	-2	787744	788832	no		transposase	314	COG2801	L	Replication, recombination and repair	INFORMATION STORAGE AND PROCESSING
GZ065 _v1_0785	CDS	-2	788887	789438	no		Ankyrin repeat domain-containing protein	178	COG0666	R	General function prediction only	POORLY CHARACTERIZED
GZ065 _v1_0786	CDS	-1	789566	790567	no		Ankyrin repeat domain-containing protein	242	COG0666	R	General function prediction only	POORLY CHARACTERIZED
GZ065 _v1_0787	CDS	-1	790619	791794	no		Phage portal protein	367	COG4695	S	Function unknown	POORLY CHARACTERIZED
GZ065 _v1_0789	CDS	-2	792535	793602	no		protein of unknown function	146	COG0419	L	Replication, recombination and repair	INFORMATION STORAGE AND PROCESSING
GZ065 _v1_0791	CDS	1	794149	794766	no	lipB	Octanoyltransferase	203	COG0321	H	Coenzyme transport and metabolism	METABOLISM
GZ065 _v1_0792	CDS	3	794766	795725	no		Muramoyltetrapeptide carboxypeptidase	308	COG1619	V	Defense mechanisms	CELLULAR PROCESSES AND SIGNALING
GZ065 _v1_0793	CDS	1	796372	799767	no	dnaE	DNA polymerase III subunit alpha	1098	COG0587	L	Replication, recombination and repair	INFORMATION STORAGE AND PROCESSING
GZ065 _v1_0794	CDS	2	799796	800590	no	rpsF	30S ribosomal protein S6	103	COG0419	L	Replication, recombination and repair	INFORMATION STORAGE AND PROCESSING
GZ065 _v1_0794	CDS	2	799796	800590	no	rpsF	30S ribosomal protein S6	99	COG0360	J	Translation, ribosomal structure and biogenesis	INFORMATION STORAGE AND PROCESSING
GZ065 _v1_0795	CDS	1	800590	800868	no	rpsR	30S ribosomal protein S18	90	COG0238	J	Translation, ribosomal structure and biogenesis	INFORMATION STORAGE AND PROCESSING
GZ065 _v1_0796	CDS	1	800872	801396	no	rplI	50S ribosomal protein L9	169	COG0359	J	Translation, ribosomal structure and biogenesis	INFORMATION STORAGE AND PROCESSING
GZ065 _v1_0797	CDS	2	801509	802810	no	purB	Adenylosuccinate lyase	432	COG0015	F	Nucleotide transport and metabolism	METABOLISM
GZ065 _v1_0799	CDS	-3	803427	804692	no		glycerol dehydrogenase	317	COG0371	C	Energy production and conversion	METABOLISM
GZ065 _v1_0800	CDS	3	804735	805931	no	dapE	Succinyl-diaminopimelate desuccinylase	376	COG0624	E	Amino acid transport and metabolism	METABOLISM
GZ065 _v1_0804	CDS	-2	807286	807621	no		Periplasmic divalent cation tolerance protein cutA	105	COG1324	P	Inorganic ion transport and metabolism	METABOLISM
GZ065 _v1_0806	CDS	1	807847	808209	no		protein of unknown function	58	COG0666	R	General function prediction only	POORLY CHARACTERIZED
GZ065 _v1_0807	CDS	3	808134	808625	no		protein of unknown function	64	COG0666	R	General function prediction only	POORLY CHARACTERIZED
GZ065 _v1_0809	CDS	-1	810254	810724	no		Dihydrofolate reductase	156	COG0262	H	Coenzyme transport and metabolism	METABOLISM
GZ065 _v1_0810	CDS	-2	810721	811974	no		2-amino-4-hydroxy-6-hydroxymethyldihydropteridine pyrophosphokinase	273	COG0801,COG0294	H	Coenzyme transport and metabolism	METABOLISM
GZ065 _v1_0811	CDS	-3	811971	812357	no		Dihydroneopterin aldolase	123	COG1539	H	Coenzyme transport and metabolism	METABOLISM
GZ065 _v1_0812	CDS	-2	812380	813039	no		PqqC-like protein	200	COG5424	H	Coenzyme transport and metabolism	METABOLISM
GZ065 _v1_0815	CDS	-2	815275	815601	no	trxA	Thioredoxin	108	COG0526	C	Energy production and conversion	METABOLISM
GZ065 _v1_0815	CDS	-2	815275	815601	no	trxA	Thioredoxin	108	COG0526	O	Posttranslational modification, protein turnover, chaperones	CELLULAR PROCESSES AND SIGNALING
GZ065 _v1_0816	CDS	-1	815669	816304	no		Ribonuclease D related protein	205	COG0349	J	Translation, ribosomal structure and biogenesis	INFORMATION STORAGE AND PROCESSING
GZ065 _v1_0818	CDS	1	816940	817116	no		protein of unknown function	38	COG1338	N	Cell motility	CELLULAR PROCESSES AND SIGNALING
GZ065 _v1_0818	CDS	1	816940	817116	no		protein of unknown function	38	COG1338	U	Intracellular trafficking, secretion, and vesicular transport	CELLULAR PROCESSES AND SIGNALING
GZ065 _v1_0819	CDS	3	817158	818042	no	era	GTPase Era	293	COG1159	R	General function prediction only	POORLY CHARACTERIZED
GZ065 _v1_0820	CDS	1	818035	818862	no		Polysaccharide biosynthesis protein WlaX	186	COG0417	L	Replication, recombination and repair	INFORMATION STORAGE AND PROCESSING
GZ065 _v1_0821	CDS	-1	818906	820210	no		Lipase_3 domain-containing protein	104	COG3675	I	Lipid transport and metabolism	METABOLISM
GZ065 _v1_0822	CDS	3	820542	822530	no		Porin_4 domain-containing protein	153	COG3064	M	Cell wall/membrane/envelope biogenesis	CELLULAR PROCESSES AND SIGNALING
GZ065 _v1_0827	CDS	1	824281	824511	no		protein of unknown function	65	COG2026	D	Cell cycle control, cell division, chromosome partitioning	CELLULAR PROCESSES AND SIGNALING
GZ065 _v1_0827	CDS	1	824281	824511	no		protein of unknown function	65	COG2026	J	Translation, ribosomal structure and biogenesis	INFORMATION STORAGE AND PROCESSING
GZ065 _v1_0828	CDS	1	824791	825069	no		SF4 helicase domain-containing protein	89	COG0305	L	Replication, recombination and repair	INFORMATION STORAGE AND PROCESSING
GZ065 _v1_0833	CDS	-3	826311	827816	no	secD	Protein translocase subunit SecD	497	COG0342	U	Intracellular trafficking, secretion, and vesicular transport	CELLULAR PROCESSES AND SIGNALING
GZ065 _v1_0835	CDS	2	828383	829261	no	hemC	Porphobilinogen deaminase	292	COG0181	H	Coenzyme transport and metabolism	METABOLISM
GZ065 _v1_0836	CDS	1	829252	830136	no	murB	UDP-N-acetylenolpyruvoylglucosamine reductase	293	COG0812	M	Cell wall/membrane/envelope biogenesis	CELLULAR PROCESSES AND SIGNALING
GZ065 _v1_0837	CDS	-1	830219	830692	no		Putative membrane protein	36	COG0772	D	Cell cycle control, cell division, chromosome partitioning	CELLULAR PROCESSES AND SIGNALING
GZ065 _v1_0838	CDS	3	830811	831995	no		Proton/glutamate symport protein / Sodium/glutamate symport protein	394	COG1301	C	Energy production and conversion	METABOLISM
GZ065 _v1_0839	CDS	2	831992	832582	no	pyrE	Orotate phosphoribosyltransferase	191	COG0461	F	Nucleotide transport and metabolism	METABOLISM
GZ065 _v1_0841	CDS	2	833075	833404	no	GF1gp	transposase	95	COG1943	L	Replication, recombination and repair	INFORMATION STORAGE AND PROCESSING
GZ065 _v1_0843	CDS	1	834097	835482	no	ligA	DNA ligase	461	COG0272	L	Replication, recombination and repair	INFORMATION STORAGE AND PROCESSING
GZ065 _v1_0844	CDS	3	835530	837023	no	ligA	DNA ligase	497	COG0272	L	Replication, recombination and repair	INFORMATION STORAGE AND PROCESSING
GZ065 _v1_0845	CDS	-1	837128	838318	no		conserved protein of unknown function	51	COG0419	L	Replication, recombination and repair	INFORMATION STORAGE AND PROCESSING
GZ065 _v1_0847	CDS	1	838735	839283	no		protein of unknown function	63	COG3039	L	Replication, recombination and repair	INFORMATION STORAGE AND PROCESSING
GZ065 _v1_0848	CDS	-1	839588	847354	no		Ankyrin and tpr repeat domain protein	864	COG0457	R	General function prediction only	POORLY CHARACTERIZED
GZ065 _v1_0848	CDS	-1	839588	847354	no		Ankyrin and tpr repeat domain protein	579	COG0419	L	Replication, recombination and repair	INFORMATION STORAGE AND PROCESSING
GZ065 _v1_0848	CDS	-1	839588	847354	no		Ankyrin and tpr repeat domain protein	124	COG2931	Q	Secondary metabolites biosynthesis, transport and catabolism	METABOLISM
GZ065 _v1_0849	CDS	-2	848041	848589	no		protein of unknown function	63	COG3039	L	Replication, recombination and repair	INFORMATION STORAGE AND PROCESSING
GZ065 _v1_0851	CDS	1	849040	849390	no		protein of unknown function	43	COG1396	K	Transcription	INFORMATION STORAGE AND PROCESSING
GZ065 _v1_0853	CDS	2	850511	851773	no	pdhC	Dihydrolipoyllysine-residue acetyltransferase component of pyruvate dehydrogenase complex	416	COG0508	C	Energy production and conversion	METABOLISM
GZ065 _v1_0855	CDS	-1	852692	854437	no		ABC transporter ATP-binding protein	564	COG4618	R	General function prediction only	POORLY CHARACTERIZED
GZ065 _v1_0856	CDS	-3	854724	858341	no		ANK_REP_REGION domain-containing protein	718	COG0666	R	General function prediction only	POORLY CHARACTERIZED
GZ065 _v1_0856	CDS	-3	854724	858341	no		ANK_REP_REGION domain-containing protein	77	COG0419	L	Replication, recombination and repair	INFORMATION STORAGE AND PROCESSING
GZ065 _v1_0856	CDS	-3	854724	858341	no		ANK_REP_REGION domain-containing protein	46	COG1196	D	Cell cycle control, cell division, chromosome partitioning	CELLULAR PROCESSES AND SIGNALING
GZ065 _v1_0857	CDS	-2	858451	859461	no	tsaD	tRNA N6-adenosine threonylcarbamoyltransferase	336	COG0533	O	Posttranslational modification, protein turnover, chaperones	CELLULAR PROCESSES AND SIGNALING
GZ065 _v1_0859	CDS	-2	860461	861888	no		Sensory box histidine kinase/response regulator	452	COG0642	T	Signal transduction mechanisms	CELLULAR PROCESSES AND SIGNALING
GZ065 _v1_0860	CDS	2	861953	863122	no	argD	Acetylornithine aminotransferase	386	COG4992	E	Amino acid transport and metabolism	METABOLISM
GZ065 _v1_0861	CDS	-2	863119	866769	no		Helicase ATP-binding domain-containing protein	168	COG1197	K	Transcription	INFORMATION STORAGE AND PROCESSING
GZ065 _v1_0861	CDS	-2	863119	866769	no		Helicase ATP-binding domain-containing protein	168	COG1197	L	Replication, recombination and repair	INFORMATION STORAGE AND PROCESSING
GZ065 _v1_0862	CDS	2	866867	867367	no	rimM	Ribosome maturation factor RimM	163	COG0806	J	Translation, ribosomal structure and biogenesis	INFORMATION STORAGE AND PROCESSING
GZ065 _v1_0863	CDS	1	867427	867993	no	efp	Elongation factor P	188	COG0231	J	Translation, ribosomal structure and biogenesis	INFORMATION STORAGE AND PROCESSING
GZ065 _v1_0864	CDS	1	867994	868686	no		Inositol-1-monophosphatase	225	COG0483	G	Carbohydrate transport and metabolism	METABOLISM
GZ065 _v1_0865	CDS	-3	868974	870188	no	hemA	5-aminolevulinate synthase	399	COG0156	H	Coenzyme transport and metabolism	METABOLISM
GZ065 _v1_0867	CDS	-2	872734	874638	no	htpG	molecular chaperone HSP90 family	629	COG0326	O	Posttranslational modification, protein turnover, chaperones	CELLULAR PROCESSES AND SIGNALING
GZ065 _v1_0868	CDS	-2	874804	876006	no		NTPase	188	COG4928	R	General function prediction only	POORLY CHARACTERIZED
GZ065 _v1_0869	CDS	-2	876010	876615	no	recR	Recombination protein RecR	195	COG0353	L	Replication, recombination and repair	INFORMATION STORAGE AND PROCESSING
GZ065 _v1_0870	CDS	-1	876749	878143	no		Ankyrin repeat domain-containing protein	155	COG1196	D	Cell cycle control, cell division, chromosome partitioning	CELLULAR PROCESSES AND SIGNALING
GZ065 _v1_0870	CDS	-1	876749	878143	no		Ankyrin repeat domain-containing protein	34	COG0666	R	General function prediction only	POORLY CHARACTERIZED
GZ065 _v1_0871	CDS	-3	878622	879344	no		ANK_REP_REGION domain-containing protein	87	COG0666	R	General function prediction only	POORLY CHARACTERIZED
GZ065 _v1_0872	CDS	-1	879521	881950	no	priA	Primosomal protein N'	497	COG1198	L	Replication, recombination and repair	INFORMATION STORAGE AND PROCESSING
GZ065 _v1_0874	CDS	1	883036	886473	no		Ankyrin repeat domain protein	452	COG0666	R	General function prediction only	POORLY CHARACTERIZED
GZ065 _v1_0876	CDS	-3	887946	888788	no	thyX	Flavin-dependent thymidylate synthase	244	COG1351	F	Nucleotide transport and metabolism	METABOLISM
GZ065 _v1_0877	CDS	-3	888798	890075	no	murA	UDP-N-acetylglucosamine 1-carboxyvinyltransferase	423	COG0766	M	Cell wall/membrane/envelope biogenesis	CELLULAR PROCESSES AND SIGNALING
GZ065 _v1_0878	CDS	-3	890304	891575	no	fabF	3-oxoacyl-[acyl-carrier-protein] synthase II	423	COG0304	I	Lipid transport and metabolism	METABOLISM
GZ065 _v1_0878	CDS	-3	890304	891575	no	fabF	3-oxoacyl-[acyl-carrier-protein] synthase II	423	COG0304	Q	Secondary metabolites biosynthesis, transport and catabolism	METABOLISM
GZ065 _v1_0879	CDS	-3	891582	891842	no	acpP	acyl carrier protein (ACP)	81	COG0236	I	Lipid transport and metabolism	METABOLISM
GZ065 _v1_0879	CDS	-3	891582	891842	no	acpP	acyl carrier protein (ACP)	81	COG0236	Q	Secondary metabolites biosynthesis, transport and catabolism	METABOLISM
GZ065 _v1_0880	CDS	1	891970	892752	no	ispA	Farnesyl diphosphate synthase	260	COG0142	H	Coenzyme transport and metabolism	METABOLISM
GZ065 _v1_0881	CDS	2	892745	893617	no		Peptidyl-prolyl cis-trans isomerase	71	COG0545	O	Posttranslational modification, protein turnover, chaperones	CELLULAR PROCESSES AND SIGNALING
GZ065 _v1_0882	CDS	-3	893688	895139	no	hslU	molecular chaperone and ATPase component of HslUV protease	436	COG1220	O	Posttranslational modification, protein turnover, chaperones	CELLULAR PROCESSES AND SIGNALING
GZ065 _v1_0883	CDS	-2	895141	895671	no	hslV	peptidase component of the HslUV protease	175	COG5405	O	Posttranslational modification, protein turnover, chaperones	CELLULAR PROCESSES AND SIGNALING
GZ065 _v1_0886	CDS	-1	897848	898801	no	hemH	Ferrochelatase	317	COG0276	H	Coenzyme transport and metabolism	METABOLISM
GZ065 _v1_0887	CDS	-2	898798	899622	no		conserved protein of unknown function	41	COG3775	G	Carbohydrate transport and metabolism	METABOLISM
GZ065 _v1_0888	CDS	1	899737	900156	no	ndk	multifunctional nucleoside diphosphate kinase and apyrimidinic endonuclease and 3'-phosphodiesterase	139	COG0105	F	Nucleotide transport and metabolism	METABOLISM
GZ065 _v1_0889	CDS	1	900274	901452	no	argD	Acetylornithine aminotransferase	386	COG4992	E	Amino acid transport and metabolism	METABOLISM
GZ065 _v1_0890	CDS	3	901521	902798	no		conserved membrane protein of unknown function	417	COG4536	P	Inorganic ion transport and metabolism	METABOLISM
GZ065 _v1_0891	CDS	3	902808	903065	no		conserved protein of unknown function	77	COG3750	S	Function unknown	POORLY CHARACTERIZED
GZ065 _v1_0892	CDS	1	903058	903633	no	ubiX	3-octaprenyl-4-hydroxybenzoate carboxy-lyase	188	COG0163	H	Coenzyme transport and metabolism	METABOLISM
GZ065 _v1_0893	CDS	2	903617	904504	no	folD	Methylenetetrahydrofolate dehydrogenase / Methenyltetrahydrofolate cyclohydrolase	293	COG0190	H	Coenzyme transport and metabolism	METABOLISM
GZ065 _v1_0896	CDS	-2	906091	908559	no	leuS	Leucine--tRNA ligase	822	COG0495	J	Translation, ribosomal structure and biogenesis	INFORMATION STORAGE AND PROCESSING
GZ065 _v1_0897	CDS	-1	908564	909184	no		Lipoprotein NlpD precursor	170	COG0739	M	Cell wall/membrane/envelope biogenesis	CELLULAR PROCESSES AND SIGNALING
GZ065 _v1_0898	CDS	-3	909207	909533	no		MerR family transcriptional regulator	101	COG0789	K	Transcription	INFORMATION STORAGE AND PROCESSING
GZ065 _v1_0899	CDS	-1	909530	909829	no	ihfA	Integration host factor subunit alpha	96	COG0776	L	Replication, recombination and repair	INFORMATION STORAGE AND PROCESSING
GZ065 _v1_0900	CDS	-2	909868	911064	no		major facilitator family transporter	397	COG0477	E	Amino acid transport and metabolism	METABOLISM
GZ065 _v1_0900	CDS	-2	909868	911064	no		major facilitator family transporter	397	COG0477	G	Carbohydrate transport and metabolism	METABOLISM
GZ065 _v1_0900	CDS	-2	909868	911064	no		major facilitator family transporter	397	COG0477	P	Inorganic ion transport and metabolism	METABOLISM
GZ065 _v1_0900	CDS	-2	909868	911064	no		major facilitator family transporter	397	COG0477	R	General function prediction only	POORLY CHARACTERIZED
GZ065 _v1_0901	CDS	-2	911371	913305	no	uvrB	excinulease of nucleotide excision repair, DNA damage recognition component	644	COG0556	L	Replication, recombination and repair	INFORMATION STORAGE AND PROCESSING
GZ065 _v1_0902	CDS	-1	913391	914152	no	petC	Cytochrome c1	245	COG2857	C	Energy production and conversion	METABOLISM
GZ065 _v1_0903	CDS	-2	914152	915378	no	petB	Cytochrome b	402	COG1290	C	Energy production and conversion	METABOLISM
GZ065 _v1_0904	CDS	-1	915509	916156	no		protein of unknown function	71	COG0666	R	General function prediction only	POORLY CHARACTERIZED
GZ065 _v1_0905	CDS	-3	916104	916691	no		protein of unknown function	190	COG0666	R	General function prediction only	POORLY CHARACTERIZED
GZ065 _v1_0906	CDS	-2	916951	917994	no		Ankyrin repeat domain protein	203	COG0666	R	General function prediction only	POORLY CHARACTERIZED
GZ065 _v1_0908	CDS	-2	919825	920994	no		ANK_REP_REGION domain-containing protein	195	COG0666	R	General function prediction only	POORLY CHARACTERIZED
GZ065 _v1_0909	CDS	-1	921086	921337	no		protein of unknown function	76	COG2214	O	Posttranslational modification, protein turnover, chaperones	CELLULAR PROCESSES AND SIGNALING
GZ065 _v1_0911	CDS	3	921495	922079	no		NifU domain protein	190	COG0694	O	Posttranslational modification, protein turnover, chaperones	CELLULAR PROCESSES AND SIGNALING
GZ065 _v1_0912	CDS	2	922076	923299	no	hisS	Histidine--tRNA ligase	407	COG0124	J	Translation, ribosomal structure and biogenesis	INFORMATION STORAGE AND PROCESSING
GZ065 _v1_0913	CDS	-2	923296	924066	no	surE	5'-nucleotidase SurE	246	COG0496	R	General function prediction only	POORLY CHARACTERIZED
GZ065 _v1_0915	CDS	1	925843	927117	no		putrescine-ornithine antiporter	422	COG0531	E	Amino acid transport and metabolism	METABOLISM
GZ065 _v1_0916	CDS	2	927188	928474	no		putrescine-ornithine antiporter	428	COG0531	E	Amino acid transport and metabolism	METABOLISM
GZ065 _v1_0917	CDS	-3	928503	928928	no		conserved protein of unknown function	49	COG0443	O	Posttranslational modification, protein turnover, chaperones	CELLULAR PROCESSES AND SIGNALING
GZ065 _v1_0918	CDS	3	929067	930089	no	asd	Aspartate-semialdehyde dehydrogenase	340	COG0136	E	Amino acid transport and metabolism	METABOLISM
GZ065 _v1_0919	CDS	-2	930091	931170	no	purK	N5-carboxyaminoimidazole ribonucleotide synthase	355	COG0026	F	Nucleotide transport and metabolism	METABOLISM
GZ065 _v1_0920	CDS	2	931274	931678	no	apaG	Protein ApaG	122	COG2967	P	Inorganic ion transport and metabolism	METABOLISM
GZ065 _v1_0921	CDS	3	931902	932219	no		protein of unknown function	88	COG3293	L	Replication, recombination and repair	INFORMATION STORAGE AND PROCESSING
GZ065 _v1_0922	CDS	1	932107	932418	no		protein of unknown function	74	COG3293	L	Replication, recombination and repair	INFORMATION STORAGE AND PROCESSING
GZ065 _v1_0925	CDS	-2	933004	933138	no		protein of unknown function	40	COG1054	R	General function prediction only	POORLY CHARACTERIZED
GZ065 _v1_0926	CDS	-1	933128	933667	no		protein of unknown function	167	COG1054	R	General function prediction only	POORLY CHARACTERIZED
GZ065 _v1_0927	CDS	-3	933606	933800	no		protein of unknown function	61	COG1054	R	General function prediction only	POORLY CHARACTERIZED
GZ065 _v1_0929	CDS	2	934277	934534	no		protein of unknown function	57	COG1178	P	Inorganic ion transport and metabolism	METABOLISM
GZ065 _v1_0930	CDS	1	934741	935205	no		membrane protein of unknown function	140	COG1178	P	Inorganic ion transport and metabolism	METABOLISM
GZ065 _v1_0931	CDS	1	935257	935415	no		protein of unknown function	50	COG1178	P	Inorganic ion transport and metabolism	METABOLISM
GZ065 _v1_0932	CDS	2	935396	935539	no		protein of unknown function	37	COG1178	P	Inorganic ion transport and metabolism	METABOLISM
GZ065 _v1_0933	CDS	-1	935753	936100	no	apaG	protein associated with Co2+ and Mg2+ efflux	113	COG2967	P	Inorganic ion transport and metabolism	METABOLISM
GZ065 _v1_0934	CDS	2	936254	936628	no		protein of unknown function	122	COG0026	F	Nucleotide transport and metabolism	METABOLISM
GZ065 _v1_0935	CDS	3	936771	937004	no		protein of unknown function	69	COG0026	F	Nucleotide transport and metabolism	METABOLISM
GZ065 _v1_0936	CDS	-1	937088	938167	no	purK	N5-carboxyaminoimidazole ribonucleotide synthase	355	COG0026	F	Nucleotide transport and metabolism	METABOLISM
GZ065 _v1_0937	CDS	3	938271	938675	no	apaG	protein associated with Co2+ and Mg2+ efflux	122	COG2967	P	Inorganic ion transport and metabolism	METABOLISM
GZ065 _v1_0938	CDS	-2	938878	940476	no		Ferric iron ABC transporter, permease protein	524	COG1178	P	Inorganic ion transport and metabolism	METABOLISM
GZ065 _v1_0940	CDS	2	940607	941452	no		Rhodanese domain protein	266	COG1054	R	General function prediction only	POORLY CHARACTERIZED
GZ065 _v1_0942	CDS	-1	941984	942508	no		DDE_Tnp_1 domain-containing protein	169	COG3293	L	Replication, recombination and repair	INFORMATION STORAGE AND PROCESSING
GZ065 _v1_0944	CDS	-2	943273	943800	no		5-formyltetrahydrofolate cyclo-ligase	167	COG0212	H	Coenzyme transport and metabolism	METABOLISM
GZ065 _v1_0945	CDS	-1	943784	944413	no		NADPH-dependent glutamate synthase beta chain and related oxidoreductases	159	COG0543	C	Energy production and conversion	METABOLISM
GZ065 _v1_0945	CDS	-1	943784	944413	no		NADPH-dependent glutamate synthase beta chain and related oxidoreductases	159	COG0543	H	Coenzyme transport and metabolism	METABOLISM
GZ065 _v1_0946	CDS	-2	944455	945582	no		Parvulin-like peptidyl-prolyl isomerase	327	COG0760	O	Posttranslational modification, protein turnover, chaperones	CELLULAR PROCESSES AND SIGNALING
GZ065 _v1_0946	CDS	-2	944455	945582	no		Parvulin-like peptidyl-prolyl isomerase	35	COG0419	L	Replication, recombination and repair	INFORMATION STORAGE AND PROCESSING
GZ065 _v1_0948	CDS	-3	946131	946637	no	ppa	inorganic pyrophosphatase	168	COG0221	C	Energy production and conversion	METABOLISM
GZ065 _v1_0950	CDS	-2	948016	949191	no	mnmA	tRNA-specific 2-thiouridylase MnmA	360	COG0482	J	Translation, ribosomal structure and biogenesis	INFORMATION STORAGE AND PROCESSING
GZ065 _v1_0951	CDS	-3	949356	950423	no	mreB	cell wall structural complex MreBCD, actin-like component MreB	345	COG1077	D	Cell cycle control, cell division, chromosome partitioning	CELLULAR PROCESSES AND SIGNALING
GZ065 _v1_0952	CDS	-1	950444	951862	no		Metal-dependent carboxypeptidase	469	COG2317	E	Amino acid transport and metabolism	METABOLISM
GZ065 _v1_0953	CDS	3	952137	952616	no		putative peptidoglycan-associated lipoprotein	143	COG2885	M	Cell wall/membrane/envelope biogenesis	CELLULAR PROCESSES AND SIGNALING
GZ065 _v1_0954	CDS	1	952759	954051	no	tilS	tRNA(Ile)-lysidine synthase	414	COG0037	D	Cell cycle control, cell division, chromosome partitioning	CELLULAR PROCESSES AND SIGNALING
GZ065 _v1_0955	CDS	2	954269	956098	no	ftsH	protease, ATP-dependent zinc-metallo	609	COG0465	O	Posttranslational modification, protein turnover, chaperones	CELLULAR PROCESSES AND SIGNALING
GZ065 _v1_0961	CDS	1	958066	958341	no		DDE_3 domain-containing protein	83	COG3335	L	Replication, recombination and repair	INFORMATION STORAGE AND PROCESSING
GZ065 _v1_0962	CDS	-1	958427	958990	no	pth	Peptidyl-tRNA hydrolase	183	COG0193	J	Translation, ribosomal structure and biogenesis	INFORMATION STORAGE AND PROCESSING
GZ065 _v1_0963	CDS	-2	958990	959601	no	rplY	50S ribosomal protein L25	199	COG1825	J	Translation, ribosomal structure and biogenesis	INFORMATION STORAGE AND PROCESSING
GZ065 _v1_0965	CDS	-3	960873	961757	no	rsmH	Ribosomal RNA small subunit methyltransferase H	294	COG0275	M	Cell wall/membrane/envelope biogenesis	CELLULAR PROCESSES AND SIGNALING
GZ065 _v1_0966	CDS	2	961955	963172	no		Permeases of the major facilitator superfamily	405	COG0477	E	Amino acid transport and metabolism	METABOLISM
GZ065 _v1_0966	CDS	2	961955	963172	no		Permeases of the major facilitator superfamily	405	COG0477	G	Carbohydrate transport and metabolism	METABOLISM
GZ065 _v1_0966	CDS	2	961955	963172	no		Permeases of the major facilitator superfamily	405	COG0477	P	Inorganic ion transport and metabolism	METABOLISM
GZ065 _v1_0966	CDS	2	961955	963172	no		Permeases of the major facilitator superfamily	405	COG0477	R	General function prediction only	POORLY CHARACTERIZED
GZ065 _v1_0967	CDS	-1	963203	963985	no	map	methionine aminopeptidase	257	COG0024	J	Translation, ribosomal structure and biogenesis	INFORMATION STORAGE AND PROCESSING
GZ065 _v1_0968	CDS	-3	964104	965342	no	ftsA	Cell division protein FtsA	402	COG0849	D	Cell cycle control, cell division, chromosome partitioning	CELLULAR PROCESSES AND SIGNALING
GZ065 _v1_0969	CDS	2	965474	966013	no	def	Peptide deformylase	179	COG0242	J	Translation, ribosomal structure and biogenesis	INFORMATION STORAGE AND PROCESSING
GZ065 _v1_0970	CDS	3	966003	966785	no		Uracil-DNA glycosylase, family 4	229	COG1573	L	Replication, recombination and repair	INFORMATION STORAGE AND PROCESSING
GZ065 _v1_0972	CDS	1	967231	967758	no	coq7	2-nonaprenyl-3-methyl-6-methoxy-1,4-benzoquinol hydroxylase	163	COG2941	H	Coenzyme transport and metabolism	METABOLISM
GZ065 _v1_0977	CDS	2	970301	971686	no	purF	Amidophosphoribosyltransferase	459	COG0034	F	Nucleotide transport and metabolism	METABOLISM
GZ065 _v1_0980	CDS	1	973222	974037	no		Ribonuclease BN	262	COG1295	S	Function unknown	POORLY CHARACTERIZED
GZ065 _v1_0981	CDS	2	974048	974788	no		oxidoreductase, short-chain dehydrogenase/reductase family	246	COG1028	I	Lipid transport and metabolism	METABOLISM
GZ065 _v1_0981	CDS	2	974048	974788	no		oxidoreductase, short-chain dehydrogenase/reductase family	246	COG1028	Q	Secondary metabolites biosynthesis, transport and catabolism	METABOLISM
GZ065 _v1_0981	CDS	2	974048	974788	no		oxidoreductase, short-chain dehydrogenase/reductase family	246	COG1028	R	General function prediction only	POORLY CHARACTERIZED
GZ065 _v1_0982	CDS	3	974898	978125	no	carB	carbamoyl-phosphate synthase large subunit	1075	COG0458	E	Amino acid transport and metabolism	METABOLISM
GZ065 _v1_0982	CDS	3	974898	978125	no	carB	carbamoyl-phosphate synthase large subunit	1075	COG0458	F	Nucleotide transport and metabolism	METABOLISM
GZ065 _v1_0983	CDS	-3	978498	979565	no	recA	DNA strand exchange and recombination protein with protease and nuclease activity	350	COG0468	L	Replication, recombination and repair	INFORMATION STORAGE AND PROCESSING
GZ065 _v1_0984	CDS	3	979680	980417	no	truA	tRNA pseudouridine synthase A	245	COG0101	J	Translation, ribosomal structure and biogenesis	INFORMATION STORAGE AND PROCESSING
GZ065 _v1_0985	CDS	-2	980419	981570	no		Beta sliding clamp	366	COG0592	L	Replication, recombination and repair	INFORMATION STORAGE AND PROCESSING
GZ065 _v1_0987	CDS	-1	982172	983065	no	rpoH	RNA polymerase sigma factor RpoH	293	COG0568	K	Transcription	INFORMATION STORAGE AND PROCESSING
GZ065 _v1_0988	CDS	-3	983349	984032	no		surface antigen Wsp	144	COG3637	M	Cell wall/membrane/envelope biogenesis	CELLULAR PROCESSES AND SIGNALING
GZ065 _v1_0989	CDS	-3	984369	984701	no		Nucleoid-associated protein RF_1365	110	COG0718	S	Function unknown	POORLY CHARACTERIZED
GZ065 _v1_0990	CDS	-3	984705	986180	no		DNA polymerase III subunits gamma and tau	395	COG2812	L	Replication, recombination and repair	INFORMATION STORAGE AND PROCESSING
GZ065 _v1_0991	CDS	2	986522	987175	no	fzlA	FtsZ-localized protein A	217	COG0625	O	Posttranslational modification, protein turnover, chaperones	CELLULAR PROCESSES AND SIGNALING
GZ065 _v1_0992	CDS	-3	987147	987824	no		O-methyltransferase family protein (C1)	214	COG4122	R	General function prediction only	POORLY CHARACTERIZED
GZ065 _v1_0994	CDS	-1	988382	989074	no		Periplasmic thiol:disulfide interchange protein DsbA	200	COG1651	O	Posttranslational modification, protein turnover, chaperones	CELLULAR PROCESSES AND SIGNALING
GZ065 _v1_0995	CDS	-2	989140	989589	no		Putative oligoketide cyclase/lipid transport protein	134	COG2867	I	Lipid transport and metabolism	METABOLISM
GZ065 _v1_0996	CDS	1	989884	990468	no		Toluene tolerance family protein	159	COG2854	Q	Secondary metabolites biosynthesis, transport and catabolism	METABOLISM
GZ065 _v1_0997	CDS	3	990465	991763	no		Dihydrofolate synthase	431	COG0285	H	Coenzyme transport and metabolism	METABOLISM
GZ065 _v1_0998	CDS	-1	991751	992671	no		Molecular chaperone DnaJ	41	COG0484	O	Posttranslational modification, protein turnover, chaperones	CELLULAR PROCESSES AND SIGNALING
GZ065 _v1_1001	CDS	3	994188	995618	no	tldD	putative peptidase	458	COG0312	R	General function prediction only	POORLY CHARACTERIZED
GZ065 _v1_1006	CDS	-3	998067	999305	no		transposase	390	COG3328	L	Replication, recombination and repair	INFORMATION STORAGE AND PROCESSING
GZ065 _v1_1007	CDS	-1	999416	1000363	no		Pseudouridine synthase	315	COG0564	J	Translation, ribosomal structure and biogenesis	INFORMATION STORAGE AND PROCESSING
GZ065 _v1_1008	CDS	-2	1000348	1002135	no		conserved membrane protein of unknown function	443	COG0419	L	Replication, recombination and repair	INFORMATION STORAGE AND PROCESSING
GZ065 _v1_1012	CDS	-2	1004389	1005777	no		membrane protein of unknown function	446	COG0658	R	General function prediction only	POORLY CHARACTERIZED
GZ065 _v1_1014	CDS	-1	1006217	1006573	no		protein of unknown function	112	COG0527	E	Amino acid transport and metabolism	METABOLISM
GZ065 _v1_1017	CDS	-3	1006917	1007393	no		exported protein of unknown function	115	COG1226	P	Inorganic ion transport and metabolism	METABOLISM
GZ065 _v1_1018	fCDS	-1	1007480	1007647	pseudo	kefB	fragment of potassium:proton antiporter (part 2)	53	COG0475	P	Inorganic ion transport and metabolism	METABOLISM
GZ065 _v1_1019	fCDS	-2	1007659	1007985	pseudo	kefB	fragment of potassium:proton antiporter (part 1)	108	COG0475	P	Inorganic ion transport and metabolism	METABOLISM
GZ065 _v1_1020	CDS	-1	1007924	1008451	no		membrane protein of unknown function	149	COG0475	P	Inorganic ion transport and metabolism	METABOLISM
GZ065 _v1_1021	CDS	-2	1008457	1008801	no		protein of unknown function	110	COG0526	C	Energy production and conversion	METABOLISM
GZ065 _v1_1021	CDS	-2	1008457	1008801	no		protein of unknown function	110	COG0526	O	Posttranslational modification, protein turnover, chaperones	CELLULAR PROCESSES AND SIGNALING
GZ065 _v1_1022	CDS	-3	1008816	1008962	no		protein of unknown function	35	COG0526	C	Energy production and conversion	METABOLISM
GZ065 _v1_1022	CDS	-3	1008816	1008962	no		protein of unknown function	35	COG0526	O	Posttranslational modification, protein turnover, chaperones	CELLULAR PROCESSES AND SIGNALING
GZ065 _v1_1023	CDS	2	1009235	1009522	no		putative dTMP kinase	95	COG0125	F	Nucleotide transport and metabolism	METABOLISM
GZ065 _v1_1024	CDS	2	1009529	1009726	no		protein of unknown function	54	COG0125	F	Nucleotide transport and metabolism	METABOLISM
GZ065 _v1_1027	CDS	2	1010963	1011727	no		protein of unknown function	142	COG0658	R	General function prediction only	POORLY CHARACTERIZED
GZ065 _v1_1028	CDS	-2	1011676	1012440	no		protein of unknown function	135	COG0658	R	General function prediction only	POORLY CHARACTERIZED
GZ065 _v1_1031	CDS	-1	1013672	1014265	no	tmk	Thymidylate kinase	197	COG0125	F	Nucleotide transport and metabolism	METABOLISM
GZ065 _v1_1032	CDS	2	1014368	1014940	no		PPO candidate 1	182	COG0526	C	Energy production and conversion	METABOLISM
GZ065 _v1_1032	CDS	2	1014368	1014940	no		PPO candidate 1	182	COG0526	O	Posttranslational modification, protein turnover, chaperones	CELLULAR PROCESSES AND SIGNALING
GZ065 _v1_1033	CDS	1	1014946	1016664	no		Glutathione-regulated potassium-efflux system protein KefKL	402	COG0475,COG1226	P	Inorganic ion transport and metabolism	METABOLISM
GZ065 _v1_1034	CDS	3	1016757	1017917	no		Aspartokinase	386	COG0527	E	Amino acid transport and metabolism	METABOLISM
GZ065 _v1_1035	CDS	-3	1017933	1019012	no	recF	DNA replication and repair protein RecF	357	COG1195	L	Replication, recombination and repair	INFORMATION STORAGE AND PROCESSING
GZ065 _v1_1036	CDS	-1	1019021	1019488	no	bcp	Putative peroxiredoxin bcp	155	COG1225	O	Posttranslational modification, protein turnover, chaperones	CELLULAR PROCESSES AND SIGNALING
GZ065 _v1_1037	CDS	2	1019552	1020478	no	gshB	Glutathione synthetase	308	COG0189	H	Coenzyme transport and metabolism	METABOLISM
GZ065 _v1_1037	CDS	2	1019552	1020478	no	gshB	Glutathione synthetase	308	COG0189	J	Translation, ribosomal structure and biogenesis	INFORMATION STORAGE AND PROCESSING
GZ065 _v1_1038	CDS	-2	1020463	1021485	no	murG	UDP-N-acetylglucosamine--N-acetylmuramyl-(pentapeptide) pyrophosphoryl-undecaprenol N-acetylglucosamine transferase	340	COG0707	M	Cell wall/membrane/envelope biogenesis	CELLULAR PROCESSES AND SIGNALING
GZ065 _v1_1040	CDS	-3	1021920	1023305	no	lpd	Dihydrolipoyl dehydrogenase	461	COG1249	C	Energy production and conversion	METABOLISM
GZ065 _v1_1042	CDS	-3	1023942	1024421	no		Periplasmic thiol:disulfide oxidoreductase DsbB, required for DsbA reoxidation	151	COG1495	O	Posttranslational modification, protein turnover, chaperones	CELLULAR PROCESSES AND SIGNALING
GZ065 _v1_1045	CDS	-3	1025646	1026971	no	der	GTPase Der	441	COG1160	R	General function prediction only	POORLY CHARACTERIZED
GZ065 _v1_1047	CDS	1	1028056	1029582	no	pccB	Propionyl-CoA carboxylase beta chain	507	COG4799	I	Lipid transport and metabolism	METABOLISM
GZ065 _v1_1052	CDS	2	1030658	1031473	no	mutM	Formamidopyrimidine-DNA glycosylase	271	COG0266	L	Replication, recombination and repair	INFORMATION STORAGE AND PROCESSING
GZ065 _v1_1053	CDS	2	1031489	1032082	no	pdxH	Pyridoxine/pyridoxamine 5'-phosphate oxidase	192	COG0259	H	Coenzyme transport and metabolism	METABOLISM
GZ065 _v1_1054	CDS	-3	1032663	1032806	no		L-asparaginase	45	COG0666	R	General function prediction only	POORLY CHARACTERIZED
GZ065 _v1_1056	CDS	-3	1034310	1034579	no		protein of unknown function	88	COG0666	R	General function prediction only	POORLY CHARACTERIZED
GZ065 _v1_1057	CDS	-3	1034727	1034843	no		protein of unknown function	38	COG0666	R	General function prediction only	POORLY CHARACTERIZED
GZ065 _v1_1058	CDS	-1	1034852	1035139	no		protein of unknown function	92	COG0666	R	General function prediction only	POORLY CHARACTERIZED
GZ065 _v1_1059	CDS	-1	1035539	1036336	no	purQ	Phosphoribosylformylglycinamidine synthase subunit PurQ	263	COG0047	F	Nucleotide transport and metabolism	METABOLISM
GZ065 _v1_1060	CDS	-2	1036333	1037583	no		Phosphate transport system permease protein PstA (TC 3.A.1.7.1)	255	COG0581	P	Inorganic ion transport and metabolism	METABOLISM
GZ065 _v1_1061	CDS	-3	1037838	1038215	no	rplS	50S ribosomal protein L19	124	COG0335	J	Translation, ribosomal structure and biogenesis	INFORMATION STORAGE AND PROCESSING
GZ065 _v1_1062	CDS	-3	1038219	1038374	no		tRNA (Guanine37-N1) -methyltransferase	40	COG0336	J	Translation, ribosomal structure and biogenesis	INFORMATION STORAGE AND PROCESSING
GZ065 _v1_1064	CDS	1	1039078	1039470	no		protein of unknown function	117	COG0581	P	Inorganic ion transport and metabolism	METABOLISM
GZ065 _v1_1065	CDS	2	1039406	1039687	no		Phosphate transport system permease protein PstA (TC 3.A.1.7.1)	75	COG0581	P	Inorganic ion transport and metabolism	METABOLISM
GZ065 _v1_1066	CDS	3	1039605	1039904	no		protein of unknown function	82	COG0581	P	Inorganic ion transport and metabolism	METABOLISM
GZ065 _v1_1067	CDS	2	1039934	1040656	no		Phosphoribosylformylglycinamidine synthase, glutamine amidotransferase subunit	222	COG0047	F	Nucleotide transport and metabolism	METABOLISM
GZ065 _v1_1069	CDS	1	1041070	1041357	no		protein of unknown function	92	COG0666	R	General function prediction only	POORLY CHARACTERIZED
GZ065 _v1_1070	CDS	3	1041366	1041482	no		protein of unknown function	38	COG0666	R	General function prediction only	POORLY CHARACTERIZED
GZ065 _v1_1071	CDS	3	1041630	1041899	no		protein of unknown function	88	COG0666	R	General function prediction only	POORLY CHARACTERIZED
GZ065 _v1_1075	CDS	2	1043402	1043545	no		L-asparaginase	45	COG0666	R	General function prediction only	POORLY CHARACTERIZED
GZ065 _v1_1077	CDS	-1	1044548	1044925	no	rplS	50S ribosomal subunit protein L19	124	COG0335	J	Translation, ribosomal structure and biogenesis	INFORMATION STORAGE AND PROCESSING
GZ065 _v1_1078	CDS	-2	1044922	1045620	no	trmD	tRNA (guanine-1-)-methyltransferase	227	COG0336	J	Translation, ribosomal structure and biogenesis	INFORMATION STORAGE AND PROCESSING
GZ065 _v1_1079	CDS	3	1045695	1046417	no	purC	Phosphoribosylaminoimidazole-succinocarboxamide synthase	239	COG0152	F	Nucleotide transport and metabolism	METABOLISM
GZ065 _v1_1080	CDS	-1	1046414	1047451	no	purM	Phosphoribosylformylglycinamidine cyclo-ligase	345	COG0150	F	Nucleotide transport and metabolism	METABOLISM
GZ065 _v1_1083	CDS	-3	1048542	1049258	no		conserved protein of unknown function	236	COG1253	R	General function prediction only	POORLY CHARACTERIZED
GZ065 _v1_1084	CDS	3	1049763	1050779	no	hemE	Uroporphyrinogen decarboxylase	332	COG0407	H	Coenzyme transport and metabolism	METABOLISM
GZ065 _v1_1085	CDS	3	1051218	1052411	no	aatA	putative aspartate/prephenate aminotransferase	397	COG0436	E	Amino acid transport and metabolism	METABOLISM
GZ065 _v1_1086	CDS	3	1052460	1052777	no	sugE	multidrug efflux system protein	105	COG2076	P	Inorganic ion transport and metabolism	METABOLISM
GZ065 _v1_1088	CDS	2	1053719	1054930	no		Permease of the major facilitator superfamily	390	COG0477	E	Amino acid transport and metabolism	METABOLISM
GZ065 _v1_1088	CDS	2	1053719	1054930	no		Permease of the major facilitator superfamily	390	COG0477	G	Carbohydrate transport and metabolism	METABOLISM
GZ065 _v1_1088	CDS	2	1053719	1054930	no		Permease of the major facilitator superfamily	390	COG0477	P	Inorganic ion transport and metabolism	METABOLISM
GZ065 _v1_1088	CDS	2	1053719	1054930	no		Permease of the major facilitator superfamily	390	COG0477	R	General function prediction only	POORLY CHARACTERIZED
GZ065 _v1_1089	CDS	3	1054902	1056179	no	glyA	serine hydroxymethyltransferase	416	COG0112	E	Amino acid transport and metabolism	METABOLISM
GZ065 _v1_1090	CDS	1	1056256	1057446	no	pgk	Phosphoglycerate kinase	396	COG0126	G	Carbohydrate transport and metabolism	METABOLISM
GZ065 _v1_1092	CDS	1	1058398	1059873	no		N-acetylmuramoyl-L-alanine amidase	259	COG3023	V	Defense mechanisms	CELLULAR PROCESSES AND SIGNALING
GZ065 _v1_1093	CDS	1	1060027	1060701	no	rpe	Ribulose-phosphate 3-epimerase	223	COG0036	G	Carbohydrate transport and metabolism	METABOLISM
GZ065 _v1_1094	CDS	-1	1060802	1063078	no	pnp	polynucleotide phosphorylase/polyadenylase	722	COG1185	J	Translation, ribosomal structure and biogenesis	INFORMATION STORAGE AND PROCESSING
GZ065 _v1_1095	CDS	-2	1063093	1063365	no	rpsO	30S ribosomal subunit protein S15	90	COG0184	J	Translation, ribosomal structure and biogenesis	INFORMATION STORAGE AND PROCESSING
GZ065 _v1_1096	CDS	-1	1063373	1064377	no	truB	tRNA pseudouridine synthase B	333	COG0130	J	Translation, ribosomal structure and biogenesis	INFORMATION STORAGE AND PROCESSING
GZ065 _v1_1098	CDS	-2	1065019	1066185	no		5-amino-6-(5-phosphoribosylamino)uracil reductase,Diaminohydroxyphosphoribosylaminopyrimidine deaminase	242	COG0117,COG1985	H	Coenzyme transport and metabolism	METABOLISM
GZ065 _v1_1099	CDS	-3	1066185	1067366	no		Deoxyguanosinetriphosphate triphosphohydrolase-like protein	383	COG0232	F	Nucleotide transport and metabolism	METABOLISM
GZ065 _v1_1100	CDS	2	1067414	1067860	no		putative iron binding protein from the HesB_IscA_SufA family	148	COG0316	S	Function unknown	POORLY CHARACTERIZED
GZ065 _v1_1101	CDS	1	1067887	1068561	no	lolD	Lipoprotein-releasing system ATP-binding protein LolD	224	COG1136	V	Defense mechanisms	CELLULAR PROCESSES AND SIGNALING
GZ065 _v1_1103	CDS	-2	1068808	1069506	no		Alpha/beta hydrolase	208	COG2945	R	General function prediction only	POORLY CHARACTERIZED
GZ065 _v1_1104	CDS	3	1069641	1070828	no		Cysteine desulfurase	370	COG1104	E	Amino acid transport and metabolism	METABOLISM
GZ065 _v1_1105	CDS	3	1071030	1071752	no		Integral membrane protein	237	COG0670	R	General function prediction only	POORLY CHARACTERIZED
GZ065 _v1_1106	CDS	3	1071753	1072289	no	ctaG	Cytochrome c oxidase assembly protein CtaG	172	COG3175	O	Posttranslational modification, protein turnover, chaperones	CELLULAR PROCESSES AND SIGNALING
GZ065 _v1_1109	CDS	2	1073147	1074124	no	qorA	Quinone oxidoreductase	325	COG0604	C	Energy production and conversion	METABOLISM
GZ065 _v1_1109	CDS	2	1073147	1074124	no	qorA	Quinone oxidoreductase	325	COG0604	R	General function prediction only	POORLY CHARACTERIZED
GZ065 _v1_1110	CDS	1	1074721	1075332	no		conserved membrane protein of unknown function	124	COG0628	R	General function prediction only	POORLY CHARACTERIZED
GZ065 _v1_1111	CDS	-1	1075412	1076206	no	dapA	4-hydroxy-tetrahydrodipicolinate synthase	257	COG0329	E	Amino acid transport and metabolism	METABOLISM
GZ065 _v1_1111	CDS	-1	1075412	1076206	no	dapA	4-hydroxy-tetrahydrodipicolinate synthase	257	COG0329	M	Cell wall/membrane/envelope biogenesis	CELLULAR PROCESSES AND SIGNALING
GZ065 _v1_1112	CDS	-1	1076309	1076791	no	ssb	Single-stranded DNA-binding protein	160	COG0629	L	Replication, recombination and repair	INFORMATION STORAGE AND PROCESSING
GZ065 _v1_1116	CDS	-3	1080054	1080980	no	ispH	4-hydroxy-3-methylbut-2-enyl diphosphate reductase	307	COG0761	I	Lipid transport and metabolism	METABOLISM
GZ065 _v1_1116	CDS	-3	1080054	1080980	no	ispH	4-hydroxy-3-methylbut-2-enyl diphosphate reductase	307	COG0761	M	Cell wall/membrane/envelope biogenesis	CELLULAR PROCESSES AND SIGNALING
GZ065 _v1_1118	CDS	-3	1081485	1082231	no		putative enhancing lycopene biosynthesis protein 2	215	COG3155	Q	Secondary metabolites biosynthesis, transport and catabolism	METABOLISM
GZ065 _v1_1123	CDS	-1	1084256	1084855	no	petA	Ubiquinol-cytochrome c reductase iron-sulfur subunit	175	COG0723	C	Energy production and conversion	METABOLISM
GZ065 _v1_1124	CDS	-3	1084950	1087652	no	gyrA	DNA gyrase subunit A	900	COG0188	L	Replication, recombination and repair	INFORMATION STORAGE AND PROCESSING
GZ065 _v1_1125	CDS	-3	1087833	1088699	no		TPR_REGION domain-containing protein	254	COG0457	R	General function prediction only	POORLY CHARACTERIZED
GZ065 _v1_1126	CDS	-3	1088772	1089131	no		Iron-sulfur binding protein	117	COG3543	S	Function unknown	POORLY CHARACTERIZED
GZ065 _v1_1127	CDS	-1	1089155	1089682	no		Substrate-specific component BioY of biotin ECF transporter	174	COG1268	R	General function prediction only	POORLY CHARACTERIZED
GZ065 _v1_1128	CDS	3	1089795	1090352	no		Nitroreductase	184	COG0778	C	Energy production and conversion	METABOLISM
GZ065 _v1_1129	CDS	-1	1090328	1091440	no		Glycosyl hydrolase	118	COG2730	G	Carbohydrate transport and metabolism	METABOLISM
GZ065 _v1_1130	CDS	3	1091547	1092341	no	dapF	Diaminopimelate epimerase	261	COG0253	E	Amino acid transport and metabolism	METABOLISM
GZ065 _v1_1131	CDS	-3	1092348	1093229	no	sucD	succinyl-CoA synthetase, NAD(P)-binding, alpha subunit	292	COG0074	C	Energy production and conversion	METABOLISM
GZ065 _v1_1132	CDS	-3	1093233	1094393	no	sucC	succinyl-CoA synthetase, beta subunit	386	COG0045	C	Energy production and conversion	METABOLISM
GZ065 _v1_1133	CDS	-3	1094424	1094624	no	rpsU	30S ribosomal protein S21 A	64	COG0828	J	Translation, ribosomal structure and biogenesis	INFORMATION STORAGE AND PROCESSING
GZ065 _v1_1134	CDS	-2	1095019	1095714	no		Ribosomal RNA small subunit methyltransferase E	230	COG1385	S	Function unknown	POORLY CHARACTERIZED
GZ065 _v1_1137	CDS	-1	1097093	1097917	no	hemF	Oxygen-dependent coproporphyrinogen-III oxidase	272	COG0408	H	Coenzyme transport and metabolism	METABOLISM
GZ065 _v1_1138	CDS	2	1098077	1100557	no		Sensor histidine kinase/response regulator	365	COG0642,COG0784	T	Signal transduction mechanisms	CELLULAR PROCESSES AND SIGNALING
GZ065 _v1_1139	CDS	3	1100643	1101485	no	parA	Chromosome partitioning protein ParA	268	COG1192	D	Cell cycle control, cell division, chromosome partitioning	CELLULAR PROCESSES AND SIGNALING
GZ065 _v1_1140	CDS	2	1101482	1102357	no	parB	putative chromosome-partitioning protein ParB	278	COG1475	K	Transcription	INFORMATION STORAGE AND PROCESSING
GZ065 _v1_1141	CDS	-1	1102442	1103647	no	ispDF	2-C-methyl-D-erythritol 4-phosphate cytidylyltransferase / 2-C-methyl-D-erythritol 2,4-cyclodiphosphate synthase	226	COG1211,COG0245	I	Lipid transport and metabolism	METABOLISM
GZ065 _v1_1145	CDS	2	1104686	1105759	no		Putative permease often clustered with de novo purine synthesis	356	COG0628	R	General function prediction only	POORLY CHARACTERIZED
GZ065 _v1_1146	CDS	2	1105865	1106500	no		Chromosomal replication initiator protein DnaA	204	COG0593	L	Replication, recombination and repair	INFORMATION STORAGE AND PROCESSING
GZ065 _v1_1148	CDS	1	1106872	1107858	no		Recombinase XerD	316	COG4974	L	Replication, recombination and repair	INFORMATION STORAGE AND PROCESSING
GZ065 _v1_1149	CDS	3	1107915	1108640	no		1-acyl-sn-glycerol-3-phosphate acyltransferase	240	COG0204	I	Lipid transport and metabolism	METABOLISM
GZ065 _v1_1150	CDS	3	1108692	1108961	no	rpsT	30S ribosomal protein S20	89	COG0268	J	Translation, ribosomal structure and biogenesis	INFORMATION STORAGE AND PROCESSING
GZ065 _v1_1151	CDS	2	1109042	1110283	no	gltA	Citrate synthase	412	COG0372	C	Energy production and conversion	METABOLISM
GZ065 _v1_1154	CDS	-1	1111790	1111969	no		conserved protein of unknown function	44	COG1613	P	Inorganic ion transport and metabolism	METABOLISM
GZ065 _v1_1156	CDS	2	1112579	1113127	no		protein of unknown function	63	COG3039	L	Replication, recombination and repair	INFORMATION STORAGE AND PROCESSING
GZ065 _v1_1157	CDS	-3	1113165	1113950	no		Forms the bulk of type IV secretion complex that spans outer membrane and periplasm (VirB9)	249	COG3504	U	Intracellular trafficking, secretion, and vesicular transport	CELLULAR PROCESSES AND SIGNALING
GZ065 _v1_1159	CDS	1	1115098	1115526	no		protein of unknown function	117	COG0666	R	General function prediction only	POORLY CHARACTERIZED
GZ065 _v1_1160	CDS	3	1115475	1115864	no		protein of unknown function	110	COG0666	R	General function prediction only	POORLY CHARACTERIZED
GZ065 _v1_1163	CDS	-1	1116446	1116901	no		ABC transporter substrate binding protein	149	COG1463	Q	Secondary metabolites biosynthesis, transport and catabolism	METABOLISM
GZ065 _v1_1164	CDS	-2	1116904	1117209	no		NADH:ubiquinone oxidoreductase 17.2 kD subunit	84	COG3761	C	Energy production and conversion	METABOLISM
GZ065 _v1_1165	CDS	2	1117274	1118722	no		Cation:proton antiporter	480	COG0651	C	Energy production and conversion	METABOLISM
GZ065 _v1_1165	CDS	2	1117274	1118722	no		Cation:proton antiporter	480	COG0651	P	Inorganic ion transport and metabolism	METABOLISM
GZ065 _v1_1166	CDS	2	1118768	1119871	no		Rod shape-determining protein RodA	364	COG0772	D	Cell cycle control, cell division, chromosome partitioning	CELLULAR PROCESSES AND SIGNALING
GZ065 _v1_1167	CDS	-3	1119915	1121156	no	iscS	cysteine desulfurase (tRNA sulfurtransferase), PLP-dependent	403	COG1104	E	Amino acid transport and metabolism	METABOLISM
GZ065 _v1_1168	CDS	-3	1121328	1121885	no		protein of unknown function	134	COG0666	R	General function prediction only	POORLY CHARACTERIZED
GZ065 _v1_1169	CDS	-1	1122119	1123063	no		transposase	303	COG3547	L	Replication, recombination and repair	INFORMATION STORAGE AND PROCESSING
GZ065 _v1_1170	CDS	-2	1123153	1123647	no		Cell division protein FtsK	55	COG0666	R	General function prediction only	POORLY CHARACTERIZED
GZ065 _v1_1171	CDS	-3	1123824	1125200	no		Terminase	137	COG5410	S	Function unknown	POORLY CHARACTERIZED
GZ065 _v1_1171	CDS	-3	1123824	1125200	no		Terminase	49	COG5362	R	General function prediction only	POORLY CHARACTERIZED
GZ065 _v1_1173	CDS	-1	1125845	1126849	no		Ferredoxin--NADP reductase	328	COG0492	O	Posttranslational modification, protein turnover, chaperones	CELLULAR PROCESSES AND SIGNALING
GZ065 _v1_1175	CDS	-1	1127153	1128481	no	mnmE	tRNA modification GTPase MnmE	442	COG0486	R	General function prediction only	POORLY CHARACTERIZED
GZ065 _v1_1176	CDS	3	1128579	1129088	no	nuoI	NADH-quinone oxidoreductase subunit I	151	COG1143	C	Energy production and conversion	METABOLISM
GZ065 _v1_1177	CDS	1	1129144	1131045	no	thrS	threonyl-tRNA synthetase	633	COG0441	J	Translation, ribosomal structure and biogenesis	INFORMATION STORAGE AND PROCESSING
GZ065 _v1_1178	CDS	1	1131058	1131576	no	infC	protein chain initiation factor IF-3	170	COG0290	J	Translation, ribosomal structure and biogenesis	INFORMATION STORAGE AND PROCESSING
GZ065 _v1_1179	CDS	-3	1131582	1132847	no	nuoF	NADH:ubiquinone oxidoreductase, chain F	421	COG1894	C	Energy production and conversion	METABOLISM
GZ065 _v1_1180	CDS	3	1133472	1134938	no		MgtE intracellular N domain protein	94	COG2239	P	Inorganic ion transport and metabolism	METABOLISM
GZ065 _v1_1180	CDS	3	1133472	1134938	no		MgtE intracellular N domain protein	39	COG0419	L	Replication, recombination and repair	INFORMATION STORAGE AND PROCESSING
GZ065 _v1_1183	CDS	-2	1136011	1136403	no	ccmE	Cytochrome c-type biogenesis protein CcmE	129	COG2332	O	Posttranslational modification, protein turnover, chaperones	CELLULAR PROCESSES AND SIGNALING
GZ065 _v1_1184	CDS	-2	1136521	1137243	no	birA	Bifunctional ligase/repressor BirA	237	COG0340	H	Coenzyme transport and metabolism	METABOLISM
GZ065 _v1_1185	CDS	-1	1137248	1138633	no	nuoN	NADH-quinone oxidoreductase subunit N	458	COG1007	C	Energy production and conversion	METABOLISM
GZ065 _v1_1187	CDS	-2	1138630	1140072	no	nuoM	NADH-quinone oxidoreductase subunit M	478	COG1008	C	Energy production and conversion	METABOLISM
GZ065 _v1_1188	CDS	-2	1140076	1141920	no	nuoL	NADH-quinone oxidoreductase subunit L	613	COG1009	C	Energy production and conversion	METABOLISM
GZ065 _v1_1188	CDS	-2	1140076	1141920	no	nuoL	NADH-quinone oxidoreductase subunit L	613	COG1009	P	Inorganic ion transport and metabolism	METABOLISM
GZ065 _v1_1189	CDS	-1	1141928	1142236	no	nuoK	NADH-quinone oxidoreductase subunit K	101	COG0713	C	Energy production and conversion	METABOLISM
GZ065 _v1_1190	CDS	-2	1142227	1142814	no	nuoJ	NADH-quinone oxidoreductase subunit J	194	COG0839	C	Energy production and conversion	METABOLISM
GZ065 _v1_1193	CDS	2	1143506	1145422	no	uvrD	putative DNA helicase II homolog	637	COG0210	L	Replication, recombination and repair	INFORMATION STORAGE AND PROCESSING
GZ065 _v1_1194	CDS	-3	1145466	1146221	no		2-hydroxymuconic semialdehyde hydrolase	241	COG0596	R	General function prediction only	POORLY CHARACTERIZED
GZ065 _v1_1195	CDS	-2	1146223	1146747	no	cycM	Cytochrome c homolog	168	COG3474	C	Energy production and conversion	METABOLISM
GZ065 _v1_1197	CDS	2	1147040	1147612	no	ruvA	Holliday junction ATP-dependent DNA helicase RuvA	190	COG0632	L	Replication, recombination and repair	INFORMATION STORAGE AND PROCESSING
GZ065 _v1_1198	CDS	1	1147609	1148598	no	ruvB	ATP-dependent DNA helicase, component of RuvABC resolvasome	325	COG2255	L	Replication, recombination and repair	INFORMATION STORAGE AND PROCESSING
GZ065 _v1_1200	CDS	1	1148866	1150065	no		conserved protein of unknown function	82	COG1340	S	Function unknown	POORLY CHARACTERIZED
GZ065 _v1_1203	CDS	-1	1152227	1152448	no		Excinuclease ABC, C subunit-like	64	COG2827	L	Replication, recombination and repair	INFORMATION STORAGE AND PROCESSING
GZ065 _v1_1204	CDS	-3	1152486	1153034	no		protein of unknown function	63	COG3039	L	Replication, recombination and repair	INFORMATION STORAGE AND PROCESSING
GZ065 _v1_1206	CDS	-2	1153417	1154019	no	rnhB	Ribonuclease HII	197	COG0164	L	Replication, recombination and repair	INFORMATION STORAGE AND PROCESSING
GZ065 _v1_1207	CDS	-3	1154025	1155005	no	mraY	Phospho-N-acetylmuramoyl-pentapeptide-transferase	326	COG0472	M	Cell wall/membrane/envelope biogenesis	CELLULAR PROCESSES AND SIGNALING
GZ065 _v1_1209	CDS	2	1156214	1156768	no		Putative 3-methyladenine DNA glycosylase	164	COG2094	L	Replication, recombination and repair	INFORMATION STORAGE AND PROCESSING
GZ065 _v1_1210	CDS	-3	1157361	1158434	no		Septum site-determining protein MinD	330	COG0489	D	Cell cycle control, cell division, chromosome partitioning	CELLULAR PROCESSES AND SIGNALING
GZ065 _v1_1214	CDS	3	1160934	1161788	no		ANK_REP_REGION domain-containing protein	224	COG0666	R	General function prediction only	POORLY CHARACTERIZED
GZ065 _v1_1215	CDS	-3	1161963	1163225	no	tyrS	Tyrosine--tRNA ligase	418	COG0162	J	Translation, ribosomal structure and biogenesis	INFORMATION STORAGE AND PROCESSING
GZ065 _v1_1216	CDS	-1	1163456	1163773	no	rsfS	Ribosomal silencing factor RsfS	102	COG0799	S	Function unknown	POORLY CHARACTERIZED
GZ065 _v1_1217	CDS	1	1163902	1164063	no		protein of unknown function	33	COG0703	E	Amino acid transport and metabolism	METABOLISM
GZ065 _v1_1218	CDS	3	1164234	1164722	no	rppH	RNA pyrophosphohydrolase	156	COG0494	L	Replication, recombination and repair	INFORMATION STORAGE AND PROCESSING
GZ065 _v1_1218	CDS	3	1164234	1164722	no	rppH	RNA pyrophosphohydrolase	156	COG0494	R	General function prediction only	POORLY CHARACTERIZED
GZ065 _v1_1219	CDS	1	1164712	1165500	no		Uncharacterized metal-dependent hydrolase BUsg_343	261	COG0084	L	Replication, recombination and repair	INFORMATION STORAGE AND PROCESSING
GZ065 _v1_1220	CDS	-3	1165506	1166450	no	mdh	Malate dehydrogenase	313	COG0039	C	Energy production and conversion	METABOLISM
GZ065 _v1_1221	CDS	-3	1166454	1167029	no	nuoC	NADH-quinone oxidoreductase subunit C	176	COG0852	C	Energy production and conversion	METABOLISM
GZ065 _v1_1222	CDS	-2	1167031	1167534	no	nuoB	NADH-quinone oxidoreductase subunit B	157	COG0377	C	Energy production and conversion	METABOLISM
GZ065 _v1_1223	CDS	-3	1167525	1167878	no	nuoA	NADH-quinone oxidoreductase subunit A 1	117	COG0838	C	Energy production and conversion	METABOLISM
GZ065 _v1_1225	CDS	-1	1167896	1168264	no		HIT family protein	119	COG0537	F	Nucleotide transport and metabolism	METABOLISM
GZ065 _v1_1225	CDS	-1	1167896	1168264	no		HIT family protein	119	COG0537	G	Carbohydrate transport and metabolism	METABOLISM
GZ065 _v1_1225	CDS	-1	1167896	1168264	no		HIT family protein	119	COG0537	R	General function prediction only	POORLY CHARACTERIZED
GZ065 _v1_1227	CDS	-1	1168556	1169290	no		conserved protein of unknown function	65	COG1196	D	Cell cycle control, cell division, chromosome partitioning	CELLULAR PROCESSES AND SIGNALING
GZ065 _v1_1228	CDS	3	1169475	1170851	no	murF	UDP-N-acetylmuramoyl-tripeptide--D-alanyl-D-alanine ligase	457	COG0770	M	Cell wall/membrane/envelope biogenesis	CELLULAR PROCESSES AND SIGNALING
GZ065 _v1_1229	CDS	3	1170900	1171850	no		putative NADH-ubiquinone oxidoreductase	305	COG0702	G	Carbohydrate transport and metabolism	METABOLISM
GZ065 _v1_1229	CDS	3	1170900	1171850	no		putative NADH-ubiquinone oxidoreductase	305	COG0702	M	Cell wall/membrane/envelope biogenesis	CELLULAR PROCESSES AND SIGNALING
GZ065 _v1_1230	CDS	-1	1172075	1173031	no	fabH	3-oxoacyl-[acyl-carrier-protein] synthase III	318	COG0332	I	Lipid transport and metabolism	METABOLISM
GZ065 _v1_1231	CDS	-3	1173024	1174061	no	plsX	fatty acid/phospholipid synthesis protein	337	COG0416	I	Lipid transport and metabolism	METABOLISM
GZ065 _v1_1232	CDS	-1	1174070	1174252	no	rpmF	50S ribosomal subunit protein L32	60	COG0333	J	Translation, ribosomal structure and biogenesis	INFORMATION STORAGE AND PROCESSING
GZ065 _v1_1234	CDS	2	1174484	1175266	no		ABC transporter permease	255	COG0767	Q	Secondary metabolites biosynthesis, transport and catabolism	METABOLISM
GZ065 _v1_1235	CDS	3	1175259	1175960	no		ABC transporter, ATP-binding protein	229	COG1127	Q	Secondary metabolites biosynthesis, transport and catabolism	METABOLISM
GZ065 _v1_1236	CDS	-3	1176240	1177583	no	ffh	Signal recognition particle protein	447	COG0541	U	Intracellular trafficking, secretion, and vesicular transport	CELLULAR PROCESSES AND SIGNALING
GZ065 _v1_1237	CDS	-1	1177568	1179127	no		Cation:proton antiporter	391	COG0651,COG1009	C	Energy production and conversion	METABOLISM
GZ065 _v1_1237	CDS	-1	1177568	1179127	no		Cation:proton antiporter	391	COG0651,COG1009	P	Inorganic ion transport and metabolism	METABOLISM
GZ065 _v1_1241	CDS	2	1180514	1181062	no		protein of unknown function	63	COG3039	L	Replication, recombination and repair	INFORMATION STORAGE AND PROCESSING
GZ065 _v1_1242	CDS	-1	1181195	1183975	no		Glutamate synthase (NADPH) small chain	381	COG0493	E	Amino acid transport and metabolism	METABOLISM
GZ065 _v1_1242	CDS	-1	1181195	1183975	no		Glutamate synthase (NADPH) small chain	381	COG0493	R	General function prediction only	POORLY CHARACTERIZED
GZ065 _v1_1242	CDS	-1	1181195	1183975	no		Glutamate synthase (NADPH) small chain	99	COG0543	C	Energy production and conversion	METABOLISM
GZ065 _v1_1242	CDS	-1	1181195	1183975	no		Glutamate synthase (NADPH) small chain	99	COG0543	H	Coenzyme transport and metabolism	METABOLISM
GZ065 _v1_1243	CDS	-1	1184021	1184452	no	fabZ	(3R)-hydroxymyristol acyl carrier protein dehydratase	143	COG0764	I	Lipid transport and metabolism	METABOLISM
GZ065 _v1_1244	CDS	-3	1184457	1185008	no		Outer membrane protein H precursor	139	COG2825	M	Cell wall/membrane/envelope biogenesis	CELLULAR PROCESSES AND SIGNALING
GZ065 _v1_1245	CDS	-3	1185009	1187342	no	bamA	Outer membrane protein assembly factor BamA	771	COG4775	M	Cell wall/membrane/envelope biogenesis	CELLULAR PROCESSES AND SIGNALING
GZ065 _v1_1246	CDS	-2	1187350	1188465	no		Membrane-associated zinc metalloprotease	362	COG0750	M	Cell wall/membrane/envelope biogenesis	CELLULAR PROCESSES AND SIGNALING
GZ065 _v1_1247	CDS	3	1188558	1188830	no		Succinate dehydrogenase assembly factor 2	76	COG2938	S	Function unknown	POORLY CHARACTERIZED
GZ065 _v1_1248	CDS	-2	1188808	1189125	no		Cell division protein ZapA	77	COG3027	S	Function unknown	POORLY CHARACTERIZED
GZ065 _v1_1249	CDS	-1	1189169	1189447	no		DNA-binding protein, HU family	91	COG0776	L	Replication, recombination and repair	INFORMATION STORAGE AND PROCESSING
GZ065 _v1_1250	CDS	-3	1189467	1191119	no		SSU ribosomal protein S1p	548	COG0539	J	Translation, ribosomal structure and biogenesis	INFORMATION STORAGE AND PROCESSING
GZ065 _v1_1251	CDS	1	1191223	1191867	no	trmB	tRNA (guanine-N(7)-)-methyltransferase	197	COG0220	R	General function prediction only	POORLY CHARACTERIZED
GZ065 _v1_1253	CDS	-3	1192728	1194125	no		conserved protein of unknown function	137	COG5410	S	Function unknown	POORLY CHARACTERIZED
GZ065 _v1_1255	CDS	-3	1195317	1196555	no		transposase	390	COG3328	L	Replication, recombination and repair	INFORMATION STORAGE AND PROCESSING
GZ065 _v1_1256	CDS	-2	1197046	1197735	no		Cell division protein FtsH	223	COG0465	O	Posttranslational modification, protein turnover, chaperones	CELLULAR PROCESSES AND SIGNALING
GZ065 _v1_1258	CDS	-1	1199312	1199860	no		protein of unknown function	63	COG3039	L	Replication, recombination and repair	INFORMATION STORAGE AND PROCESSING
GZ065 _v1_1263	CDS	-3	1201221	1203119	no	rpoD	RNA polymerase sigma factor RpoD	629	COG0568	K	Transcription	INFORMATION STORAGE AND PROCESSING
GZ065 _v1_1264	CDS	-2	1203259	1203561	no		PH adaptation potassium efflux system protein C; sodium- potassium/hydrogen antiporter subunit C	97	COG1006	P	Inorganic ion transport and metabolism	METABOLISM
GZ065 _v1_1265	CDS	-3	1203558	1203977	no		putative , Na(+) H(+) antiporter subunit B	127	COG2111	P	Inorganic ion transport and metabolism	METABOLISM
GZ065 _v1_1266	CDS	-2	1203970	1204494	no		PH adaptation potassium efflux system protein B1; sodium- potassium/hydrogen antiporter subunit B1	170	COG2111	P	Inorganic ion transport and metabolism	METABOLISM
GZ065 _v1_1268	CDS	-3	1204506	1204778	no		Monovalent cation/proton antiporter, MnhG/PhaG subunit	87	COG1320	P	Inorganic ion transport and metabolism	METABOLISM
GZ065 _v1_1270	CDS	-1	1205060	1205452	no	rpoZ	DNA-directed RNA polymerase subunit omega	79	COG1758	K	Transcription	INFORMATION STORAGE AND PROCESSING
GZ065 _v1_1272	CDS	1	1206691	1207191	no	purE	N5-carboxyaminoimidazole ribonucleotide mutase	159	COG0041	F	Nucleotide transport and metabolism	METABOLISM
GZ065 _v1_1273	CDS	3	1207191	1209008	no	mutL	DNA mismatch repair protein MutL	605	COG0323	L	Replication, recombination and repair	INFORMATION STORAGE AND PROCESSING
GZ065 _v1_1274	CDS	3	1209423	1210448	no		Protein HflK	340	COG0330	O	Posttranslational modification, protein turnover, chaperones	CELLULAR PROCESSES AND SIGNALING
GZ065 _v1_1275	CDS	2	1210451	1211323	no		Protein HflC	290	COG0330	O	Posttranslational modification, protein turnover, chaperones	CELLULAR PROCESSES AND SIGNALING
GZ065 _v1_1276	CDS	2	1211327	1212784	no	htrA	putative periplasmic serine endoprotease DegP-like	484	COG0265	O	Posttranslational modification, protein turnover, chaperones	CELLULAR PROCESSES AND SIGNALING
GZ065 _v1_1282	CDS	1	1218823	1219200	no		Succinate dehydrogenase cytochrome b-556 subunit	120	COG2009	C	Energy production and conversion	METABOLISM
GZ065 _v1_1283	CDS	3	1219197	1219562	no		Succinate dehydrogenase hydrophobic membrane anchor protein	107	COG2142	C	Energy production and conversion	METABOLISM
GZ065 _v1_1285	CDS	1	1220971	1222272	no		Cupin domain-containing protein	302	COG0836	M	Cell wall/membrane/envelope biogenesis	CELLULAR PROCESSES AND SIGNALING
GZ065 _v1_1285	CDS	1	1220971	1222272	no		Cupin domain-containing protein	126	COG0662	G	Carbohydrate transport and metabolism	METABOLISM
GZ065 _v1_1286	CDS	3	1222389	1223618	no		Lipoprotein releasing system transmembrane protein LolE	409	COG4591	M	Cell wall/membrane/envelope biogenesis	CELLULAR PROCESSES AND SIGNALING
GZ065 _v1_1287	CDS	1	1223611	1224342	no		conserved protein of unknown function	169	COG1196	D	Cell cycle control, cell division, chromosome partitioning	CELLULAR PROCESSES AND SIGNALING
GZ065 _v1_1288	CDS	3	1224339	1225559	no		Heme biosynthesis protein HemY	81	COG0457	R	General function prediction only	POORLY CHARACTERIZED
GZ065 _v1_1289	CDS	3	1225779	1226651	no	atpG	ATP synthase gamma chain	290	COG0224	C	Energy production and conversion	METABOLISM
GZ065 _v1_1290	CDS	3	1226670	1228004	no		TldE/PmbA protein, part of proposed TldE/TldD proteolytic complex (PMID 12029038)	440	COG0312	R	General function prediction only	POORLY CHARACTERIZED
GZ065 _v1_1291	CDS	2	1228178	1228429	no		putative cold shock protein y4cH	81	COG1278	K	Transcription	INFORMATION STORAGE AND PROCESSING
GZ065 _v1_1292	CDS	3	1228464	1229690	no	cshA	DEAD-box ATP-dependent RNA helicase CshA	408	COG0513	J	Translation, ribosomal structure and biogenesis	INFORMATION STORAGE AND PROCESSING
GZ065 _v1_1292	CDS	3	1228464	1229690	no	cshA	DEAD-box ATP-dependent RNA helicase CshA	408	COG0513	K	Transcription	INFORMATION STORAGE AND PROCESSING
GZ065 _v1_1292	CDS	3	1228464	1229690	no	cshA	DEAD-box ATP-dependent RNA helicase CshA	408	COG0513	L	Replication, recombination and repair	INFORMATION STORAGE AND PROCESSING
GZ065 _v1_1293	CDS	3	1229988	1232267	no		ClpA homolog protein	759	COG0542	O	Posttranslational modification, protein turnover, chaperones	CELLULAR PROCESSES AND SIGNALING
GZ065 _v1_1294	CDS	2	1232324	1233322	no		Dnaj domain protein	51	COG2214	O	Posttranslational modification, protein turnover, chaperones	CELLULAR PROCESSES AND SIGNALING
GZ065 _v1_1295	CDS	3	1233381	1234271	no		Fructose-bisphosphate aldolase class I	281	COG1830	G	Carbohydrate transport and metabolism	METABOLISM
GZ065 _v1_1297	CDS	1	1235326	1236393	no	pyrD	Dihydroorotate dehydrogenase (quinone)	343	COG0167	F	Nucleotide transport and metabolism	METABOLISM
GZ065 _v1_1298	CDS	3	1236477	1237178	no	rnc	Ribonuclease 3	233	COG0571	K	Transcription	INFORMATION STORAGE AND PROCESSING
GZ065 _v1_1299	CDS	-2	1237231	1237830	no		putative Cytochrome oxidase biogenesis protein Sco1/SenC/PrrC, copper metallochaperone	197	COG1999	R	General function prediction only	POORLY CHARACTERIZED
GZ065 _v1_1300	CDS	-3	1237866	1238570	no	dnaQ	DNA polymerase III subunit epsilon	228	COG0847	L	Replication, recombination and repair	INFORMATION STORAGE AND PROCESSING
GZ065 _v1_1301	CDS	-1	1238585	1239244	no		Transporter	134	COG4395	S	Function unknown	POORLY CHARACTERIZED
GZ065 _v1_1302	CDS	2	1239410	1239913	no	secB	Protein-export protein SecB	165	COG1952	U	Intracellular trafficking, secretion, and vesicular transport	CELLULAR PROCESSES AND SIGNALING
GZ065 _v1_1303	CDS	2	1239920	1242523	no	acnA	aconitate hydratase 1	865	COG1048	C	Energy production and conversion	METABOLISM
GZ065 _v1_1304	CDS	3	1242651	1245791	no		Proline dehydrogenase,Delta-1-pyrroline-5-carboxylate dehydrogenase	598	COG4230	C	Energy production and conversion	METABOLISM
GZ065 _v1_1304	CDS	3	1242651	1245791	no		Proline dehydrogenase,Delta-1-pyrroline-5-carboxylate dehydrogenase	443	COG0506	E	Amino acid transport and metabolism	METABOLISM
GZ065 _v1_1305	CDS	3	1245954	1246595	no		Dioxygenase	176	COG3485	Q	Secondary metabolites biosynthesis, transport and catabolism	METABOLISM
GZ065 _v1_1306	CDS	1	1246720	1248177	no	pepA	putative cytosol aminopeptidase	482	COG0260	E	Amino acid transport and metabolism	METABOLISM
GZ065 _v1_1308	CDS	2	1248620	1250689	no	nuoG	NADH-quinone oxidoreductase subunit G	681	COG1034	C	Energy production and conversion	METABOLISM
GZ065 _v1_1309	CDS	3	1250673	1251698	no	nuoH	NADH-quinone oxidoreductase subunit H	336	COG1005	C	Energy production and conversion	METABOLISM
GZ065 _v1_1310	CDS	1	1251691	1252689	no	hemB	Delta-aminolevulinic acid dehydratase	331	COG0113	H	Coenzyme transport and metabolism	METABOLISM
GZ065 _v1_1312	CDS	2	1253477	1254025	no		protein of unknown function	63	COG3039	L	Replication, recombination and repair	INFORMATION STORAGE AND PROCESSING
GZ065 _v1_1313	CDS	3	1254348	1255106	no		Phosphatidylglycerophosphatase A, PgpA	51	COG1267	I	Lipid transport and metabolism	METABOLISM
GZ065 _v1_1313	CDS	3	1254348	1255106	no		Phosphatidylglycerophosphatase A, PgpA	41	COG0706	U	Intracellular trafficking, secretion, and vesicular transport	CELLULAR PROCESSES AND SIGNALING
GZ065 _v1_1314	CDS	2	1255151	1255990	no	glyQ	glycine tRNA synthetase, alpha subunit	279	COG0752	J	Translation, ribosomal structure and biogenesis	INFORMATION STORAGE AND PROCESSING
GZ065 _v1_1315	CDS	2	1255994	1258102	no	glyS	Glycine--tRNA ligase beta subunit	696	COG0751	J	Translation, ribosomal structure and biogenesis	INFORMATION STORAGE AND PROCESSING
GZ065 _v1_1316	CDS	3	1258086	1259903	no	uvrC	UvrABC system protein C	601	COG0322	L	Replication, recombination and repair	INFORMATION STORAGE AND PROCESSING
GZ065 _v1_1317	CDS	-1	1259915	1260406	no		Smr domain family protein	119	COG2840	S	Function unknown	POORLY CHARACTERIZED
GZ065 _v1_1318	CDS	1	1260499	1261266	no		rRNA methylases	248	COG0566	J	Translation, ribosomal structure and biogenesis	INFORMATION STORAGE AND PROCESSING
GZ065 _v1_1319	CDS	-2	1261357	1262898	no		Nucleopolyhedrovirus P10 protein	342	COG5295	U	Intracellular trafficking, secretion, and vesicular transport	CELLULAR PROCESSES AND SIGNALING
GZ065 _v1_1319	CDS	-2	1261357	1262898	no		Nucleopolyhedrovirus P10 protein	342	COG5295	W	Extracellular structures	CELLULAR PROCESSES AND SIGNALING
GZ065 _v1_1321	CDS	-3	1263468	1266860	no		Peptidase M2	125	COG0419	L	Replication, recombination and repair	INFORMATION STORAGE AND PROCESSING
GZ065 _v1_1322	CDS	3	1267473	1268369	no	zitB	Zinc transporter ZitB	293	COG1230	P	Inorganic ion transport and metabolism	METABOLISM
GZ065 _v1_1323	CDS	1	1268425	1270305	no		conserved protein of unknown function	285	COG0419	L	Replication, recombination and repair	INFORMATION STORAGE AND PROCESSING
GZ065 _v1_1324	CDS	-2	1270300	1270878	no	plsY	Glycerol-3-phosphate acyltransferase	191	COG0344	S	Function unknown	POORLY CHARACTERIZED
GZ065 _v1_1325	CDS	-2	1270888	1272354	no		Sodium/alanine symporter family protein	463	COG1115	E	Amino acid transport and metabolism	METABOLISM
GZ065 _v1_1326	CDS	-1	1272344	1273693	no		sodium/alanine symporter family protein	449	COG1115	E	Amino acid transport and metabolism	METABOLISM
GZ065 _v1_1327	CDS	-2	1273702	1274487	no		CDP-diacylglycerol--serine O-phosphatidyltransferase	249	COG1183	I	Lipid transport and metabolism	METABOLISM
GZ065 _v1_1328	CDS	-3	1274484	1275167	no	psd	Phosphatidylserine decarboxylase proenzyme	212	COG0688	I	Lipid transport and metabolism	METABOLISM
GZ065 _v1_1329	CDS	2	1275401	1276267	no		ANK_REP_REGION domain-containing protein	277	COG0666	R	General function prediction only	POORLY CHARACTERIZED
GZ065 _v1_1331	CDS	1	1276636	1277574	no		protein of unknown function	43	COG0124	J	Translation, ribosomal structure and biogenesis	INFORMATION STORAGE AND PROCESSING
GZ065 _v1_1332	CDS	2	1277801	1280173	no	gyrB	DNA gyrase subunit B	790	COG0187	L	Replication, recombination and repair	INFORMATION STORAGE AND PROCESSING
GZ065 _v1_1333	CDS	2	1280363	1281829	no	gatA	Glutamyl-tRNA(Gln) amidotransferase subunit A	488	COG0154	J	Translation, ribosomal structure and biogenesis	INFORMATION STORAGE AND PROCESSING
GZ065 _v1_1334	CDS	2	1281941	1284469	no	polA	DNA polymerase I	498	COG0258,COG0749	L	Replication, recombination and repair	INFORMATION STORAGE AND PROCESSING
GZ065 _v1_1336	CDS	-3	1286076	1286858	no		Exodeoxyribonuclease III	260	COG0708	L	Replication, recombination and repair	INFORMATION STORAGE AND PROCESSING
GZ065 _v1_1337	CDS	-1	1286858	1287565	no		Uroporphyrinogen-III synthase	230	COG1587	H	Coenzyme transport and metabolism	METABOLISM
GZ065 _v1_1338	CDS	-2	1287793	1289358	no		conserved protein of unknown function	87	COG1196	D	Cell cycle control, cell division, chromosome partitioning	CELLULAR PROCESSES AND SIGNALING
GZ065 _v1_1339	CDS	-2	1289557	1291620	no	smc	Chromosome partition protein Smc	523	COG1196	D	Cell cycle control, cell division, chromosome partitioning	CELLULAR PROCESSES AND SIGNALING
GZ065 _v1_1339	CDS	-2	1289557	1291620	no	smc	Chromosome partition protein Smc	91	COG0419	L	Replication, recombination and repair	INFORMATION STORAGE AND PROCESSING
GZ065 _v1_1340	CDS	1	1291750	1293075	no	exoC	Phosphomannomutase	441	COG1109	G	Carbohydrate transport and metabolism	METABOLISM
GZ065 _v1_1341	CDS	-3	1293207	1293794	no		putative membrane protein CvpA	153	COG1286	R	General function prediction only	POORLY CHARACTERIZED
GZ065 _v1_1342	CDS	-3	1293852	1294448	no	ribE	Riboflavin synthase	198	COG0307	H	Coenzyme transport and metabolism	METABOLISM
GZ065 _v1_1343	CDS	-3	1294482	1295843	no		conserved protein of unknown function	32	COG0419	L	Replication, recombination and repair	INFORMATION STORAGE AND PROCESSING
GZ065 _v1_1344	CDS	1	1296526	1297569	no	pheS	Phenylalanine--tRNA ligase alpha subunit	341	COG0016	J	Translation, ribosomal structure and biogenesis	INFORMATION STORAGE AND PROCESSING
GZ065 _v1_1345	CDS	1	1297570	1298796	no	glmU	UDP-N-acetylglucosamine pyrophosphorylase / Glucosamine-1-phosphate N-acetyltransferase	406	COG1207	M	Cell wall/membrane/envelope biogenesis	CELLULAR PROCESSES AND SIGNALING
GZ065 _v1_1350	CDS	1	1301074	1301376	no	rplU	50S ribosomal protein L21	99	COG0261	J	Translation, ribosomal structure and biogenesis	INFORMATION STORAGE AND PROCESSING
GZ065 _v1_1351	CDS	2	1301387	1301656	no	rpmA	50S ribosomal subunit protein L27	89	COG0211	J	Translation, ribosomal structure and biogenesis	INFORMATION STORAGE AND PROCESSING
GZ065 _v1_1352	CDS	1	1301773	1302951	no	metK	methionine adenosyltransferase 1	380	COG0192	H	Coenzyme transport and metabolism	METABOLISM
GZ065 _v1_1353	CDS	3	1303017	1303682	no		Thiaminase II	211	COG0819	K	Transcription	INFORMATION STORAGE AND PROCESSING
GZ065 _v1_1354	CDS	3	1303722	1304381	no		Thiaminase II	206	COG0819	K	Transcription	INFORMATION STORAGE AND PROCESSING
GZ065 _v1_1355	CDS	2	1304429	1305256	no	ctaE	putative cytochrome c oxidase subunit 3	273	COG1845	C	Energy production and conversion	METABOLISM
GZ065 _v1_1356	CDS	2	1305257	1305745	no	ruvC	Crossover junction endodeoxyribonuclease RuvC	159	COG0817	L	Replication, recombination and repair	INFORMATION STORAGE AND PROCESSING
GZ065 _v1_1357	CDS	-1	1305758	1306225	no		Putative pre-16S rRNA nuclease	154	COG0816	L	Replication, recombination and repair	INFORMATION STORAGE AND PROCESSING
GZ065 _v1_1358	CDS	-2	1306291	1308075	no		Ribonucleoside-diphosphate reductase	589	COG0209	F	Nucleotide transport and metabolism	METABOLISM
GZ065 _v1_1359	CDS	-2	1308124	1309194	no		TPR domain protein	171	COG0500	Q	Secondary metabolites biosynthesis, transport and catabolism	METABOLISM
GZ065 _v1_1359	CDS	-2	1308124	1309194	no		TPR domain protein	171	COG0457,COG0500	R	General function prediction only	POORLY CHARACTERIZED
GZ065 _v1_1365	CDS	-1	1314209	1314343	no	rpmH	50S ribosomal subunit protein L34	44	COG0230	J	Translation, ribosomal structure and biogenesis	INFORMATION STORAGE AND PROCESSING
GZ065 _v1_1367	CDS	1	1314439	1315539	no		Phosphate transport system permease protein PstC (TC 3.A.1.7.1)	298	COG0573	P	Inorganic ion transport and metabolism	METABOLISM
GZ065 _v1_1368	CDS	1	1315627	1317072	no	atpD	F1 sector of membrane-bound ATP synthase, beta subunit	477	COG0055	C	Energy production and conversion	METABOLISM
GZ065 _v1_1369	CDS	3	1317078	1317419	no	atpC	ATP synthase epsilon chain	112	COG0355	C	Energy production and conversion	METABOLISM
GZ065 _v1_1371	CDS	-1	1317821	1321021	no		Chromosome segregation protein SMC	906	COG0419	L	Replication, recombination and repair	INFORMATION STORAGE AND PROCESSING
GZ065 _v1_1372	CDS	3	1321431	1322075	no	tal	putative transaldolase	214	COG0176	G	Carbohydrate transport and metabolism	METABOLISM
GZ065 _v1_1373	CDS	-3	1322616	1323116	no		conserved membrane protein of unknown function	105	COG0477	E	Amino acid transport and metabolism	METABOLISM
GZ065 _v1_1373	CDS	-3	1322616	1323116	no		conserved membrane protein of unknown function	105	COG0477	G	Carbohydrate transport and metabolism	METABOLISM
GZ065 _v1_1373	CDS	-3	1322616	1323116	no		conserved membrane protein of unknown function	105	COG0477	P	Inorganic ion transport and metabolism	METABOLISM
GZ065 _v1_1373	CDS	-3	1322616	1323116	no		conserved membrane protein of unknown function	105	COG0477	R	General function prediction only	POORLY CHARACTERIZED
GZ065 _v1_1374	CDS	2	1323233	1324321	no	carA	Carbamoyl-phosphate synthase small chain	362	COG0505	E	Amino acid transport and metabolism	METABOLISM
GZ065 _v1_1374	CDS	2	1323233	1324321	no	carA	Carbamoyl-phosphate synthase small chain	362	COG0505	F	Nucleotide transport and metabolism	METABOLISM
GZ065 _v1_1375	CDS	2	1324667	1325839	no	tufB	protein chain elongation factor EF-Tu (duplicate of tufA)	381	COG0050	J	Translation, ribosomal structure and biogenesis	INFORMATION STORAGE AND PROCESSING
GZ065 _v1_1376	CDS	1	1325836	1326174	no	rpsJ	30S ribosomal protein S10	103	COG0051	J	Translation, ribosomal structure and biogenesis	INFORMATION STORAGE AND PROCESSING
GZ065 _v1_1377	CDS	1	1326184	1326906	no	rplC	50S ribosomal protein L3	232	COG0087	J	Translation, ribosomal structure and biogenesis	INFORMATION STORAGE AND PROCESSING
GZ065 _v1_1378	CDS	3	1326909	1327523	no	rplD	50S ribosomal protein L4	204	COG0088	J	Translation, ribosomal structure and biogenesis	INFORMATION STORAGE AND PROCESSING
GZ065 _v1_1379	CDS	2	1327520	1327807	no	rplW	50S ribosomal protein L23	94	COG0089	J	Translation, ribosomal structure and biogenesis	INFORMATION STORAGE AND PROCESSING
GZ065 _v1_1380	CDS	3	1327809	1328633	no	rplB	50S ribosomal subunit protein L2	274	COG0090	J	Translation, ribosomal structure and biogenesis	INFORMATION STORAGE AND PROCESSING
GZ065 _v1_1381	CDS	3	1328637	1328921	no	rpsS	30S ribosomal subunit protein S19	94	COG0185	J	Translation, ribosomal structure and biogenesis	INFORMATION STORAGE AND PROCESSING
GZ065 _v1_1382	CDS	3	1328931	1329281	no	rplV	50S ribosomal subunit protein L22	113	COG0091	J	Translation, ribosomal structure and biogenesis	INFORMATION STORAGE AND PROCESSING
GZ065 _v1_1383	CDS	3	1329321	1329941	no	rpsC	30S ribosomal subunit protein S3	205	COG0092	J	Translation, ribosomal structure and biogenesis	INFORMATION STORAGE AND PROCESSING
GZ065 _v1_1384	CDS	2	1329953	1330366	no	rplP	50S ribosomal subunit protein L16	137	COG0197	J	Translation, ribosomal structure and biogenesis	INFORMATION STORAGE AND PROCESSING
GZ065 _v1_1385	CDS	1	1330378	1330581	no	rpmC	50S ribosomal protein L29	67	COG0255	J	Translation, ribosomal structure and biogenesis	INFORMATION STORAGE AND PROCESSING
GZ065 _v1_1386	CDS	2	1330574	1330804	no	rpsQ	30S ribosomal protein S17	75	COG0186	J	Translation, ribosomal structure and biogenesis	INFORMATION STORAGE AND PROCESSING
GZ065 _v1_1387	CDS	2	1330823	1331182	no	rplN	50S ribosomal subunit protein L14	119	COG0093	J	Translation, ribosomal structure and biogenesis	INFORMATION STORAGE AND PROCESSING
GZ065 _v1_1388	CDS	1	1331182	1331499	no	rplX	50S ribosomal subunit protein L24	105	COG0198	J	Translation, ribosomal structure and biogenesis	INFORMATION STORAGE AND PROCESSING
GZ065 _v1_1389	CDS	1	1331506	1332042	no	rplE	50S ribosomal subunit protein L5	176	COG0094	J	Translation, ribosomal structure and biogenesis	INFORMATION STORAGE AND PROCESSING
GZ065 _v1_1390	CDS	1	1332055	1332363	no	rpsN	30S ribosomal subunit protein S14	102	COG0199	J	Translation, ribosomal structure and biogenesis	INFORMATION STORAGE AND PROCESSING
GZ065 _v1_1391	CDS	2	1332311	1332781	no	rpsH	30S ribosomal subunit protein S8	131	COG0096	J	Translation, ribosomal structure and biogenesis	INFORMATION STORAGE AND PROCESSING
GZ065 _v1_1392	CDS	3	1332798	1333343	no		LSU ribosomal protein L6p (L9e)	181	COG0097	J	Translation, ribosomal structure and biogenesis	INFORMATION STORAGE AND PROCESSING
GZ065 _v1_1393	CDS	2	1333349	1333720	no	rplR	50S ribosomal protein L18	120	COG0256	J	Translation, ribosomal structure and biogenesis	INFORMATION STORAGE AND PROCESSING
GZ065 _v1_1394	CDS	2	1333733	1334245	no	rpsE	30S ribosomal subunit protein S5	170	COG0098	J	Translation, ribosomal structure and biogenesis	INFORMATION STORAGE AND PROCESSING
GZ065 _v1_1395	CDS	2	1334249	1334719	no	rplO	50S ribosomal protein L15	152	COG0200	J	Translation, ribosomal structure and biogenesis	INFORMATION STORAGE AND PROCESSING
GZ065 _v1_1396	CDS	2	1334723	1336051	no	secY	preprotein translocase membrane subunit	436	COG0201	U	Intracellular trafficking, secretion, and vesicular transport	CELLULAR PROCESSES AND SIGNALING
GZ065 _v1_1397	CDS	1	1336048	1336689	no	adk	Adenylate kinase	211	COG0563	F	Nucleotide transport and metabolism	METABOLISM
GZ065 _v1_1398	CDS	3	1336749	1337117	no	rpsM	30S ribosomal subunit protein S13	122	COG0099	J	Translation, ribosomal structure and biogenesis	INFORMATION STORAGE AND PROCESSING
GZ065 _v1_1399	CDS	3	1337142	1337528	no	rpsK	30S ribosomal subunit protein S11	128	COG0100	J	Translation, ribosomal structure and biogenesis	INFORMATION STORAGE AND PROCESSING
GZ065 _v1_1400	CDS	2	1337549	1338616	no	rpoA	RNA polymerase, alpha subunit	343	COG0202	K	Transcription	INFORMATION STORAGE AND PROCESSING
GZ065 _v1_1401	CDS	3	1338624	1339052	no	rplQ	50S ribosomal subunit protein L17	131	COG0203	J	Translation, ribosomal structure and biogenesis	INFORMATION STORAGE AND PROCESSING
GZ065 _v1_1402	CDS	2	1339064	1339417	no		conserved protein of unknown function	108	COG0792	L	Replication, recombination and repair	INFORMATION STORAGE AND PROCESSING
GZ065 _v1_1403	CDS	1	1339456	1340007	no	atpH	ATP synthase subunit delta	173	COG0712	C	Energy production and conversion	METABOLISM
GZ065 _v1_1404	CDS	3	1340004	1341545	no	atpA	F1 sector of membrane-bound ATP synthase, alpha subunit	511	COG0056	C	Energy production and conversion	METABOLISM
GZ065 _v1_1405	CDS	3	1341555	1342049	no	greA	Transcription elongation factor GreA	160	COG0782	K	Transcription	INFORMATION STORAGE AND PROCESSING
GZ065 _v1_1406	CDS	3	1342053	1342697	no		3,4-dihydroxy-2-butanone 4-phosphate synthase	202	COG0108	H	Coenzyme transport and metabolism	METABOLISM
GZ065 _v1_1407	CDS	2	1342769	1344058	no		Zinc metalloprotease	399	COG4783	R	General function prediction only	POORLY CHARACTERIZED
GZ065 _v1_1409	CDS	-2	1344493	1345227	no	fabG	3-oxoacyl-[acyl-carrier-protein] reductase FabG	244	COG1028	I	Lipid transport and metabolism	METABOLISM
GZ065 _v1_1409	CDS	-2	1344493	1345227	no	fabG	3-oxoacyl-[acyl-carrier-protein] reductase FabG	244	COG1028	Q	Secondary metabolites biosynthesis, transport and catabolism	METABOLISM
GZ065 _v1_1409	CDS	-2	1344493	1345227	no	fabG	3-oxoacyl-[acyl-carrier-protein] reductase FabG	244	COG1028	R	General function prediction only	POORLY CHARACTERIZED
GZ065 _v1_1411	CDS	2	1345925	1348567	no	ppdK	Pyruvate, phosphate dikinase	877	COG0574	G	Carbohydrate transport and metabolism	METABOLISM
GZ065 _v1_1415	CDS	3	1351008	1352090	no		Efflux transporter periplasmic adaptor subunit	349	COG0845	M	Cell wall/membrane/envelope biogenesis	CELLULAR PROCESSES AND SIGNALING
GZ065 _v1_1416	CDS	-2	1352218	1352541	no	grxC	putative monothiol glutaredoxin 2	105	COG0278	O	Posttranslational modification, protein turnover, chaperones	CELLULAR PROCESSES AND SIGNALING
GZ065 _v1_1417	CDS	-1	1352558	1352776	no		YrbA protein	72	COG0271	T	Signal transduction mechanisms	CELLULAR PROCESSES AND SIGNALING
GZ065 _v1_1418	CDS	-2	1352815	1354134	no		NADP-dependent malic enzyme	438	COG0281	C	Energy production and conversion	METABOLISM
GZ065 _v1_1419	CDS	2	1354256	1354798	no	pgsA	CDP-diacylglycerol--glycerol-3-phosphate 3-phosphatidyltransferase	180	COG0558	I	Lipid transport and metabolism	METABOLISM
GZ065 _v1_1421	CDS	3	1355922	1356608	no	bamD	Outer membrane protein assembly factor BamD	204	COG4105	R	General function prediction only	POORLY CHARACTERIZED
GZ065 _v1_1422	CDS	1	1356616	1357356	no		putative transcriptional regulatory protein WD_0484	246	COG0217	S	Function unknown	POORLY CHARACTERIZED
GZ065 _v1_1423	CDS	1	1357357	1358298	no		M23/M37 peptidase domain protein	283	COG0739	M	Cell wall/membrane/envelope biogenesis	CELLULAR PROCESSES AND SIGNALING
GZ065 _v1_1424	CDS	2	1358282	1359217	no		Putative Band 7 family membrane protein	254	COG0330	O	Posttranslational modification, protein turnover, chaperones	CELLULAR PROCESSES AND SIGNALING
GZ065 _v1_1425	CDS	1	1359385	1359669	no		putative Sugar transporter SemiSWEET	76	COG4095	S	Function unknown	POORLY CHARACTERIZED
GZ065 _v1_1426	CDS	2	1359641	1360321	no		Thiamine pyrophosphokinase	196	COG1564	H	Coenzyme transport and metabolism	METABOLISM
GZ065 _v1_1428	CDS	-2	1361047	1362030	no		Ankryin	246	COG0666	R	General function prediction only	POORLY CHARACTERIZED
GZ065 _v1_1429	CDS	-3	1361979	1362437	no		Ankryin	147	COG0666	R	General function prediction only	POORLY CHARACTERIZED
GZ065 _v1_1430	CDS	-3	1362516	1363664	no		Bcr/CflA family efflux transporter	382	COG0477	E	Amino acid transport and metabolism	METABOLISM
GZ065 _v1_1430	CDS	-3	1362516	1363664	no		Bcr/CflA family efflux transporter	382	COG0477	G	Carbohydrate transport and metabolism	METABOLISM
GZ065 _v1_1430	CDS	-3	1362516	1363664	no		Bcr/CflA family efflux transporter	382	COG0477	P	Inorganic ion transport and metabolism	METABOLISM
GZ065 _v1_1430	CDS	-3	1362516	1363664	no		Bcr/CflA family efflux transporter	382	COG0477	R	General function prediction only	POORLY CHARACTERIZED
GZ065 _v1_1431	CDS	2	1363814	1364512	no	ubiE	Ubiquinone/menaquinone biosynthesis C-methyltransferase UbiE	232	COG2226	H	Coenzyme transport and metabolism	METABOLISM
GZ065 _v1_1432	CDS	3	1364679	1366379	no		Multidrug ABC transporter ATP-binding protein	566	COG1132	V	Defense mechanisms	CELLULAR PROCESSES AND SIGNALING
GZ065 _v1_1434	CDS	2	1366946	1368652	no	argS	Arginine--tRNA ligase	567	COG0018	J	Translation, ribosomal structure and biogenesis	INFORMATION STORAGE AND PROCESSING
GZ065 _v1_1435	CDS	-2	1368715	1369338	no	ccmA	Cytochrome c biogenesis ATP-binding export protein CcmA	185	COG4133	O	Posttranslational modification, protein turnover, chaperones	CELLULAR PROCESSES AND SIGNALING
GZ065 _v1_1437	CDS	-2	1370212	1370637	no	tadA	tRNA-specific adenosine deaminase	139	COG0590	F	Nucleotide transport and metabolism	METABOLISM
GZ065 _v1_1437	CDS	-2	1370212	1370637	no	tadA	tRNA-specific adenosine deaminase	139	COG0590	J	Translation, ribosomal structure and biogenesis	INFORMATION STORAGE AND PROCESSING
GZ065 _v1_1439	CDS	-3	1370970	1372577	no	pyrG	CTP synthetase	534	COG0504	F	Nucleotide transport and metabolism	METABOLISM
GZ065 _v1_1440	CDS	-1	1372577	1372933	no		Preprotein translocase subunit SecG (TC 3.A.5.1.1)	99	COG1314	U	Intracellular trafficking, secretion, and vesicular transport	CELLULAR PROCESSES AND SIGNALING
GZ065 _v1_1441	CDS	1	1373014	1373538	no	yrdA	Protein YrdA	173	COG0663	R	General function prediction only	POORLY CHARACTERIZED
GZ065 _v1_1444	CDS	-3	1376175	1377986	no	glmS	Glutamine--fructose-6-phosphate aminotransferase [isomerizing]	603	COG0449	M	Cell wall/membrane/envelope biogenesis	CELLULAR PROCESSES AND SIGNALING
GZ065 _v1_1445	CDS	-1	1377995	1378408	no	yajC	Sec translocon accessory complex subunit YajC	117	COG1862	U	Intracellular trafficking, secretion, and vesicular transport	CELLULAR PROCESSES AND SIGNALING
GZ065 _v1_1446	CDS	3	1378767	1379612	no	rpsB	30S ribosomal subunit protein S2	270	COG0052	J	Translation, ribosomal structure and biogenesis	INFORMATION STORAGE AND PROCESSING
GZ065 _v1_1447	CDS	2	1379609	1380454	no	tsf	Elongation factor Ts	276	COG0264	J	Translation, ribosomal structure and biogenesis	INFORMATION STORAGE AND PROCESSING
GZ065 _v1_1448	CDS	3	1380441	1381181	no	pyrH	uridylate kinase	241	COG0528	F	Nucleotide transport and metabolism	METABOLISM
GZ065 _v1_1449	CDS	1	1381189	1381746	no	frr	Ribosome-recycling factor	183	COG0233	J	Translation, ribosomal structure and biogenesis	INFORMATION STORAGE AND PROCESSING
GZ065 _v1_1451	CDS	2	1381940	1382956	no		Phosphate ABC transporter, periplasmic phosphate-binding protein PstS (TC 3.A.1.7.1)	335	COG0226	P	Inorganic ion transport and metabolism	METABOLISM
GZ065 _v1_1453	CDS	-2	1383697	1384299	no		protein of unknown function	58	COG1034	C	Energy production and conversion	METABOLISM
GZ065 _v1_1454	CDS	2	1384478	1385935	no		Potassium uptake protein TrkH	476	COG0168	P	Inorganic ion transport and metabolism	METABOLISM
GZ065 _v1_1455	CDS	1	1386007	1386564	no	dcd	dCTP deaminase	184	COG0717	F	Nucleotide transport and metabolism	METABOLISM
GZ065 _v1_1457	CDS	3	1388610	1389695	no		3,4-dihydroxy-2-butanone 4-phosphate synthase / GTP cyclohydrolase II	195	COG0807	H	Coenzyme transport and metabolism	METABOLISM
GZ065 _v1_1458	CDS	3	1389768	1390448	no		Inner membrane protein forms channel for type IV secretion of T-DNA complex (VirB8)	212	COG3736	U	Intracellular trafficking, secretion, and vesicular transport	CELLULAR PROCESSES AND SIGNALING
GZ065 _v1_1459	CDS	1	1390435	1391226	no		Forms the bulk of type IV secretion complex that spans outer membrane and periplasm (VirB9)	263	COG3504	U	Intracellular trafficking, secretion, and vesicular transport	CELLULAR PROCESSES AND SIGNALING
GZ065 _v1_1460	CDS	2	1391243	1392703	no		Inner membrane protein forms channel for type IV secretion of T-DNA complex (VirB10)	438	COG2948	U	Intracellular trafficking, secretion, and vesicular transport	CELLULAR PROCESSES AND SIGNALING
GZ065 _v1_1461	CDS	3	1392705	1393697	no		ATPase provides energy for both assembly of type IV secretion complex and secretion of T-DNA complex (VirB11)	321	COG0630	N	Cell motility	CELLULAR PROCESSES AND SIGNALING
GZ065 _v1_1461	CDS	3	1392705	1393697	no		ATPase provides energy for both assembly of type IV secretion complex and secretion of T-DNA complex (VirB11)	321	COG0630	U	Intracellular trafficking, secretion, and vesicular transport	CELLULAR PROCESSES AND SIGNALING
GZ065 _v1_1462	CDS	3	1393728	1395719	no		Type IV secretion system protein VirD4	502	COG3505	U	Intracellular trafficking, secretion, and vesicular transport	CELLULAR PROCESSES AND SIGNALING
GZ065 _v1_1462	CDS	3	1393728	1395719	no		Type IV secretion system protein VirD4	80	COG3343	K	Transcription	INFORMATION STORAGE AND PROCESSING
GZ065 _v1_1464	CDS	-2	1396807	1399257	no	topA	DNA topoisomerase 1	647	COG0550	L	Replication, recombination and repair	INFORMATION STORAGE AND PROCESSING
GZ065 _v1_1464	CDS	-2	1396807	1399257	no	topA	DNA topoisomerase 1	169	COG1754	R	General function prediction only	POORLY CHARACTERIZED
GZ065 _v1_1465	CDS	2	1399811	1401082	no		MFS transporter	422	COG0477	E	Amino acid transport and metabolism	METABOLISM
GZ065 _v1_1465	CDS	2	1399811	1401082	no		MFS transporter	422	COG0477	G	Carbohydrate transport and metabolism	METABOLISM
GZ065 _v1_1465	CDS	2	1399811	1401082	no		MFS transporter	422	COG0477	P	Inorganic ion transport and metabolism	METABOLISM
GZ065 _v1_1465	CDS	2	1399811	1401082	no		MFS transporter	422	COG0477	R	General function prediction only	POORLY CHARACTERIZED
GZ065 _v1_1466	CDS	2	1401149	1402492	no	radA	DNA repair protein RadA	445	COG1066	O	Posttranslational modification, protein turnover, chaperones	CELLULAR PROCESSES AND SIGNALING
GZ065 _v1_1467	CDS	-2	1403263	1404174	no	ftsY	Signal recognition particle receptor FtsY	301	COG0552	U	Intracellular trafficking, secretion, and vesicular transport	CELLULAR PROCESSES AND SIGNALING
GZ065 _v1_1468	CDS	1	1404352	1404735	no	iscU	scaffold protein	127	COG0822	C	Energy production and conversion	METABOLISM
GZ065 _v1_1469	CDS	3	1404741	1405127	no	iscA	FeS cluster assembly protein	122	COG0316	S	Function unknown	POORLY CHARACTERIZED
GZ065 _v1_1470	CDS	1	1405120	1405578	no		Chaperone protein HscB	143	COG1076	O	Posttranslational modification, protein turnover, chaperones	CELLULAR PROCESSES AND SIGNALING
GZ065 _v1_1471	CDS	2	1405556	1407328	no	hscA	DnaK-like molecular chaperone specific for IscU	590	COG0443	O	Posttranslational modification, protein turnover, chaperones	CELLULAR PROCESSES AND SIGNALING
GZ065 _v1_1472	CDS	-1	1407332	1408114	no	lepB	Signal peptidase I	248	COG0681	U	Intracellular trafficking, secretion, and vesicular transport	CELLULAR PROCESSES AND SIGNALING
GZ065 _v1_1474	CDS	-1	1408673	1409671	no		Pyruvate dehydrogenase E1 component beta subunit	331	COG0022	C	Energy production and conversion	METABOLISM
GZ065 _v1_1475	CDS	-3	1409733	1411055	no		ANK_REP_REGION domain-containing protein	200	COG0419	L	Replication, recombination and repair	INFORMATION STORAGE AND PROCESSING
GZ065 _v1_1475	CDS	-3	1409733	1411055	no		ANK_REP_REGION domain-containing protein	108	COG0666	R	General function prediction only	POORLY CHARACTERIZED
GZ065 _v1_1476	CDS	-3	1411152	1411700	no		protein of unknown function	63	COG3039	L	Replication, recombination and repair	INFORMATION STORAGE AND PROCESSING
GZ065 _v1_1478	CDS	3	1412352	1414280	no		Excinuclease ABC subunit A, dimeric form	642	COG0178	L	Replication, recombination and repair	INFORMATION STORAGE AND PROCESSING
GZ065 _v1_1479	CDS	-2	1414417	1415934	no		ATPase and DNA damage recognition protein of nucleotide excision repair excinuclease UvrABC (fragment)	500	COG0178	L	Replication, recombination and repair	INFORMATION STORAGE AND PROCESSING
GZ065 _v1_1482	CDS	1	1417231	1418553	no		ANK_REP_REGION domain-containing protein	200	COG0419	L	Replication, recombination and repair	INFORMATION STORAGE AND PROCESSING
GZ065 _v1_1482	CDS	1	1417231	1418553	no		ANK_REP_REGION domain-containing protein	108	COG0666	R	General function prediction only	POORLY CHARACTERIZED
GZ065 _v1_1483	CDS	2	1418615	1419613	no		Pyruvate dehydrogenase E1 component beta subunit	331	COG0022	C	Energy production and conversion	METABOLISM
GZ065 _v1_1485	CDS	1	1420528	1421835	no		Excinuclease ABC subunit A, dimeric form	429	COG0178	L	Replication, recombination and repair	INFORMATION STORAGE AND PROCESSING
GZ065 _v1_1486	CDS	1	1421887	1422591	no		Competence protein F	230	COG1040	R	General function prediction only	POORLY CHARACTERIZED
GZ065 _v1_1488	CDS	1	1423471	1424529	no		ANK_REP_REGION domain-containing protein	261	COG0666	R	General function prediction only	POORLY CHARACTERIZED
GZ065 _v1_1489	CDS	3	1424847	1425539	no		protein of unknown function	161	COG0542	O	Posttranslational modification, protein turnover, chaperones	CELLULAR PROCESSES AND SIGNALING
GZ065 _v1_1499	CDS	-3	1429383	1430348	no		protein of unknown function	201	COG1222	O	Posttranslational modification, protein turnover, chaperones	CELLULAR PROCESSES AND SIGNALING
GZ065 _v1_1501	CDS	2	1431593	1432927	no	ftsH	AAA ATPase	177	COG0464,COG1222	O	Posttranslational modification, protein turnover, chaperones	CELLULAR PROCESSES AND SIGNALING
GZ065 _v1_1507	CDS	3	1440048	1440884	no		conserved protein of unknown function	55	COG0828	J	Translation, ribosomal structure and biogenesis	INFORMATION STORAGE AND PROCESSING
GZ065 _v1_1508	CDS	-1	1440965	1442224	no	dnaQ	DNA polymerase III subunit epsilon	209	COG0847	L	Replication, recombination and repair	INFORMATION STORAGE AND PROCESSING
GZ065 _v1_1508	CDS	-1	1440965	1442224	no	dnaQ	DNA polymerase III subunit epsilon	154	COG4886	S	Function unknown	POORLY CHARACTERIZED
GZ065 _v1_1510	CDS	-3	1442946	1443809	no	lipA	lipoate synthase	284	COG0320	H	Coenzyme transport and metabolism	METABOLISM
GZ065 _v1_1511	CDS	-2	1443802	1444116	no	rpmB	50S ribosomal protein L28	94	COG0227	J	Translation, ribosomal structure and biogenesis	INFORMATION STORAGE AND PROCESSING
GZ065 _v1_1513	CDS	-2	1444762	1444956	no	iscX	Protein IscX	62	COG2975	S	Function unknown	POORLY CHARACTERIZED
GZ065 _v1_1514	CDS	-2	1445074	1445688	no	rpsD	30S ribosomal protein S4	204	COG0522	J	Translation, ribosomal structure and biogenesis	INFORMATION STORAGE AND PROCESSING
GZ065 _v1_1515	CDS	3	1445802	1447766	no	cbbT	Transketolase	642	COG0021	G	Carbohydrate transport and metabolism	METABOLISM
GZ065 _v1_1519	CDS	2	1450778	1451743	no		transposase	318	COG3547	L	Replication, recombination and repair	INFORMATION STORAGE AND PROCESSING
GZ065 _v1_1520	CDS	-2	1451881	1452387	no		Major tail tube protein	167	COG3498	R	General function prediction only	POORLY CHARACTERIZED
GZ065 _v1_1521	CDS	-3	1452588	1452938	no		protein of unknown function	73	COG3498	R	General function prediction only	POORLY CHARACTERIZED
GZ065 _v1_1522	CDS	-1	1452959	1454143	no	gpFI	Putative prophage major tail sheath protein	390	COG3497	R	General function prediction only	POORLY CHARACTERIZED
GZ065 _v1_1523	CDS	-3	1454136	1454687	no		conserved protein of unknown function	80	COG1196	D	Cell cycle control, cell division, chromosome partitioning	CELLULAR PROCESSES AND SIGNALING
GZ065 _v1_1523	CDS	-3	1454136	1454687	no		conserved protein of unknown function	56	COG0419	L	Replication, recombination and repair	INFORMATION STORAGE AND PROCESSING
GZ065 _v1_1529	CDS	-1	1460237	1462312	no		putative Regulatory protein RepA	158	COG0358	L	Replication, recombination and repair	INFORMATION STORAGE AND PROCESSING
GZ065 _v1_1530	CDS	-2	1462324	1463574	no		AAA family ATPase	114	COG1066	O	Posttranslational modification, protein turnover, chaperones	CELLULAR PROCESSES AND SIGNALING
GZ065 _v1_1532	CDS	-1	1464092	1464898	no		conserved protein of unknown function	167	COG1066	O	Posttranslational modification, protein turnover, chaperones	CELLULAR PROCESSES AND SIGNALING
GZ065 _v1_1533	CDS	-3	1464921	1465736	no		conserved protein of unknown function	43	COG0542	O	Posttranslational modification, protein turnover, chaperones	CELLULAR PROCESSES AND SIGNALING
GZ065 _v1_1533	CDS	-3	1464921	1465736	no		conserved protein of unknown function	34	COG1120	H	Coenzyme transport and metabolism	METABOLISM
GZ065 _v1_1533	CDS	-3	1464921	1465736	no		conserved protein of unknown function	34	COG1120	P	Inorganic ion transport and metabolism	METABOLISM
GZ065 _v1_1534	CDS	-2	1465774	1466307	no		Sigma70_r2 domain-containing protein	167	COG1595	K	Transcription	INFORMATION STORAGE AND PROCESSING
GZ065 _v1_1536	CDS	2	1466525	1468573	no		conserved protein of unknown function	119	COG0358,COG3598	L	Replication, recombination and repair	INFORMATION STORAGE AND PROCESSING
GZ065 _v1_1539	CDS	-2	1470016	1471038	no		Cell filamentation protein Fic	133	COG3943	R	General function prediction only	POORLY CHARACTERIZED
GZ065 _v1_1540	CDS	2	1471568	1472023	no		Holliday junction resolvase	39	COG0817	L	Replication, recombination and repair	INFORMATION STORAGE AND PROCESSING
GZ065 _v1_1541	CDS	3	1472127	1473341	no		DNA methylase family protein	252	COG0863	L	Replication, recombination and repair	INFORMATION STORAGE AND PROCESSING
GZ065 _v1_1541	CDS	3	1472127	1473341	no		DNA methylase family protein	136	COG1475	K	Transcription	INFORMATION STORAGE AND PROCESSING
GZ065 _v1_1542	CDS	1	1473370	1473852	no		Phage Terminase small subunit	114	COG0459	O	Posttranslational modification, protein turnover, chaperones	CELLULAR PROCESSES AND SIGNALING
GZ065 _v1_1543	CDS	3	1473852	1475333	no	ankM	Ankyrin repeat-containing prophage LambdaW1	390	COG0666	R	General function prediction only	POORLY CHARACTERIZED
GZ065 _v1_1544	CDS	2	1475330	1475965	no		protein of unknown function	204	COG5525	R	General function prediction only	POORLY CHARACTERIZED
GZ065 _v1_1545	CDS	3	1475955	1477163	no		protein of unknown function	384	COG5525	R	General function prediction only	POORLY CHARACTERIZED
GZ065 _v1_1547	CDS	3	1477377	1478435	no		conserved protein of unknown function	307	COG4804	S	Function unknown	POORLY CHARACTERIZED
GZ065 _v1_1548	CDS	2	1478435	1479847	no		Putative phage portal protein	420	COG5511	R	General function prediction only	POORLY CHARACTERIZED
GZ065 _v1_1549	CDS	1	1479862	1480923	no		Capsid protein	299	COG0616	O	Posttranslational modification, protein turnover, chaperones	CELLULAR PROCESSES AND SIGNALING
GZ065 _v1_1549	CDS	1	1479862	1480923	no		Capsid protein	299	COG0616	U	Intracellular trafficking, secretion, and vesicular transport	CELLULAR PROCESSES AND SIGNALING
GZ065 _v1_1552	CDS	3	1482516	1482833	no		conserved protein of unknown function	46	COG1129	G	Carbohydrate transport and metabolism	METABOLISM
GZ065 _v1_1555	CDS	3	1483617	1484564	no		transposase	307	COG3547	L	Replication, recombination and repair	INFORMATION STORAGE AND PROCESSING
GZ065 _v1_1557	CDS	2	1485185	1485649	no		Phage P2 baseplate assembly protein gpV	128	COG4540	R	General function prediction only	POORLY CHARACTERIZED
GZ065 _v1_1558	CDS	1	1485658	1485912	no		conserved protein of unknown function	48	COG4104	S	Function unknown	POORLY CHARACTERIZED
GZ065 _v1_1559	CDS	3	1485915	1486250	no		putative Baseplate assembly protein GpW	93	COG3628	R	General function prediction only	POORLY CHARACTERIZED
GZ065 _v1_1560	CDS	2	1486253	1487053	no		Baseplate assembly protein GpJ	242	COG3948	R	General function prediction only	POORLY CHARACTERIZED
GZ065 _v1_1562	CDS	3	1487907	1489145	no		transposase	390	COG3328	L	Replication, recombination and repair	INFORMATION STORAGE AND PROCESSING
GZ065 _v1_1563	CDS	-3	1489437	1490381	no		transposase	307	COG3547	L	Replication, recombination and repair	INFORMATION STORAGE AND PROCESSING
GZ065 _v1_1565	CDS	2	1491146	1491844	no		ANK_REP_REGION domain-containing protein	172	COG0666	R	General function prediction only	POORLY CHARACTERIZED
GZ065 _v1_1566	CDS	3	1491870	1492319	no		Ankyrin repeat domain protein	145	COG0666	R	General function prediction only	POORLY CHARACTERIZED
GZ065 _v1_1568	CDS	3	1492758	1494266	no		Recombinase	399	COG1961	L	Replication, recombination and repair	INFORMATION STORAGE AND PROCESSING
GZ065 _v1_1569	CDS	3	1494423	1495943	no		protein of unknown function	212	COG0666	R	General function prediction only	POORLY CHARACTERIZED
GZ065 _v1_1570	CDS	-1	1496252	1497598	no		protein of unknown function	332	COG4886	S	Function unknown	POORLY CHARACTERIZED
GZ065 _v1_1574	CDS	1	1500691	1501011	no		protein of unknown function	102	COG3293	L	Replication, recombination and repair	INFORMATION STORAGE AND PROCESSING
GZ065 _v1_1575	CDS	2	1501238	1502065	no		protein of unknown function	48	COG2214	O	Posttranslational modification, protein turnover, chaperones	CELLULAR PROCESSES AND SIGNALING
GZ065 _v1_1578	CDS	-2	1503139	1504464	no		transposase	418	COG3547	L	Replication, recombination and repair	INFORMATION STORAGE AND PROCESSING
GZ065 _v1_1579	CDS	-3	1504635	1507166	no		protein of unknown function	419	COG0419	L	Replication, recombination and repair	INFORMATION STORAGE AND PROCESSING
GZ065 _v1_1579	CDS	-3	1504635	1507166	no		protein of unknown function	113	COG0666	R	General function prediction only	POORLY CHARACTERIZED
GZ065 _v1_1579	CDS	-3	1504635	1507166	no		protein of unknown function	53	COG1196	D	Cell cycle control, cell division, chromosome partitioning	CELLULAR PROCESSES AND SIGNALING
GZ065 _v1_1580	CDS	1	1507879	1509981	no		ANK_REP_REGION domain-containing protein	456	COG0666	R	General function prediction only	POORLY CHARACTERIZED
GZ065 _v1_1581	CDS	-1	1509965	1510888	no		transposase	93	COG5464	S	Function unknown	POORLY CHARACTERIZED
GZ065 _v1_1582	CDS	-1	1511129	1511836	no		transposase	225	COG3316	L	Replication, recombination and repair	INFORMATION STORAGE AND PROCESSING
GZ065 _v1_1583	CDS	1	1511887	1513074	no		protein of unknown function	301	COG0419	L	Replication, recombination and repair	INFORMATION STORAGE AND PROCESSING
GZ065 _v1_1584	CDS	1	1513111	1513818	no		transposase	225	COG3316	L	Replication, recombination and repair	INFORMATION STORAGE AND PROCESSING
GZ065 _v1_1585	CDS	2	1514768	1516804	no		conserved protein of unknown function	334	COG0419	L	Replication, recombination and repair	INFORMATION STORAGE AND PROCESSING
GZ065 _v1_1585	CDS	2	1514768	1516804	no		conserved protein of unknown function	39	COG0532	J	Translation, ribosomal structure and biogenesis	INFORMATION STORAGE AND PROCESSING
GZ065 _v1_1586	CDS	3	1516974	1518062	no		transposase	314	COG2801	L	Replication, recombination and repair	INFORMATION STORAGE AND PROCESSING
GZ065 _v1_1587	CDS	-2	1518376	1519263	no	ubiA	4-hydroxybenzoate octaprenyltransferase	283	COG0382	H	Coenzyme transport and metabolism	METABOLISM
GZ065 _v1_1589	CDS	-2	1519267	1519617	no	rbfA	Ribosome-binding factor A	114	COG0858	J	Translation, ribosomal structure and biogenesis	INFORMATION STORAGE AND PROCESSING
GZ065 _v1_1590	CDS	-2	1519627	1521948	no	infB	Translation initiation factor IF-2	768	COG0532	J	Translation, ribosomal structure and biogenesis	INFORMATION STORAGE AND PROCESSING
GZ065 _v1_1591	CDS	-2	1521958	1523511	no	nusA	Transcription termination/antitermination protein NusA	494	COG0195	K	Transcription	INFORMATION STORAGE AND PROCESSING
GZ065 _v1_1592	CDS	-2	1523599	1526682	no		multidrug resistance protein D	1025	COG0841	V	Defense mechanisms	CELLULAR PROCESSES AND SIGNALING
GZ065 _v1_1593	CDS	-2	1526935	1527642	no		transposase	225	COG3316	L	Replication, recombination and repair	INFORMATION STORAGE AND PROCESSING
GZ065 _v1_1594	CDS	-2	1527679	1528461	no		Putative glutamine synthetase, Rickettsiales type	239	COG0174	E	Amino acid transport and metabolism	METABOLISM
