# Supplementary material for: Complete de novo assembly of Wolbachia endosymbiont of Diaphorinacitri Kuwayama (Hemiptera: Liviidae) using long-read genome sequencing
Source: Sci Rep. 2022 Jan 7;12:125. doi: 10.1038/s41598-021-03184-0 (PMC8741817; doi:10.1038/s41598-021-03184-0)
Supplement: Supplementary file 8 — Supplementary Information 8. [file 41598_2021_3184_MOESM8_ESM.xlsx]

## Sheet: Table S8
Table S8:eggNOG annotations of protein coding genes of wDi genome
Label	Type	Frame	Begin	End	Mutation	Gene	Product	Score	OG_id	COGclassID	ClassDescription	COGprocess
GZ065 _v1_0001	CDS	1	1	1383	no	dnaA	Chromosomal replication initiator protein DnaA	881.3	01QGG	L	Replication, recombination and repair	INFORMATION STORAGE AND PROCESSING
GZ065 _v1_0002	CDS	2	1541	2413	no	secF	Protein translocase subunit SecF	504.6	01S3T	U	Intracellular trafficking, secretion, and vesicular transport	CELLULAR PROCESSES AND SIGNALING
GZ065 _v1_0005	CDS	3	3300	4007	no		transposase	241.9	01QPX	L	Replication, recombination and repair	INFORMATION STORAGE AND PROCESSING
GZ065 _v1_0008	CDS	-3	5991	6902	no		conserved protein of unknown function	400.2	0213R	L	Replication, recombination and repair	INFORMATION STORAGE AND PROCESSING
GZ065 _v1_0009	CDS	2	7118	7825	no		transposase	241.9	01QPX	L	Replication, recombination and repair	INFORMATION STORAGE AND PROCESSING
GZ065 _v1_0012	CDS	1	9859	10170	no	relG	Toxin RelG	90.9	0865S	S	Function unknown	POORLY CHARACTERIZED
GZ065 _v1_0014	CDS	-1	10943	11650	no		transposase	241.9	01QPX	L	Replication, recombination and repair	INFORMATION STORAGE AND PROCESSING
GZ065 _v1_0015	CDS	1	11701	13689	no		protein of unknown function	261.9	2360	S	Function unknown	POORLY CHARACTERIZED
GZ065 _v1_0016	CDS	2	14666	14941	no		transposase	117.5	022BK	L	Replication, recombination and repair	INFORMATION STORAGE AND PROCESSING
GZ065 _v1_0017	CDS	1	14977	15525	no		protein of unknown function	281.2	022BK	L	Replication, recombination and repair	INFORMATION STORAGE AND PROCESSING
GZ065 _v1_0018	CDS	1	15571	16284	no		conserved protein of unknown function	283.1	02C6P	S	Function unknown	POORLY CHARACTERIZED
GZ065 _v1_0020	CDS	2	18386	19663	no	purA	Adenylosuccinate synthetase	827	01Q8W	F	Nucleotide transport and metabolism	METABOLISM
GZ065 _v1_0021	CDS	1	19822	21759	no		conserved protein of unknown function	816.6	0YNSE	S	Function unknown	POORLY CHARACTERIZED
GZ065 _v1_0022	CDS	1	21862	22098	no	infA	Translation initiation factor IF-1	152.1	01ZMI	J	Translation, ribosomal structure and biogenesis	INFORMATION STORAGE AND PROCESSING
GZ065 _v1_0023	CDS	3	22095	22685	no		dTTP/UTP pyrophosphatase	376.7	01SSK	D	Cell cycle control, cell division, chromosome partitioning	CELLULAR PROCESSES AND SIGNALING
GZ065 _v1_0025	CDS	-3	25074	26489	no		Transporter	780.8	01RB4	E	Amino acid transport and metabolism	METABOLISM
GZ065 _v1_0026	CDS	-3	26520	27023	no		DsbC domain-containing protein	340.9	02D1R	O	Posttranslational modification, protein turnover, chaperones	CELLULAR PROCESSES AND SIGNALING
GZ065 _v1_0027	CDS	-1	27278	28936	no	groL	Cpn60 chaperonin GroEL, large subunit of GroESL	1017.3	01QWG	O	Posttranslational modification, protein turnover, chaperones	CELLULAR PROCESSES AND SIGNALING
GZ065 _v1_0028	CDS	-2	29026	29316	no	groS	Cpn10 chaperonin GroES, small subunit of GroESL	186.4	01Y26	O	Posttranslational modification, protein turnover, chaperones	CELLULAR PROCESSES AND SIGNALING
GZ065 _v1_0029	CDS	2	29429	30226	no		Folate-dependent protein for Fe/S cluster synthesis/repair in oxidative stress	526.9	01U4D	S	Function unknown	POORLY CHARACTERIZED
GZ065 _v1_0031	CDS	-2	31951	32175	no		protein of unknown function	95.9	0Z37B	S	Function unknown	POORLY CHARACTERIZED
GZ065 _v1_0032	CDS	2	32501	33277	no	fabI	Enoyl-[acyl-carrier-protein] reductase [NADH] 1	479.6	01R2P	I	Lipid transport and metabolism	METABOLISM
GZ065 _v1_0033	CDS	1	33730	35205	no		transposase	766.1	08K22	L	Replication, recombination and repair	INFORMATION STORAGE AND PROCESSING
GZ065 _v1_0034	CDS	-2	35257	37326	no		protein of unknown function	86.7	0228D	S	Function unknown	POORLY CHARACTERIZED
GZ065 _v1_0035	CDS	-3	37695	39065	no		Magnesium transporter MgtE	827.8	01Q7S	P	Inorganic ion transport and metabolism	METABOLISM
GZ065 _v1_0036	CDS	3	39309	40322	no	prfB	Peptide chain release factor 2	650.2	01QXG	J	Translation, ribosomal structure and biogenesis	INFORMATION STORAGE AND PROCESSING
GZ065 _v1_0037	CDS	-3	40497	41783	no		Methionine transporter MetT	727.2	0254R	C	Energy production and conversion	METABOLISM
GZ065 _v1_0038	CDS	2	41957	44350	no		ANK_REP_REGION domain-containing protein	963.4	COG0666	S	Function unknown	POORLY CHARACTERIZED
GZ065 _v1_0039	CDS	2	44441	45364	no		Pseudouridine synthase	564.7	01QDH	J	Translation, ribosomal structure and biogenesis	INFORMATION STORAGE AND PROCESSING
GZ065 _v1_0040	CDS	-3	45372	46634	no		L-Proline/Glycine betaine transporter ProP	732.6	05CSH	G	Carbohydrate transport and metabolism	METABOLISM
GZ065 _v1_0041	CDS	-1	46670	48472	no	aspS	Aspartate--tRNA(Asp/Asn) ligase	1180.2	01RXH	J	Translation, ribosomal structure and biogenesis	INFORMATION STORAGE AND PROCESSING
GZ065 _v1_0042	CDS	1	48604	49980	no		Ankyrin repeat domain protein	877.9	COG0666	S	Function unknown	POORLY CHARACTERIZED
GZ065 _v1_0043	CDS	-2	50041	52542	no	mutS	DNA mismatch repair protein MutS	1601.6	01QN0	L	Replication, recombination and repair	INFORMATION STORAGE AND PROCESSING
GZ065 _v1_0044	CDS	3	52656	55196	no	ankX	Phosphocholine transferase AnkX	1081.2	022RN	S	Function unknown	POORLY CHARACTERIZED
GZ065 _v1_0045	CDS	-2	55231	57321	no		Putative cytochrome c-type biogenesis protein related to CcmF	1271.1	01QRD	O	Posttranslational modification, protein turnover, chaperones	CELLULAR PROCESSES AND SIGNALING
GZ065 _v1_0047	CDS	-1	58934	59161	no		protein of unknown function	117.9	01QM8	L	Replication, recombination and repair	INFORMATION STORAGE AND PROCESSING
GZ065 _v1_0048	CDS	-3	59139	60614	no		transposase	766.1	08K22	L	Replication, recombination and repair	INFORMATION STORAGE AND PROCESSING
GZ065 _v1_0049	CDS	-1	60617	61195	no		DNA repair protein RadC	300.4	01QM8	L	Replication, recombination and repair	INFORMATION STORAGE AND PROCESSING
GZ065 _v1_0051	CDS	1	61867	63342	no		transposase	766.1	08K22	L	Replication, recombination and repair	INFORMATION STORAGE AND PROCESSING
GZ065 _v1_0052	CDS	2	63464	64570	no		D-alanyl-D-alanine carboxypeptidase	704.9	01Q5H	M	Cell wall/membrane/envelope biogenesis	CELLULAR PROCESSES AND SIGNALING
GZ065 _v1_0053	CDS	-2	64603	65961	no		DNA recombination protein RmuC	784.3	02CIM	S	Function unknown	POORLY CHARACTERIZED
GZ065 _v1_0054	CDS	-1	66233	67393	no		Outer membrane receptor proteins, mostly Fe transport	730.3	0289H	S	Function unknown	POORLY CHARACTERIZED
GZ065 _v1_0055	CDS	-3	67494	68297	no		conserved protein of unknown function	496.1	020XN	S	Function unknown	POORLY CHARACTERIZED
GZ065 _v1_0059	CDS	1	69163	71814	no	secA	Protein translocase subunit SecA	1674.8	01Q69	U	Intracellular trafficking, secretion, and vesicular transport	CELLULAR PROCESSES AND SIGNALING
GZ065 _v1_0060	CDS	1	72730	73818	no		transposase	501.5	07MUM	L	Replication, recombination and repair	INFORMATION STORAGE AND PROCESSING
GZ065 _v1_0063	CDS	-3	75588	76814	no	mtaB	Threonylcarbamoyladenosine tRNA methylthiotransferase MtaB	770	01SCS	J	Translation, ribosomal structure and biogenesis	INFORMATION STORAGE AND PROCESSING
GZ065 _v1_0065	CDS	-3	77232	78320	no		transposase	501.5	07MUM	L	Replication, recombination and repair	INFORMATION STORAGE AND PROCESSING
GZ065 _v1_0066	CDS	-1	78584	80146	no	murE	UDP-N-acetylmuramoyl-L-alanyl-D-glutamate--2,6-diaminopimelate ligase	1058.9	01R3J	M	Cell wall/membrane/envelope biogenesis	CELLULAR PROCESSES AND SIGNALING
GZ065 _v1_0067	CDS	-3	80115	81347	no	aar	L-alanine/L-glutamate racemase	830.9	01Q55	E	Amino acid transport and metabolism	METABOLISM
GZ065 _v1_0068	CDS	-2	81355	81657	no		putative BolA protein	177.6	024JR	T	Signal transduction mechanisms	CELLULAR PROCESSES AND SIGNALING
GZ065 _v1_0069	fCDS	-1	81710	83623	pseudo	dnaK	fragment of chaperone Hsp70, co-chaperone with DnaJ (part 2)	1209.5	01QYD	O	Posttranslational modification, protein turnover, chaperones	CELLULAR PROCESSES AND SIGNALING
GZ065 _v1_0070	CDS	-3	83697	84452	no		protein of unknown function	468.4	01QQ8	J	Translation, ribosomal structure and biogenesis	INFORMATION STORAGE AND PROCESSING
GZ065 _v1_0071	CDS	1	84472	84702	no		protein of unknown function	151.4	01QQ8	J	Translation, ribosomal structure and biogenesis	INFORMATION STORAGE AND PROCESSING
GZ065 _v1_0072	fCDS	3	84783	85076	pseudo	dnaK	fragment of chaperone Hsp70, co-chaperone with DnaJ (part 2)	174.9	01QYD	O	Posttranslational modification, protein turnover, chaperones	CELLULAR PROCESSES AND SIGNALING
GZ065 _v1_0073	fCDS	1	85057	85185	pseudo	dnaK	fragment of chaperone Hsp70, co-chaperone with DnaJ (part 2)	79.7	01QYD	O	Posttranslational modification, protein turnover, chaperones	CELLULAR PROCESSES AND SIGNALING
GZ065 _v1_0074	fCDS	3	85194	85577	pseudo	dnaK	fragment of chaperone Hsp70, co-chaperone with DnaJ (part 3)	252.7	01QYD	O	Posttranslational modification, protein turnover, chaperones	CELLULAR PROCESSES AND SIGNALING
GZ065 _v1_0075	fCDS	2	85580	85774	pseudo	dnaK	fragment of chaperone Hsp70, co-chaperone with DnaJ (part 4)	97.1	01QYD	O	Posttranslational modification, protein turnover, chaperones	CELLULAR PROCESSES AND SIGNALING
GZ065 _v1_0076	fCDS	1	85720	85917	pseudo	dnaK	fragment of chaperone Hsp70, co-chaperone with DnaJ (part 5)	98.2	01QYD	O	Posttranslational modification, protein turnover, chaperones	CELLULAR PROCESSES AND SIGNALING
GZ065 _v1_0078	fCDS	2	86102	86695	pseudo	dnaK	fragment of chaperone Hsp70, co-chaperone with DnaJ (part 6)	359.4	01QYD	O	Posttranslational modification, protein turnover, chaperones	CELLULAR PROCESSES AND SIGNALING
GZ065 _v1_0079	CDS	1	86728	87051	no		putative BolA protein	178.3	024JR	T	Signal transduction mechanisms	CELLULAR PROCESSES AND SIGNALING
GZ065 _v1_0080	CDS	2	87059	87361	no		protein of unknown function	165.6	01Q55	E	Amino acid transport and metabolism	METABOLISM
GZ065 _v1_0081	CDS	1	87358	87525	no		protein of unknown function	102.1	01Q55	E	Amino acid transport and metabolism	METABOLISM
GZ065 _v1_0082	fCDS	3	87522	87740	pseudo	metC	fragment of cystathionine beta-lyase, PLP-dependent (part 1)	112.8	01Q55	E	Amino acid transport and metabolism	METABOLISM
GZ065 _v1_0083	fCDS	3	87783	88097	pseudo	metC	fragment of cystathionine beta-lyase, PLP-dependent (part 2)	183.3	01Q55	E	Amino acid transport and metabolism	METABOLISM
GZ065 _v1_0084	fCDS	1	88102	88221	pseudo	metC	fragment of cystathionine beta-lyase, PLP-dependent (part 3)	81.3	01Q55	E	Amino acid transport and metabolism	METABOLISM
GZ065 _v1_0085	CDS	1	88261	88419	no		protein of unknown function	100.9	01R3J	M	Cell wall/membrane/envelope biogenesis	CELLULAR PROCESSES AND SIGNALING
GZ065 _v1_0086	CDS	2	88481	88636	no		protein of unknown function	85.5	01R3J	M	Cell wall/membrane/envelope biogenesis	CELLULAR PROCESSES AND SIGNALING
GZ065 _v1_0087	CDS	1	88714	88956	no		protein of unknown function	114	01R3J	M	Cell wall/membrane/envelope biogenesis	CELLULAR PROCESSES AND SIGNALING
GZ065 _v1_0088	CDS	2	89021	89167	no		protein of unknown function	66.6	01R3J	M	Cell wall/membrane/envelope biogenesis	CELLULAR PROCESSES AND SIGNALING
GZ065 _v1_0089	CDS	2	89216	89458	no		protein of unknown function	137.5	01R3J	M	Cell wall/membrane/envelope biogenesis	CELLULAR PROCESSES AND SIGNALING
GZ065 _v1_0090	CDS	1	89464	89985	no		protein of unknown function	212.6	01R3J	M	Cell wall/membrane/envelope biogenesis	CELLULAR PROCESSES AND SIGNALING
GZ065 _v1_0091	CDS	2	90092	90391	no		conserved protein of unknown function	140.6	07MUM	L	Replication, recombination and repair	INFORMATION STORAGE AND PROCESSING
GZ065 _v1_0092	CDS	1	90409	90699	no		protein of unknown function	162.5	07MUM	L	Replication, recombination and repair	INFORMATION STORAGE AND PROCESSING
GZ065 _v1_0093	CDS	-1	90683	92194	no		Ribonuclease E	973.8	01QQ8	J	Translation, ribosomal structure and biogenesis	INFORMATION STORAGE AND PROCESSING
GZ065 _v1_0094	CDS	1	92344	92544	no	rpmG	50S ribosomal protein L33	118.6	0XUIF	J	Translation, ribosomal structure and biogenesis	INFORMATION STORAGE AND PROCESSING
GZ065 _v1_0095	CDS	-3	92991	93713	no		Zinc ABC transporter, periplasmic-binding protein ZnuA	466.5	01SC8	P	Inorganic ion transport and metabolism	METABOLISM
GZ065 _v1_0096	CDS	3	93858	94589	no	znuC	Zinc import ATP-binding protein ZnuC	458.8	01SB6	P	Inorganic ion transport and metabolism	METABOLISM
GZ065 _v1_0097	CDS	2	94586	96007	no	ubiB	putative protein kinase UbiB	927.9	01SHX	H	Coenzyme transport and metabolism	METABOLISM
GZ065 _v1_0098	CDS	-2	96151	97833	no		ANK_REP_REGION domain-containing protein	96.7	0XP6Z	S	Function unknown	POORLY CHARACTERIZED
GZ065 _v1_0099	CDS	-1	97925	98872	no	trxB	thioredoxin reductase, FAD/NAD(P)-binding	616.7	01RJB	O	Posttranslational modification, protein turnover, chaperones	CELLULAR PROCESSES AND SIGNALING
GZ065 _v1_0100	CDS	-3	98859	99458	no	ahpC	Alkyl hydroperoxide reductase C	404.4	01SC2	O	Posttranslational modification, protein turnover, chaperones	CELLULAR PROCESSES AND SIGNALING
GZ065 _v1_0104	CDS	-2	102982	103740	no	tatC	Sec-independent protein translocase protein TatC	470.7	01RRU	U	Intracellular trafficking, secretion, and vesicular transport	CELLULAR PROCESSES AND SIGNALING
GZ065 _v1_0105	CDS	-2	103744	104715	no	gap	Glyceraldehyde-3-phosphate dehydrogenase	637.1	01QDR	G	Carbohydrate transport and metabolism	METABOLISM
GZ065 _v1_0109	CDS	2	107000	107533	no		HK97 family phage prohead protease	344.4	01ZN5	S	Function unknown	POORLY CHARACTERIZED
GZ065 _v1_0110	CDS	1	107635	109755	no		Chromosome segregation protein SMC	68.2	0IGHU	S	Function unknown	POORLY CHARACTERIZED
GZ065 _v1_0111	CDS	-1	109727	110323	no		protein of unknown function	365.9	01UVI	L	Replication, recombination and repair	INFORMATION STORAGE AND PROCESSING
GZ065 _v1_0112	CDS	-1	110360	111586	no		tRNA nucleotidyltransferase	793.1	01QWH	J	Translation, ribosomal structure and biogenesis	INFORMATION STORAGE AND PROCESSING
GZ065 _v1_0113	CDS	-2	111922	113751	no	bipA	GTP-binding protein	1183.7	01Q8R	T	Signal transduction mechanisms	CELLULAR PROCESSES AND SIGNALING
GZ065 _v1_0114	CDS	1	113974	115323	no	gltX	Glutamate--tRNA ligase 1	853.2	01RFQ	J	Translation, ribosomal structure and biogenesis	INFORMATION STORAGE AND PROCESSING
GZ065 _v1_0116	CDS	-2	115531	116550	no		Putative DNA polymerase III	656	COG1466	L	Replication, recombination and repair	INFORMATION STORAGE AND PROCESSING
GZ065 _v1_0118	CDS	-3	116853	117662	no		High-affinity zinc uptake system membrane protein znuB	441.8	02D0Z	P	Inorganic ion transport and metabolism	METABOLISM
GZ065 _v1_0119	CDS	-1	117656	118003	no		conserved protein of unknown function	191.4	08UIV	S	Function unknown	POORLY CHARACTERIZED
GZ065 _v1_0120	CDS	-1	118007	118873	no	ispE	4-diphosphocytidyl-2-C-methyl-D-erythritol kinase	537	01T5B	I	Lipid transport and metabolism	METABOLISM
GZ065 _v1_0121	CDS	1	118948	122220	no		Helicase, UvrD/Rep/AddA family	2000.3	01RWR	L	Replication, recombination and repair	INFORMATION STORAGE AND PROCESSING
GZ065 _v1_0122	CDS	-3	122280	122726	no		Cytochrome c-type biogenesis protein cycL precursor	249.6	01Y23	O	Posttranslational modification, protein turnover, chaperones	CELLULAR PROCESSES AND SIGNALING
GZ065 _v1_0124	CDS	-1	123686	124033	no	fdxB	2Fe-2S ferredoxin	236.5	01Y8G	C	Energy production and conversion	METABOLISM
GZ065 _v1_0125	CDS	-1	124274	126514	no		protein of unknown function	780.8	COG0484	O	Posttranslational modification, protein turnover, chaperones	CELLULAR PROCESSES AND SIGNALING
GZ065 _v1_0126	CDS	-3	126774	128072	no		Methionine transporter MetT	719.9	0254R	C	Energy production and conversion	METABOLISM
GZ065 _v1_0127	CDS	-1	128171	129922	no	dnaG	DNA primase	1011.9	01QJT	L	Replication, recombination and repair	INFORMATION STORAGE AND PROCESSING
GZ065 _v1_0128	CDS	2	130067	131233	no		Ribose 5-phosphate isomerase B	747.3	02DQC	H	Coenzyme transport and metabolism	METABOLISM
GZ065 _v1_0129	CDS	1	131341	132471	no		putative membrane protein	620.2	01ZDW	C	Energy production and conversion	METABOLISM
GZ065 _v1_0130	CDS	3	132471	133076	no		putative Inactive homolog of metal-dependent proteases, molecular chaperone	373.6	021M8	O	Posttranslational modification, protein turnover, chaperones	CELLULAR PROCESSES AND SIGNALING
GZ065 _v1_0131	CDS	-1	133046	133630	no		conserved protein of unknown function	113.6	230	S	Function unknown	POORLY CHARACTERIZED
GZ065 _v1_0132	CDS	3	133866	134576	no		Class II aldolase/adducin domain protein	463.4	01TSS	G	Carbohydrate transport and metabolism	METABOLISM
GZ065 _v1_0133	CDS	-2	134752	135399	no		Heme exporter protein B	381.3	0227X	O	Posttranslational modification, protein turnover, chaperones	CELLULAR PROCESSES AND SIGNALING
GZ065 _v1_0134	CDS	3	135507	135884	no		C4-type zinc finger protein, DksA/TraR family	239.6	01WX8	T	Signal transduction mechanisms	CELLULAR PROCESSES AND SIGNALING
GZ065 _v1_0135	CDS	3	135981	137069	no		transposase	501.5	07MUM	L	Replication, recombination and repair	INFORMATION STORAGE AND PROCESSING
GZ065 _v1_0137	CDS	-1	137558	138772	no		conserved protein of unknown function	701	COG0666	S	Function unknown	POORLY CHARACTERIZED
GZ065 _v1_0138	CDS	-2	138928	140208	no	ispG	4-hydroxy-3-methylbut-2-en-1-yl diphosphate synthase (flavodoxin)	831.6	01QDB	I	Lipid transport and metabolism	METABOLISM
GZ065 _v1_0139	CDS	-1	140225	140869	no		conserved protein of unknown function	342.4	0256V	S	Function unknown	POORLY CHARACTERIZED
GZ065 _v1_0141	CDS	-1	141785	143896	no	ftsK	DNA translocase FtsK	1309.7	01S3W	D	Cell cycle control, cell division, chromosome partitioning	CELLULAR PROCESSES AND SIGNALING
GZ065 _v1_0142	CDS	-1	143897	144175	no		YggT family protein	162.5	127D9	S	Function unknown	POORLY CHARACTERIZED
GZ065 _v1_0144	CDS	-3	144666	145094	no		Stringent starvation protein B domain protein	275.4	01ZKC	S	Function unknown	POORLY CHARACTERIZED
GZ065 _v1_0146	CDS	3	146001	146894	no		conserved protein of unknown function	99.8	090WZ	S	Function unknown	POORLY CHARACTERIZED
GZ065 _v1_0147	CDS	-2	146947	147960	no	obg	GTPase Obg	657.5	01R9S	S	Function unknown	POORLY CHARACTERIZED
GZ065 _v1_0148	CDS	-3	147948	149222	no	eno	enolase	796.2	01QKP	G	Carbohydrate transport and metabolism	METABOLISM
GZ065 _v1_0149	CDS	-1	149219	149521	no		conserved protein of unknown function	69.3	02CGG	C	Energy production and conversion	METABOLISM
GZ065 _v1_0149	CDS	-1	149219	149521	no		conserved protein of unknown function	69.3	02CGG	E	Amino acid transport and metabolism	METABOLISM
GZ065 _v1_0149	CDS	-1	149219	149521	no		conserved protein of unknown function	69.3	02CGG	H	Coenzyme transport and metabolism	METABOLISM
GZ065 _v1_0150	CDS	-1	149543	150541	no		UDP-N-acetylmuramate--alanine ligase	596.3	01Q95	M	Cell wall/membrane/envelope biogenesis	CELLULAR PROCESSES AND SIGNALING
GZ065 _v1_0151	CDS	-1	150551	151162	no		SURF1-like protein	387.9	01ZID	S	Function unknown	POORLY CHARACTERIZED
GZ065 _v1_0152	CDS	-3	151164	151640	no		Bacterioferritin	291.6	02DHR	P	Inorganic ion transport and metabolism	METABOLISM
GZ065 _v1_0153	CDS	-1	151694	152167	no		RDD domain-containing protein	196.4	0220J	S	Function unknown	POORLY CHARACTERIZED
GZ065 _v1_0154	CDS	-2	152167	152808	no		hydrolase, haloacid dehalogenase-like family	434.1	022NE	G	Carbohydrate transport and metabolism	METABOLISM
GZ065 _v1_0157	CDS	-3	157161	158549	no	fumC	fumarate hydratase (fumarase C),aerobic Class II	899	01R7V	C	Energy production and conversion	METABOLISM
GZ065 _v1_0158	CDS	-3	158742	160055	no		conserved protein of unknown function	427.6	0XUCG	S	Function unknown	POORLY CHARACTERIZED
GZ065 _v1_0159	CDS	-1	160367	163198	no		RecB family exonuclease	1632.1	0YHIJ	S	Function unknown	POORLY CHARACTERIZED
GZ065 _v1_0160	CDS	1	163306	166395	no		Phosphoribosylformylglycinamidine synthase, PurS subunit	1952.2	02EF6	F	Nucleotide transport and metabolism	METABOLISM
GZ065 _v1_0161	CDS	3	166473	166985	no		conserved membrane protein of unknown function	289.7	029GF	S	Function unknown	POORLY CHARACTERIZED
GZ065 _v1_0162	CDS	3	167400	168518	no	dnaJ	Chaperone protein DnaJ	738.8	01QDX	O	Posttranslational modification, protein turnover, chaperones	CELLULAR PROCESSES AND SIGNALING
GZ065 _v1_0163	CDS	1	168655	170322	no		Metallo-beta-lactamase family protein, RNA-specific	1047.3	01Q6A	S	Function unknown	POORLY CHARACTERIZED
GZ065 _v1_0164	CDS	3	170706	172025	no	tolB	Tol-Pal system protein TolB	815.5	01RGK	U	Intracellular trafficking, secretion, and vesicular transport	CELLULAR PROCESSES AND SIGNALING
GZ065 _v1_0165	CDS	-1	172064	172417	no		Aspartyl-tRNA(Asn) amidotransferase subunit C	229.2	024EP	J	Translation, ribosomal structure and biogenesis	INFORMATION STORAGE AND PROCESSING
GZ065 _v1_0166	CDS	-3	172407	173327	no	prs	Ribose-phosphate pyrophosphokinase	560.1	01QZG	F	Nucleotide transport and metabolism	METABOLISM
GZ065 _v1_0167	CDS	-1	173402	175051	no		Recombinase family protein	396.7	05C6I	L	Replication, recombination and repair	INFORMATION STORAGE AND PROCESSING
GZ065 _v1_0169	CDS	-2	175342	175581	no		protein of unknown function	136.7	069AG	S	Function unknown	POORLY CHARACTERIZED
GZ065 _v1_0170	CDS	3	175719	176144	no		conserved protein of unknown function	199.1	07MUM	L	Replication, recombination and repair	INFORMATION STORAGE AND PROCESSING
GZ065 _v1_0171	CDS	2	176192	176524	no		transposase	166.8	05GBY	L	Replication, recombination and repair	INFORMATION STORAGE AND PROCESSING
GZ065 _v1_0172	CDS	3	176472	176984	no		transposase	220.7	08VPG	L	Replication, recombination and repair	INFORMATION STORAGE AND PROCESSING
GZ065 _v1_0173	CDS	1	177166	177681	no		protein of unknown function	224.9	07MUM	L	Replication, recombination and repair	INFORMATION STORAGE AND PROCESSING
GZ065 _v1_0174	CDS	2	177731	178819	no		transposase	501.5	07MUM	L	Replication, recombination and repair	INFORMATION STORAGE AND PROCESSING
GZ065 _v1_0175	CDS	-1	178886	179074	no		protein of unknown function	82	069AG	S	Function unknown	POORLY CHARACTERIZED
GZ065 _v1_0176	CDS	-3	179100	179804	no		ANK_REP_REGION domain-containing protein	429.5	COG0666	S	Function unknown	POORLY CHARACTERIZED
GZ065 _v1_0177	CDS	-3	179973	180272	no		protein of unknown function	189.1	0221S	S	Function unknown	POORLY CHARACTERIZED
GZ065 _v1_0178	CDS	2	180569	181513	no		transposase	528.9	01XG2	L	Replication, recombination and repair	INFORMATION STORAGE AND PROCESSING
GZ065 _v1_0179	CDS	3	181860	183098	no		transposase	756.1	01UVI	L	Replication, recombination and repair	INFORMATION STORAGE AND PROCESSING
GZ065 _v1_0180	CDS	-2	183070	183495	no		protein of unknown function	183.7	0221S	S	Function unknown	POORLY CHARACTERIZED
GZ065 _v1_0181	CDS	-3	183579	183896	no		protein of unknown function	184.1	0221S	S	Function unknown	POORLY CHARACTERIZED
GZ065 _v1_0182	CDS	-1	183881	184672	no		Baseplate assembly protein J	451.4	01WMX	S	Function unknown	POORLY CHARACTERIZED
GZ065 _v1_0183	CDS	-2	184675	185010	no		Baseplate assembly protein W	201.8	020DT	S	Function unknown	POORLY CHARACTERIZED
GZ065 _v1_0184	CDS	-3	185013	185267	no		conserved protein of unknown function	159.5	021VK	S	Function unknown	POORLY CHARACTERIZED
GZ065 _v1_0185	CDS	-1	185264	185728	no		Phage baseplate assembly protein V	285.4	0233N	S	Function unknown	POORLY CHARACTERIZED
GZ065 _v1_0186	CDS	-3	185715	186188	no		conserved protein of unknown function	284.6	022BD	S	Function unknown	POORLY CHARACTERIZED
GZ065 _v1_0187	CDS	-1	186185	186712	no		conserved protein of unknown function	276.2	2468	S	Function unknown	POORLY CHARACTERIZED
GZ065 _v1_0189	CDS	-2	187087	188091	no		Major capsid protein	646	01QI6	S	Function unknown	POORLY CHARACTERIZED
GZ065 _v1_0190	CDS	-2	188116	188484	no		conserved protein of unknown function	203.8	024NW	S	Function unknown	POORLY CHARACTERIZED
GZ065 _v1_0191	CDS	-1	188531	189592	no		Capsid protein	565.5	01TP5	O	Posttranslational modification, protein turnover, chaperones	CELLULAR PROCESSES AND SIGNALING
GZ065 _v1_0191	CDS	-1	188531	189592	no		Capsid protein	565.5	01TP5	U	Intracellular trafficking, secretion, and vesicular transport	CELLULAR PROCESSES AND SIGNALING
GZ065 _v1_0192	CDS	-2	189607	191019	no		Phage portal protein	912.9	01QWW	S	Function unknown	POORLY CHARACTERIZED
GZ065 _v1_0193	CDS	-3	191016	191546	no	acm	Lyzozyme M1	209.9	03A74	M	Cell wall/membrane/envelope biogenesis	CELLULAR PROCESSES AND SIGNALING
GZ065 _v1_0194	CDS	-1	191729	192700	no		transposase	545.4	01XG2	L	Replication, recombination and repair	INFORMATION STORAGE AND PROCESSING
GZ065 _v1_0197	CDS	-1	193250	194443	no		protein of unknown function	813.5	01SF1	S	Function unknown	POORLY CHARACTERIZED
GZ065 _v1_0198	CDS	-3	194433	195068	no		protein of unknown function	425.6	01SF1	S	Function unknown	POORLY CHARACTERIZED
GZ065 _v1_0199	CDS	-1	195065	196531	no		Ankyrin repeat domain-containing protein	782.7	COG0666	S	Function unknown	POORLY CHARACTERIZED
GZ065 _v1_0200	CDS	-3	196551	197033	no		conserved protein of unknown function	279.6	065R2	S	Function unknown	POORLY CHARACTERIZED
GZ065 _v1_0201	CDS	-1	197069	198283	no		DNA methylase family protein	800	01QZS	L	Replication, recombination and repair	INFORMATION STORAGE AND PROCESSING
GZ065 _v1_0202	CDS	-3	198387	198845	no		Holliday junction resolvase	271.2	01XHP	S	Function unknown	POORLY CHARACTERIZED
GZ065 _v1_0204	CDS	1	199063	200295	no		Putative phage related protein	336.7	06T6K	S	Function unknown	POORLY CHARACTERIZED
GZ065 _v1_0205	CDS	2	200261	201376	no		conserved protein of unknown function	260	07A0F	S	Function unknown	POORLY CHARACTERIZED
GZ065 _v1_0206	CDS	-1	202007	204148	no		conserved protein of unknown function	940.6	07EFG	L	Replication, recombination and repair	INFORMATION STORAGE AND PROCESSING
GZ065 _v1_0207	CDS	-2	204184	205359	no		conserved protein of unknown function	254.6	026BV	L	Replication, recombination and repair	INFORMATION STORAGE AND PROCESSING
GZ065 _v1_0208	CDS	-3	205356	205847	no		Putative phage related protein	315.8	01SGR	S	Function unknown	POORLY CHARACTERIZED
GZ065 _v1_0209	CDS	-3	205881	206687	no		Putative phage related protein	518.1	026BV	L	Replication, recombination and repair	INFORMATION STORAGE AND PROCESSING
GZ065 _v1_0210	CDS	-1	206711	207523	no		Putative phage related protein	490.3	01TDJ	S	Function unknown	POORLY CHARACTERIZED
GZ065 _v1_0211	CDS	-3	207576	208064	no		RNA polymerase sigma factor	121.3	07FI7	K	Transcription	INFORMATION STORAGE AND PROCESSING
GZ065 _v1_0212	CDS	2	208316	208999	no		Putative phage related protein	397.5	024QW	S	Function unknown	POORLY CHARACTERIZED
GZ065 _v1_0213	CDS	2	209006	210940	no		Virulence-associated protein	1224.2	01S6C	S	Function unknown	POORLY CHARACTERIZED
GZ065 _v1_0214	CDS	2	210953	212137	no		vrlC protein - Dichelobacter nodosus	722.2	065Q7	S	Function unknown	POORLY CHARACTERIZED
GZ065 _v1_0218	CDS	2	214322	215506	no	gpFI	Putative prophage major tail sheath protein	746.9	01QKG	S	Function unknown	POORLY CHARACTERIZED
GZ065 _v1_0219	CDS	1	215527	215877	no		protein of unknown function	156.8	01YXA	S	Function unknown	POORLY CHARACTERIZED
GZ065 _v1_0220	CDS	3	216078	216584	no		Major tail tube protein	321.2	01YXA	S	Function unknown	POORLY CHARACTERIZED
GZ065 _v1_0221	CDS	-1	216722	217687	no		transposase	202.6	05T1S	L	Replication, recombination and repair	INFORMATION STORAGE AND PROCESSING
GZ065 _v1_0223	CDS	3	218271	219194	no		transposase	475.3	0213R	L	Replication, recombination and repair	INFORMATION STORAGE AND PROCESSING
GZ065 _v1_0224	CDS	1	219328	219585	no		conserved protein of unknown function	159.1	07ETK	S	Function unknown	POORLY CHARACTERIZED
GZ065 _v1_0226	CDS	2	219695	222001	no		Phage tail tape measure protein	1206.4	01TRR	S	Function unknown	POORLY CHARACTERIZED
GZ065 _v1_0227	CDS	3	222003	222350	no		Phage tail protein GpU	234.6	024W9	S	Function unknown	POORLY CHARACTERIZED
GZ065 _v1_0228	CDS	2	222347	222556	no		Phage tail protein	143.3	023XR	S	Function unknown	POORLY CHARACTERIZED
GZ065 _v1_0229	CDS	2	222557	223507	no		Phage tail protein	509.2	01W6T	S	Function unknown	POORLY CHARACTERIZED
GZ065 _v1_0230	CDS	2	223541	224056	no		ANK_REP_REGION domain-containing protein	240.4	0XUCG	S	Function unknown	POORLY CHARACTERIZED
GZ065 _v1_0232	CDS	1	224611	225915	no		Group II intron-encoded protein ltrA	725.7	01V4R	L	Replication, recombination and repair	INFORMATION STORAGE AND PROCESSING
GZ065 _v1_0234	CDS	3	226281	227216	no		Patatin-like phospholipase family protein	537	01XDY	S	Function unknown	POORLY CHARACTERIZED
GZ065 _v1_0235	CDS	-3	227283	228248	no		Putative transcriptional regulator	206.8	08IMG	K	Transcription	INFORMATION STORAGE AND PROCESSING
GZ065 _v1_0236	CDS	-3	228312	229532	no		conserved protein of unknown function	126.3	COG0666	S	Function unknown	POORLY CHARACTERIZED
GZ065 _v1_0237	CDS	-1	229847	230515	no		DNA repair protein RadC	430.3	05W5Q	L	Replication, recombination and repair	INFORMATION STORAGE AND PROCESSING
GZ065 _v1_0238	CDS	-2	230701	231615	no		Transcriptional regulator	202.6	08IMG	K	Transcription	INFORMATION STORAGE AND PROCESSING
GZ065 _v1_0239	CDS	2	231713	232642	no		transposase	435.6	0213R	L	Replication, recombination and repair	INFORMATION STORAGE AND PROCESSING
GZ065 _v1_0242	CDS	1	237979	240492	no		protein of unknown function	149.4	022RN	S	Function unknown	POORLY CHARACTERIZED
GZ065 _v1_0244	CDS	2	240662	241987	no		transposase	434.9	07T6M	L	Replication, recombination and repair	INFORMATION STORAGE AND PROCESSING
GZ065 _v1_0245	CDS	1	242011	242712	no		protein of unknown function	198.7	COG0666	S	Function unknown	POORLY CHARACTERIZED
GZ065 _v1_0248	CDS	-1	244115	244435	no		protein of unknown function	89	01QY9	L	Replication, recombination and repair	INFORMATION STORAGE AND PROCESSING
GZ065 _v1_0249	CDS	-2	244630	245292	no		exopolysaccharide synthesis protein ExoD-related protein	334.3	01X9M	S	Function unknown	POORLY CHARACTERIZED
GZ065 _v1_0251	CDS	1	246835	248073	no		transposase	756.1	01UVI	L	Replication, recombination and repair	INFORMATION STORAGE AND PROCESSING
GZ065 _v1_0252	CDS	1	248182	249420	no		transposase	756.1	01UVI	L	Replication, recombination and repair	INFORMATION STORAGE AND PROCESSING
GZ065 _v1_0253	CDS	-1	249392	250423	no		Integrase	481.9	07MUM	L	Replication, recombination and repair	INFORMATION STORAGE AND PROCESSING
GZ065 _v1_0255	CDS	2	250937	251119	no		conserved protein of unknown function	91.3	07MUM	L	Replication, recombination and repair	INFORMATION STORAGE AND PROCESSING
GZ065 _v1_0256	CDS	3	251088	251687	no		protein of unknown function	267.7	07MUM	L	Replication, recombination and repair	INFORMATION STORAGE AND PROCESSING
GZ065 _v1_0258	CDS	-1	251753	252637	no		protein of unknown function	552	01UVI	L	Replication, recombination and repair	INFORMATION STORAGE AND PROCESSING
GZ065 _v1_0259	CDS	-3	252579	252992	no		protein of unknown function	204.1	01UVI	L	Replication, recombination and repair	INFORMATION STORAGE AND PROCESSING
GZ065 _v1_0260	CDS	-2	253102	253437	no		protein of unknown function	212.6	01UVI	L	Replication, recombination and repair	INFORMATION STORAGE AND PROCESSING
GZ065 _v1_0261	CDS	-1	253457	253663	no		transposase	118.6	01UVI	L	Replication, recombination and repair	INFORMATION STORAGE AND PROCESSING
GZ065 _v1_0262	CDS	-3	253689	253850	no		protein of unknown function	101.3	01UVI	L	Replication, recombination and repair	INFORMATION STORAGE AND PROCESSING
GZ065 _v1_0263	CDS	-2	253804	254250	no		protein of unknown function	223.8	01UVI	L	Replication, recombination and repair	INFORMATION STORAGE AND PROCESSING
GZ065 _v1_0267	CDS	2	255872	256435	no		exopolysaccharide synthesis protein ExoD-related protein	252.7	01X9M	S	Function unknown	POORLY CHARACTERIZED
GZ065 _v1_0268	CDS	-3	256314	257213	no		Integrase	423.7	07MUM	L	Replication, recombination and repair	INFORMATION STORAGE AND PROCESSING
GZ065 _v1_0269	CDS	-2	257275	257790	no		protein of unknown function	286.2	01WMX	S	Function unknown	POORLY CHARACTERIZED
GZ065 _v1_0270	CDS	-3	257793	258128	no		Baseplate assembly protein W	200.3	020DT	S	Function unknown	POORLY CHARACTERIZED
GZ065 _v1_0271	CDS	-2	258151	258405	no		PAAR motif family protein	90.9	1228N	S	Function unknown	POORLY CHARACTERIZED
GZ065 _v1_0272	CDS	-1	258407	258871	no		Phage baseplate assembly protein V	285	0233N	S	Function unknown	POORLY CHARACTERIZED
GZ065 _v1_0273	CDS	-3	258858	259334	no		conserved protein of unknown function	278.9	022BD	S	Function unknown	POORLY CHARACTERIZED
GZ065 _v1_0274	CDS	-1	259331	259852	no		Phage tail protein	236.5	2468	S	Function unknown	POORLY CHARACTERIZED
GZ065 _v1_0276	CDS	-1	260156	261160	no		PUtative phage related protein	676	01QI6	S	Function unknown	POORLY CHARACTERIZED
GZ065 _v1_0277	CDS	-2	261190	261561	no		Putative phage related protein	229.9	024NW	S	Function unknown	POORLY CHARACTERIZED
GZ065 _v1_0278	CDS	-3	261636	262652	no		Peptidase_S49 domain-containing protein	572	01TP5	O	Posttranslational modification, protein turnover, chaperones	CELLULAR PROCESSES AND SIGNALING
GZ065 _v1_0278	CDS	-3	261636	262652	no		Peptidase_S49 domain-containing protein	572	01TP5	U	Intracellular trafficking, secretion, and vesicular transport	CELLULAR PROCESSES AND SIGNALING
GZ065 _v1_0279	CDS	-1	262676	264082	no		Phage portal protein	887.9	01QWW	S	Function unknown	POORLY CHARACTERIZED
GZ065 _v1_0280	CDS	-2	264079	264783	no		Lysozyme M1	229.6	03A74	M	Cell wall/membrane/envelope biogenesis	CELLULAR PROCESSES AND SIGNALING
GZ065 _v1_0282	CDS	-2	264997	266193	no		protein of unknown function	781.6	01SF1	S	Function unknown	POORLY CHARACTERIZED
GZ065 _v1_0283	CDS	-1	266183	266818	no		protein of unknown function	415.2	01SF1	S	Function unknown	POORLY CHARACTERIZED
GZ065 _v1_0284	CDS	-2	266818	268140	no	B2gp	Ankyrin motif protein	727.2	COG0666	S	Function unknown	POORLY CHARACTERIZED
GZ065 _v1_0285	CDS	-1	268127	268318	no		proteasome regulatory subunit p28	128.6	COG0666	S	Function unknown	POORLY CHARACTERIZED
GZ065 _v1_0286	CDS	-1	268322	268798	no		Phage Terminase small subunit	282.7	065R2	S	Function unknown	POORLY CHARACTERIZED
GZ065 _v1_0287	CDS	-3	268806	270026	no		Phage related DNA methylase	808.5	01QZS	L	Replication, recombination and repair	INFORMATION STORAGE AND PROCESSING
GZ065 _v1_0288	CDS	-2	270136	270603	no		Holliday junction resolvase	281.2	01XHP	S	Function unknown	POORLY CHARACTERIZED
GZ065 _v1_0290	CDS	1	270862	274398	no		Helicase	2298.9	01T3Y	L	Replication, recombination and repair	INFORMATION STORAGE AND PROCESSING
GZ065 _v1_0293	CDS	1	276877	277740	no		Putative phage related protein	580.1	07EFG	L	Replication, recombination and repair	INFORMATION STORAGE AND PROCESSING
GZ065 _v1_0294	CDS	1	277777	278934	no		protein of unknown function	771.9	07EFG	L	Replication, recombination and repair	INFORMATION STORAGE AND PROCESSING
GZ065 _v1_0296	CDS	-1	279404	280240	no	insF	transposase	241.5	05DQ6	L	Replication, recombination and repair	INFORMATION STORAGE AND PROCESSING
GZ065 _v1_0297	CDS	1	280222	280554	no		transposase	166.8	05GBY	L	Replication, recombination and repair	INFORMATION STORAGE AND PROCESSING
GZ065 _v1_0298	CDS	2	280502	281014	no		transposase	220.7	08VPG	L	Replication, recombination and repair	INFORMATION STORAGE AND PROCESSING
GZ065 _v1_0299	CDS	1	281011	281433	no		protein of unknown function	247.7	0XUCG	S	Function unknown	POORLY CHARACTERIZED
GZ065 _v1_0301	CDS	1	281749	282672	no		Patatin family protein	544.3	01XDY	S	Function unknown	POORLY CHARACTERIZED
GZ065 _v1_0304	CDS	-1	283421	284398	no		Transcriptional regulator	231.9	08WRK	K	Transcription	INFORMATION STORAGE AND PROCESSING
GZ065 _v1_0305	CDS	-3	284445	285359	no		putative Transcriptional regulator	347.1	0XUC3	K	Transcription	INFORMATION STORAGE AND PROCESSING
GZ065 _v1_0307	CDS	-1	285908	287233	no		transposase	434.9	07T6M	L	Replication, recombination and repair	INFORMATION STORAGE AND PROCESSING
GZ065 _v1_0309	CDS	-1	287528	288853	no		transposase	434.9	07T6M	L	Replication, recombination and repair	INFORMATION STORAGE AND PROCESSING
GZ065 _v1_0311	CDS	-1	289148	290473	no		transposase	434.9	07T6M	L	Replication, recombination and repair	INFORMATION STORAGE AND PROCESSING
GZ065 _v1_0313	CDS	-1	290768	292093	no		transposase	438	07T6M	L	Replication, recombination and repair	INFORMATION STORAGE AND PROCESSING
GZ065 _v1_0314	CDS	-3	292389	292883	no		transposase	162.5	07T6M	L	Replication, recombination and repair	INFORMATION STORAGE AND PROCESSING
GZ065 _v1_0315	CDS	2	293333	293827	no		transposase	162.5	07T6M	L	Replication, recombination and repair	INFORMATION STORAGE AND PROCESSING
GZ065 _v1_0316	CDS	3	294123	295400	no		transposase	427.9	07T6M	L	Replication, recombination and repair	INFORMATION STORAGE AND PROCESSING
GZ065 _v1_0318	CDS	2	295742	296878	no		transposase	367.9	07T6M	L	Replication, recombination and repair	INFORMATION STORAGE AND PROCESSING
GZ065 _v1_0321	CDS	2	297416	298687	no		transposase	404.4	07T6M	L	Replication, recombination and repair	INFORMATION STORAGE AND PROCESSING
GZ065 _v1_0322	CDS	-2	298948	300039	no		protein of unknown function	339	07T6M	L	Replication, recombination and repair	INFORMATION STORAGE AND PROCESSING
GZ065 _v1_0324	CDS	-2	301210	301875	no		DNA repair protein RadC	267.3	05W5Q	L	Replication, recombination and repair	INFORMATION STORAGE AND PROCESSING
GZ065 _v1_0325	CDS	-2	302047	302976	no		Transcriptional regulator	496.9	0XUC3	K	Transcription	INFORMATION STORAGE AND PROCESSING
GZ065 _v1_0326	CDS	2	303347	304276	no		transposase	580.9	0213R	L	Replication, recombination and repair	INFORMATION STORAGE AND PROCESSING
GZ065 _v1_0328	CDS	-3	304614	312947	no		protein of unknown function	379	05JXB	K	Transcription	INFORMATION STORAGE AND PROCESSING
GZ065 _v1_0328	CDS	-3	304614	312947	no		protein of unknown function	379	05JXB	T	Signal transduction mechanisms	CELLULAR PROCESSES AND SIGNALING
GZ065 _v1_0332	CDS	3	315771	316196	no		protein of unknown function	224.2	01X9M	S	Function unknown	POORLY CHARACTERIZED
GZ065 _v1_0333	CDS	2	316196	316426	no		protein of unknown function	115.5	01X9M	S	Function unknown	POORLY CHARACTERIZED
GZ065 _v1_0334	CDS	-1	316751	317098	no		protein of unknown function	68.2	022RN	S	Function unknown	POORLY CHARACTERIZED
GZ065 _v1_0342	CDS	1	320068	320538	no		protein of unknown function	180.6	01WZ6	F	Nucleotide transport and metabolism	METABOLISM
GZ065 _v1_0342	CDS	1	320068	320538	no		protein of unknown function	180.6	01WZ6	J	Translation, ribosomal structure and biogenesis	INFORMATION STORAGE AND PROCESSING
GZ065 _v1_0343	CDS	-2	320356	320625	no		protein of unknown function	125.6	01WZ6	F	Nucleotide transport and metabolism	METABOLISM
GZ065 _v1_0343	CDS	-2	320356	320625	no		protein of unknown function	125.6	01WZ6	J	Translation, ribosomal structure and biogenesis	INFORMATION STORAGE AND PROCESSING
GZ065 _v1_0347	CDS	3	322962	324287	no		conserved protein of unknown function	100.9	022RN	S	Function unknown	POORLY CHARACTERIZED
GZ065 _v1_0348	CDS	-1	324476	325132	no		exopolysaccharide synthesis protein ExoD-related protein	340.5	01X9M	S	Function unknown	POORLY CHARACTERIZED
GZ065 _v1_0350	CDS	-3	326742	327020	no		protein of unknown function	166.4	01UVI	L	Replication, recombination and repair	INFORMATION STORAGE AND PROCESSING
GZ065 _v1_0351	CDS	2	327077	328315	no		transposase	756.1	01UVI	L	Replication, recombination and repair	INFORMATION STORAGE AND PROCESSING
GZ065 _v1_0352	CDS	-1	328295	329329	no		transposase	598.2	01UVI	L	Replication, recombination and repair	INFORMATION STORAGE AND PROCESSING
GZ065 _v1_0354	CDS	-1	330011	331540	no		protein of unknown function	112.5	02FS4	S	Function unknown	POORLY CHARACTERIZED
GZ065 _v1_0355	CDS	-1	331697	333187	no		Site-specific recombinase, resolvase family	902.5	01SH7	L	Replication, recombination and repair	INFORMATION STORAGE AND PROCESSING
GZ065 _v1_0356	CDS	-2	333190	333621	no		conserved protein of unknown function	248.1	01X4M	S	Function unknown	POORLY CHARACTERIZED
GZ065 _v1_0357	CDS	-1	333626	334123	no		ANK_REP_REGION domain-containing protein	238.8	069AG	S	Function unknown	POORLY CHARACTERIZED
GZ065 _v1_0358	CDS	-2	334162	334899	no		Ankyrin repeat domain-containing protein	418.3	COG0666	S	Function unknown	POORLY CHARACTERIZED
GZ065 _v1_0359	CDS	-2	335068	336234	no		Phage tail protein	715.7	0221S	S	Function unknown	POORLY CHARACTERIZED
GZ065 _v1_0360	CDS	-3	336498	337289	no		Baseplate assembly protein J	450.7	01WMX	S	Function unknown	POORLY CHARACTERIZED
GZ065 _v1_0361	CDS	-1	337292	337627	no		Baseplate assembly protein W	185.7	020DT	S	Function unknown	POORLY CHARACTERIZED
GZ065 _v1_0362	CDS	-2	337633	337887	no		Putative phage related protein	94	021VK	S	Function unknown	POORLY CHARACTERIZED
GZ065 _v1_0363	CDS	-3	337893	338357	no		Baseplate assembly protein GpV	276.9	0233N	S	Function unknown	POORLY CHARACTERIZED
GZ065 _v1_0364	CDS	-2	338344	338814	no		conserved protein of unknown function	277.7	022BD	S	Function unknown	POORLY CHARACTERIZED
GZ065 _v1_0365	CDS	-3	338811	339302	no		conserved protein of unknown function	261.2	2468	S	Function unknown	POORLY CHARACTERIZED
GZ065 _v1_0367	CDS	-2	339610	340614	no		Major capsid protein E	673.3	01QI6	S	Function unknown	POORLY CHARACTERIZED
GZ065 _v1_0368	CDS	-1	340658	341029	no		Putative phage related protein	229.9	024NW	S	Function unknown	POORLY CHARACTERIZED
GZ065 _v1_0369	CDS	-2	341104	342141	no		Capsid protein	585.9	01TP5	O	Posttranslational modification, protein turnover, chaperones	CELLULAR PROCESSES AND SIGNALING
GZ065 _v1_0369	CDS	-2	341104	342141	no		Capsid protein	585.9	01TP5	U	Intracellular trafficking, secretion, and vesicular transport	CELLULAR PROCESSES AND SIGNALING
GZ065 _v1_0370	CDS	-3	342141	343547	no		Phage portal protein, lambda family	909.4	01QWW	S	Function unknown	POORLY CHARACTERIZED
GZ065 _v1_0372	CDS	-2	343762	344964	no		protein of unknown function	822.4	01SF1	S	Function unknown	POORLY CHARACTERIZED
GZ065 _v1_0373	CDS	-1	344954	345589	no		protein of unknown function	425.6	01SF1	S	Function unknown	POORLY CHARACTERIZED
GZ065 _v1_0374	CDS	-2	345586	347052	no		Ankyrin repeat domain-containing protein	782.7	COG0666	S	Function unknown	POORLY CHARACTERIZED
GZ065 _v1_0375	CDS	-1	347072	347554	no		conserved protein of unknown function	279.6	065R2	S	Function unknown	POORLY CHARACTERIZED
GZ065 _v1_0376	CDS	-2	347590	348804	no		DNA methylase family protein	800	01QZS	L	Replication, recombination and repair	INFORMATION STORAGE AND PROCESSING
GZ065 _v1_0377	CDS	-1	348908	349363	no		Holliday junction resolvase	275.4	01XHP	S	Function unknown	POORLY CHARACTERIZED
GZ065 _v1_0378	CDS	3	349893	350915	no		Cell filamentation protein Fic	430.3	COG3943	S	Function unknown	POORLY CHARACTERIZED
GZ065 _v1_0379	CDS	-2	351733	353223	no		protein of unknown function	727.6	07EFG	L	Replication, recombination and repair	INFORMATION STORAGE AND PROCESSING
GZ065 _v1_0380	CDS	-2	353659	354603	no	B2gp	transposase	497.3	01XG2	L	Replication, recombination and repair	INFORMATION STORAGE AND PROCESSING
GZ065 _v1_0382	CDS	-1	355013	355933	no		putative transcriptional regulator	508.8	067QW	K	Transcription	INFORMATION STORAGE AND PROCESSING
GZ065 _v1_0383	CDS	-1	356030	357166	no		conserved protein of unknown function	120.9	COG0666	S	Function unknown	POORLY CHARACTERIZED
GZ065 _v1_0384	CDS	-1	357299	357955	no		DNA repair protein RadC	408.7	05W5Q	L	Replication, recombination and repair	INFORMATION STORAGE AND PROCESSING
GZ065 _v1_0385	CDS	-1	358121	358642	no		protein of unknown function	290.8	0XUC3	K	Transcription	INFORMATION STORAGE AND PROCESSING
GZ065 _v1_0386	CDS	-2	358924	359868	no		transposase	528.9	01XG2	L	Replication, recombination and repair	INFORMATION STORAGE AND PROCESSING
GZ065 _v1_0387	CDS	-2	360073	360444	no		protein of unknown function	172.2	0XUC3	K	Transcription	INFORMATION STORAGE AND PROCESSING
GZ065 _v1_0388	CDS	1	360574	361494	no		transposase	476.9	0213R	L	Replication, recombination and repair	INFORMATION STORAGE AND PROCESSING
GZ065 _v1_0389	CDS	-3	361593	372023	no		conserved protein of unknown function	262.3	0AFU1	M	Cell wall/membrane/envelope biogenesis	CELLULAR PROCESSES AND SIGNALING
GZ065 _v1_0391	CDS	2	374045	377176	no		protein of unknown function	341.3	COG0666	S	Function unknown	POORLY CHARACTERIZED
GZ065 _v1_0394	CDS	-3	378579	378899	no		protein of unknown function	89	01QY9	L	Replication, recombination and repair	INFORMATION STORAGE AND PROCESSING
GZ065 _v1_0395	CDS	-1	379094	379756	no		exopolysaccharide synthesis protein ExoD-related protein	335.9	01X9M	S	Function unknown	POORLY CHARACTERIZED
GZ065 _v1_0397	CDS	2	380798	381742	no		transposase	528.9	01XG2	L	Replication, recombination and repair	INFORMATION STORAGE AND PROCESSING
GZ065 _v1_0399	CDS	-3	382611	383117	no		protein of unknown function	224.6	07MUM	L	Replication, recombination and repair	INFORMATION STORAGE AND PROCESSING
GZ065 _v1_0400	CDS	3	383202	384290	no		transposase	501.5	07MUM	L	Replication, recombination and repair	INFORMATION STORAGE AND PROCESSING
GZ065 _v1_0402	CDS	-2	385639	386043	no		protein of unknown function	242.7	01SH7	L	Replication, recombination and repair	INFORMATION STORAGE AND PROCESSING
GZ065 _v1_0403	CDS	-2	386089	388488	no		protein of unknown function	263.5	2360	S	Function unknown	POORLY CHARACTERIZED
GZ065 _v1_0404	CDS	3	388563	390038	no		transposase	766.1	08K22	L	Replication, recombination and repair	INFORMATION STORAGE AND PROCESSING
GZ065 _v1_0405	CDS	-1	390074	391228	no		conserved protein of unknown function	146.7	069AG	S	Function unknown	POORLY CHARACTERIZED
GZ065 _v1_0406	CDS	1	391321	392415	no	ychF	putative GTP-binding protein	685.6	01Q6F	J	Translation, ribosomal structure and biogenesis	INFORMATION STORAGE AND PROCESSING
GZ065 _v1_0408	CDS	-1	394007	394930	no	glpX	Fructose-1,6-bisphosphatase class 2	584.7	01QWK	G	Carbohydrate transport and metabolism	METABOLISM
GZ065 _v1_0410	CDS	1	397162	397899	no		Iron(III)-transport ATP-binding protein sfuC	480.3	01R3K	P	Inorganic ion transport and metabolism	METABOLISM
GZ065 _v1_0411	CDS	3	398040	398207	no	tatA	Sec-independent protein translocase protein TatA	106.7	067S4	U	Intracellular trafficking, secretion, and vesicular transport	CELLULAR PROCESSES AND SIGNALING
GZ065 _v1_0413	CDS	2	398495	399583	no		transposase	501.5	07MUM	L	Replication, recombination and repair	INFORMATION STORAGE AND PROCESSING
GZ065 _v1_0414	CDS	3	399606	400184	no		exopolysaccharide synthesis protein ExoD-related protein	344.4	01X9M	S	Function unknown	POORLY CHARACTERIZED
GZ065 _v1_0415	CDS	3	400299	400955	no		exopolysaccharide synthesis protein ExoD-related protein	408.7	01X9M	S	Function unknown	POORLY CHARACTERIZED
GZ065 _v1_0416	CDS	1	400948	402342	no	cysS	Cysteine--tRNA ligase	911.8	01QBE	J	Translation, ribosomal structure and biogenesis	INFORMATION STORAGE AND PROCESSING
GZ065 _v1_0417	CDS	2	402293	402724	no		conserved membrane protein of unknown function	260.8	023CF	S	Function unknown	POORLY CHARACTERIZED
GZ065 _v1_0418	CDS	-1	402755	405694	no		Large exoproteins involved in heme utilization or adhesion	1730.3	01RS1	S	Function unknown	POORLY CHARACTERIZED
GZ065 _v1_0419	CDS	-3	405687	406124	no	rnhA	ribonuclease HI, degrades RNA of DNA-RNA hybrids	280.4	01WY3	L	Replication, recombination and repair	INFORMATION STORAGE AND PROCESSING
GZ065 _v1_0420	CDS	-2	406300	407187	no	ctaB	Protoheme IX farnesyltransferase	531.2	01RIY	O	Posttranslational modification, protein turnover, chaperones	CELLULAR PROCESSES AND SIGNALING
GZ065 _v1_0421	CDS	-1	407189	408739	no	ctaD	putative cytochrome c oxidase subunit 1	1015.8	01Q8J	C	Energy production and conversion	METABOLISM
GZ065 _v1_0422	CDS	-1	408755	409519	no		Cytochrome c oxidase polypeptide II	500	01RN9	C	Energy production and conversion	METABOLISM
GZ065 _v1_0423	CDS	-1	410036	411547	no		Membrane fusion protein (MFP) family protein	932.2	01R2Q	U	Intracellular trafficking, secretion, and vesicular transport	CELLULAR PROCESSES AND SIGNALING
GZ065 _v1_0424	CDS	-3	411702	412130	no		conserved membrane protein of unknown function	268.5	0202I	S	Function unknown	POORLY CHARACTERIZED
GZ065 _v1_0425	CDS	2	412196	413176	no	pdhA	Pyruvate dehydrogenase E1 component subunit alpha	629.8	02EIW	C	Energy production and conversion	METABOLISM
GZ065 _v1_0426	CDS	3	413382	414812	no	gatB	Aspartyl/glutamyl-tRNA(Asn/Gln) amidotransferase subunit B	887.9	01QWF	J	Translation, ribosomal structure and biogenesis	INFORMATION STORAGE AND PROCESSING
GZ065 _v1_0427	CDS	-3	415026	415862	no		Integrase	546.6	02EBS	L	Replication, recombination and repair	INFORMATION STORAGE AND PROCESSING
GZ065 _v1_0428	CDS	-1	415949	417328	no	lpd	Dihydrolipoyl dehydrogenase	845.1	01QSC	C	Energy production and conversion	METABOLISM
GZ065 _v1_0429	CDS	-3	417321	418430	no		PQQ enzyme repeat family protein	711.1	01SWB	M	Cell wall/membrane/envelope biogenesis	CELLULAR PROCESSES AND SIGNALING
GZ065 _v1_0431	CDS	2	419042	420046	no		membrane protein of unknown function	632.9	01VSS	S	Function unknown	POORLY CHARACTERIZED
GZ065 _v1_0433	CDS	1	420961	423525	no	valS	Valine--tRNA ligase	1605.1	01QTX	J	Translation, ribosomal structure and biogenesis	INFORMATION STORAGE AND PROCESSING
GZ065 _v1_0435	CDS	3	424227	425171	no		transposase	528.9	01XG2	L	Replication, recombination and repair	INFORMATION STORAGE AND PROCESSING
GZ065 _v1_0436	CDS	2	425423	427081	no		Exonuclease SbcC	66.6	0J54P	S	Function unknown	POORLY CHARACTERIZED
GZ065 _v1_0437	CDS	3	427131	428219	no		transposase	501.5	07MUM	L	Replication, recombination and repair	INFORMATION STORAGE AND PROCESSING
GZ065 _v1_0438	CDS	1	428434	429600	no		Exonuclease SbcC	62.4	008CK	S	Function unknown	POORLY CHARACTERIZED
GZ065 _v1_0439	CDS	2	429644	430324	no	pyrF	Orotidine 5'-phosphate decarboxylase	438.3	01SNA	F	Nucleotide transport and metabolism	METABOLISM
GZ065 _v1_0441	CDS	2	431216	432301	no		Capsid protein	691	01SUP	S	Function unknown	POORLY CHARACTERIZED
GZ065 _v1_0442	CDS	-3	432312	433400	no		transposase	501.5	07MUM	L	Replication, recombination and repair	INFORMATION STORAGE AND PROCESSING
GZ065 _v1_0444	CDS	-3	434142	434261	no		protein of unknown function	63.5	01SUP	S	Function unknown	POORLY CHARACTERIZED
GZ065 _v1_0445	CDS	1	434308	435396	no		transposase	501.5	07MUM	L	Replication, recombination and repair	INFORMATION STORAGE AND PROCESSING
GZ065 _v1_0446	CDS	1	435565	437286	no		conserved protein of unknown function	354.8	COG0484	O	Posttranslational modification, protein turnover, chaperones	CELLULAR PROCESSES AND SIGNALING
GZ065 _v1_0447	CDS	3	437499	438287	no	dapB	4-hydroxy-tetrahydrodipicolinate reductase	513.5	01QV8	E	Amino acid transport and metabolism	METABOLISM
GZ065 _v1_0448	CDS	2	438284	439042	no	pstB	phosphate transporter subunit ; ATP-binding component of ABC superfamily	509.6	01Q6S	P	Inorganic ion transport and metabolism	METABOLISM
GZ065 _v1_0450	CDS	-1	440222	441409	no	dxr	1-deoxy-D-xylulose 5-phosphate reductoisomerase	708.4	01RA6	I	Lipid transport and metabolism	METABOLISM
GZ065 _v1_0453	CDS	3	443925	445184	no	proS	Proline--tRNA ligase	828.9	01QAI	J	Translation, ribosomal structure and biogenesis	INFORMATION STORAGE AND PROCESSING
GZ065 _v1_0454	CDS	2	445181	445552	no	acpS	Holo-[acyl-carrier-protein] synthase	239.6	01X72	I	Lipid transport and metabolism	METABOLISM
GZ065 _v1_0455	CDS	-2	445612	446700	no		transposase	501.5	07MUM	L	Replication, recombination and repair	INFORMATION STORAGE AND PROCESSING
GZ065 _v1_0457	CDS	-3	447417	447806	no		conserved protein of unknown function	253.8	021JF	S	Function unknown	POORLY CHARACTERIZED
GZ065 _v1_0458	CDS	-2	447772	448182	no		conserved protein of unknown function	64.7	023KD	S	Function unknown	POORLY CHARACTERIZED
GZ065 _v1_0459	CDS	-2	448564	449094	no		Phage head-tail connector protein	343.2	024MG	S	Function unknown	POORLY CHARACTERIZED
GZ065 _v1_0462	CDS	1	450244	450705	no	dut	Deoxyuridine 5'-triphosphate nucleotidohydrolase	276.6	01Y0N	F	Nucleotide transport and metabolism	METABOLISM
GZ065 _v1_0465	CDS	-2	451519	452001	no		Transcription termination protein NusB	305.1	023DB	K	Transcription	INFORMATION STORAGE AND PROCESSING
GZ065 _v1_0466	CDS	-3	452001	452429	no	ribH	6,7-dimethyl-8-ribityllumazine synthase	251.5	01YYW	H	Coenzyme transport and metabolism	METABOLISM
GZ065 _v1_0467	CDS	-2	452407	454107	no	yidC	Membrane protein insertase YidC	1080.1	01QQ3	U	Intracellular trafficking, secretion, and vesicular transport	CELLULAR PROCESSES AND SIGNALING
GZ065 _v1_0468	CDS	3	454221	454745	no		Transporter	330.9	01WYF	S	Function unknown	POORLY CHARACTERIZED
GZ065 _v1_0469	CDS	-2	454810	455517	no		transposase	240.7	01QPX	L	Replication, recombination and repair	INFORMATION STORAGE AND PROCESSING
GZ065 _v1_0471	CDS	-3	455751	456101	no		protein of unknown function	205.3	01UVI	L	Replication, recombination and repair	INFORMATION STORAGE AND PROCESSING
GZ065 _v1_0476	CDS	1	458191	459516	no		conserved protein of unknown function	100.9	022RN	S	Function unknown	POORLY CHARACTERIZED
GZ065 _v1_0477	CDS	-3	459705	460361	no		exopolysaccharide synthesis protein ExoD-related protein	342	01X9M	S	Function unknown	POORLY CHARACTERIZED
GZ065 _v1_0480	CDS	-3	463842	465317	no		Site-specific recombinase, resolvase family	905.6	01SH7	L	Replication, recombination and repair	INFORMATION STORAGE AND PROCESSING
GZ065 _v1_0481	CDS	-1	465320	465751	no		conserved protein of unknown function	260.4	01X4M	S	Function unknown	POORLY CHARACTERIZED
GZ065 _v1_0482	CDS	-3	465756	466229	no		Ankyrin repeat domain-containing protein	275.4	069AG	S	Function unknown	POORLY CHARACTERIZED
GZ065 _v1_0483	CDS	-2	466255	466983	no		Ankyrin repeat family protein	429.9	COG0666	S	Function unknown	POORLY CHARACTERIZED
GZ065 _v1_0484	CDS	-3	467151	467612	no		protein of unknown function	287.3	0221S	S	Function unknown	POORLY CHARACTERIZED
GZ065 _v1_0485	CDS	3	467778	468611	no		transposase	387.9	08TM4	L	Replication, recombination and repair	INFORMATION STORAGE AND PROCESSING
GZ065 _v1_0486	CDS	2	468728	468937	no		protein of unknown function	125.6	01XDY	S	Function unknown	POORLY CHARACTERIZED
GZ065 _v1_0487	CDS	-1	469043	469936	no		putative transcriptional regulator	219.5	08WRK	K	Transcription	INFORMATION STORAGE AND PROCESSING
GZ065 _v1_0488	CDS	-2	469987	470907	no		putative transcriptional regulator	520.4	06V2S	K	Transcription	INFORMATION STORAGE AND PROCESSING
GZ065 _v1_0489	CDS	-2	471004	472140	no		conserved protein of unknown function	120.9	COG0666	S	Function unknown	POORLY CHARACTERIZED
GZ065 _v1_0490	CDS	-2	472273	472929	no		DNA repair protein RadC	408.7	05W5Q	L	Replication, recombination and repair	INFORMATION STORAGE AND PROCESSING
GZ065 _v1_0491	CDS	-2	473095	474003	no		conserved protein of unknown function	476.9	0XUC3	K	Transcription	INFORMATION STORAGE AND PROCESSING
GZ065 _v1_0492	CDS	1	474133	475077	no		transposase	473.4	0213R	L	Replication, recombination and repair	INFORMATION STORAGE AND PROCESSING
GZ065 _v1_0493	CDS	-3	475176	483686	no		protein of unknown function	320.5	COG0666	S	Function unknown	POORLY CHARACTERIZED
GZ065 _v1_0495	CDS	2	485726	488191	no		protein of unknown function	151.8	0XP6Z	S	Function unknown	POORLY CHARACTERIZED
GZ065 _v1_0496	CDS	3	488637	489725	no		transposase	501.5	07MUM	L	Replication, recombination and repair	INFORMATION STORAGE AND PROCESSING
GZ065 _v1_0497	CDS	-2	489736	490935	no		transposase	618.6	08K22	L	Replication, recombination and repair	INFORMATION STORAGE AND PROCESSING
GZ065 _v1_0498	CDS	3	491010	491807	no		Phage late control gene d protein GpD	510.8	01W6T	S	Function unknown	POORLY CHARACTERIZED
GZ065 _v1_0499	CDS	1	491860	492393	no		Ankyrin repeat domain protein	230.3	0XUCG	S	Function unknown	POORLY CHARACTERIZED
GZ065 _v1_0501	CDS	3	492714	493643	no		Patatin family protein	539.7	01XDY	S	Function unknown	POORLY CHARACTERIZED
GZ065 _v1_0502	CDS	-3	493710	494675	no		Putative transcriptional regulator	206.8	08IMG	K	Transcription	INFORMATION STORAGE AND PROCESSING
GZ065 _v1_0503	CDS	-3	494739	495959	no		conserved protein of unknown function	126.3	COG0666	S	Function unknown	POORLY CHARACTERIZED
GZ065 _v1_0504	CDS	-1	496274	496942	no		DNA repair protein RadC	430.3	05W5Q	L	Replication, recombination and repair	INFORMATION STORAGE AND PROCESSING
GZ065 _v1_0505	CDS	-2	497128	498033	no		Transcriptional regulator	209.1	08IMG	K	Transcription	INFORMATION STORAGE AND PROCESSING
GZ065 _v1_0507	CDS	1	498163	499044	no		transposase	517.7	0213R	L	Replication, recombination and repair	INFORMATION STORAGE AND PROCESSING
GZ065 _v1_0508	CDS	-3	499398	512504	no		protein of unknown function	603.6	COG0666	S	Function unknown	POORLY CHARACTERIZED
GZ065 _v1_0513	CDS	-3	517191	518255	no		protein of unknown function	637.9	01SH7	L	Replication, recombination and repair	INFORMATION STORAGE AND PROCESSING
GZ065 _v1_0514	CDS	-3	518268	518675	no		protein of unknown function	174.1	01QKY	L	Replication, recombination and repair	INFORMATION STORAGE AND PROCESSING
GZ065 _v1_0515	CDS	-1	518831	519202	no	rnhA	Ribonuclease H	248.1	01WY3	L	Replication, recombination and repair	INFORMATION STORAGE AND PROCESSING
GZ065 _v1_0516	CDS	2	519626	520495	no		transposase	512.3	0213R	L	Replication, recombination and repair	INFORMATION STORAGE AND PROCESSING
GZ065 _v1_0517	CDS	-1	520724	521812	no		transposase	501.5	07MUM	L	Replication, recombination and repair	INFORMATION STORAGE AND PROCESSING
GZ065 _v1_0518	CDS	3	521859	522404	no		protein of unknown function	232.3	07MUM	L	Replication, recombination and repair	INFORMATION STORAGE AND PROCESSING
GZ065 _v1_0519	CDS	-2	522502	523449	no		protein of unknown function	586.6	01SH7	L	Replication, recombination and repair	INFORMATION STORAGE AND PROCESSING
GZ065 _v1_0520	CDS	-1	523439	523870	no		Putative phage related protein	255.8	01X4M	S	Function unknown	POORLY CHARACTERIZED
GZ065 _v1_0521	CDS	-3	523875	524324	no		Ankyrin repeat domain protein	279.6	069AG	S	Function unknown	POORLY CHARACTERIZED
GZ065 _v1_0522	CDS	-2	524350	525048	no		ANK_REP_REGION domain-containing protein	428.3	COG0666	S	Function unknown	POORLY CHARACTERIZED
GZ065 _v1_0523	CDS	-2	525217	525516	no		protein of unknown function	189.1	0221S	S	Function unknown	POORLY CHARACTERIZED
GZ065 _v1_0524	CDS	3	525813	526757	no		transposase	528.9	01XG2	L	Replication, recombination and repair	INFORMATION STORAGE AND PROCESSING
GZ065 _v1_0525	CDS	-3	526839	527792	no		protein of unknown function	448.4	0221S	S	Function unknown	POORLY CHARACTERIZED
GZ065 _v1_0526	CDS	-3	527826	529178	no		protein of unknown function	161.4	07M10	S	Function unknown	POORLY CHARACTERIZED
GZ065 _v1_0527	CDS	-3	529284	530081	no		Baseplate J-like family protein	427.6	01WMX	S	Function unknown	POORLY CHARACTERIZED
GZ065 _v1_0528	CDS	-1	530084	530419	no		Baseplate assembly protein GpW	202.2	020DT	S	Function unknown	POORLY CHARACTERIZED
GZ065 _v1_0529	CDS	-2	530422	530676	no		conserved protein of unknown function	162.9	021VK	S	Function unknown	POORLY CHARACTERIZED
GZ065 _v1_0530	CDS	-3	530673	531137	no		Phage baseplate assembly protein V	274.2	0233N	S	Function unknown	POORLY CHARACTERIZED
GZ065 _v1_0531	CDS	-2	531124	531372	no		protein of unknown function	118.6	022BK	L	Replication, recombination and repair	INFORMATION STORAGE AND PROCESSING
GZ065 _v1_0532	CDS	-1	531479	531682	no		protein of unknown function	72	022BK	L	Replication, recombination and repair	INFORMATION STORAGE AND PROCESSING
GZ065 _v1_0533	CDS	-3	531744	532169	no		protein of unknown function	235.3	05W5Q	L	Replication, recombination and repair	INFORMATION STORAGE AND PROCESSING
GZ065 _v1_0534	CDS	-2	532339	532704	no		protein of unknown function	185.7	08WRK	K	Transcription	INFORMATION STORAGE AND PROCESSING
GZ065 _v1_0535	CDS	-1	532709	533023	no		protein of unknown function	137.1	067QW	K	Transcription	INFORMATION STORAGE AND PROCESSING
GZ065 _v1_0536	CDS	-3	532971	533240	no		protein of unknown function	150.6	08IMG	K	Transcription	INFORMATION STORAGE AND PROCESSING
GZ065 _v1_0537	CDS	3	533361	534257	no		transposase	520.4	0213R	L	Replication, recombination and repair	INFORMATION STORAGE AND PROCESSING
GZ065 _v1_0538	CDS	3	534387	536297	no		protein of unknown function	720.7	0228D	S	Function unknown	POORLY CHARACTERIZED
GZ065 _v1_0539	CDS	1	536695	536970	no		transposase	117.5	022BK	L	Replication, recombination and repair	INFORMATION STORAGE AND PROCESSING
GZ065 _v1_0540	CDS	3	537006	537554	no		protein of unknown function	281.2	022BK	L	Replication, recombination and repair	INFORMATION STORAGE AND PROCESSING
GZ065 _v1_0541	CDS	2	537785	538414	no		N-acetyltransferase domain-containing protein	65.1	04WBX	J	Translation, ribosomal structure and biogenesis	INFORMATION STORAGE AND PROCESSING
GZ065 _v1_0543	CDS	1	538828	539859	no		conserved protein of unknown function	660.6	01TAH	S	Function unknown	POORLY CHARACTERIZED
GZ065 _v1_0544	CDS	3	539859	540065	no		protein of unknown function	132.1	01QWW	S	Function unknown	POORLY CHARACTERIZED
GZ065 _v1_0545	CDS	-2	540181	541269	no		transposase	501.5	07MUM	L	Replication, recombination and repair	INFORMATION STORAGE AND PROCESSING
GZ065 _v1_0546	CDS	-2	541474	542376	no		putative transcriptional regulator	221.1	067QW	K	Transcription	INFORMATION STORAGE AND PROCESSING
GZ065 _v1_0547	CDS	-1	542402	543307	no		XRE family transcriptional regulator	508.4	067QW	K	Transcription	INFORMATION STORAGE AND PROCESSING
GZ065 _v1_0548	CDS	-1	543404	544540	no		conserved protein of unknown function	120.9	COG0666	S	Function unknown	POORLY CHARACTERIZED
GZ065 _v1_0549	CDS	-1	544643	545317	no		DNA repair protein RadC	404.8	05W5Q	L	Replication, recombination and repair	INFORMATION STORAGE AND PROCESSING
GZ065 _v1_0550	CDS	-3	545487	545801	no		protein of unknown function	161	08WRK	K	Transcription	INFORMATION STORAGE AND PROCESSING
GZ065 _v1_0551	CDS	-1	545822	546157	no		protein of unknown function	137.1	067QW	K	Transcription	INFORMATION STORAGE AND PROCESSING
GZ065 _v1_0552	CDS	-3	546105	546392	no		protein of unknown function	129.4	0XUC3	K	Transcription	INFORMATION STORAGE AND PROCESSING
GZ065 _v1_0553	CDS	-1	546461	548257	no	mutL	DNA mismatch repair protein MutL	1110.5	01QKY	L	Replication, recombination and repair	INFORMATION STORAGE AND PROCESSING
GZ065 _v1_0554	CDS	3	548493	549365	no		transposase	494.2	0213R	L	Replication, recombination and repair	INFORMATION STORAGE AND PROCESSING
GZ065 _v1_0555	CDS	-2	549451	550041	no		conserved protein of unknown function	279.3	07MUM	L	Replication, recombination and repair	INFORMATION STORAGE AND PROCESSING
GZ065 _v1_0557	CDS	-1	551477	552469	no		Ribonucleoside-diphosphate reductase subunit beta	647.1	01S00	F	Nucleotide transport and metabolism	METABOLISM
GZ065 _v1_0558	CDS	2	552599	552937	no		SmpA_OmlA domain-containing protein	208.8	0XZZS	S	Function unknown	POORLY CHARACTERIZED
GZ065 _v1_0559	CDS	-3	552990	553517	no		conserved protein of unknown function	326.6	0250H	S	Function unknown	POORLY CHARACTERIZED
GZ065 _v1_0560	CDS	1	553714	554442	no	recO	DNA repair protein RecO	483.8	01QQA	L	Replication, recombination and repair	INFORMATION STORAGE AND PROCESSING
GZ065 _v1_0561	CDS	-1	554465	555838	no	pleD	Diguanylate cyclase	875.9	01QHF	T	Signal transduction mechanisms	CELLULAR PROCESSES AND SIGNALING
GZ065 _v1_0563	CDS	-1	556106	560776	no		NAD-specific glutamate dehydrogenase , large form	2850.1	01S9F	E	Amino acid transport and metabolism	METABOLISM
GZ065 _v1_0564	CDS	-1	560804	563356	no	clpB	protein disaggregation chaperone	1580.8	01QMH	O	Posttranslational modification, protein turnover, chaperones	CELLULAR PROCESSES AND SIGNALING
GZ065 _v1_0566	CDS	2	564104	565306	no		exported protein of unknown function	63.2	COG0465	O	Posttranslational modification, protein turnover, chaperones	CELLULAR PROCESSES AND SIGNALING
GZ065 _v1_0567	CDS	-3	565326	566855	no	metG	Methionine--tRNA ligase	986.9	01Q7K	J	Translation, ribosomal structure and biogenesis	INFORMATION STORAGE AND PROCESSING
GZ065 _v1_0571	CDS	-3	568227	569630	no		2-nitropropane dioxygenase	929.5	01SCC	S	Function unknown	POORLY CHARACTERIZED
GZ065 _v1_0572	CDS	3	569766	570344	no	coaE	Dephospho-CoA kinase	338.6	01X3I	H	Coenzyme transport and metabolism	METABOLISM
GZ065 _v1_0573	CDS	-2	570334	571518	no		Ribonuclease D	775	01QZ7	J	Translation, ribosomal structure and biogenesis	INFORMATION STORAGE AND PROCESSING
GZ065 _v1_0574	CDS	-2	571603	572922	no	pyrC	Dihydroorotase	846.3	01QSM	F	Nucleotide transport and metabolism	METABOLISM
GZ065 _v1_0575	CDS	-2	573037	575529	no		Lipase	221.5	029I1	S	Function unknown	POORLY CHARACTERIZED
GZ065 _v1_0576	CDS	-1	575633	576235	no		RDD family protein	367.1	020N6	S	Function unknown	POORLY CHARACTERIZED
GZ065 _v1_0577	CDS	3	576444	577886	no	dnaB	Replicative DNA helicase	918.3	01QTJ	L	Replication, recombination and repair	INFORMATION STORAGE AND PROCESSING
GZ065 _v1_0579	CDS	-3	578325	579197	no		conserved protein of unknown function	543.5	020F0	S	Function unknown	POORLY CHARACTERIZED
GZ065 _v1_0580	CDS	-3	579294	579665	no		Glutaredoxin	242.3	021FQ	O	Posttranslational modification, protein turnover, chaperones	CELLULAR PROCESSES AND SIGNALING
GZ065 _v1_0581	CDS	1	579736	580668	no		Riboflavin kinase,FMN adenylyltransferase	624.8	01R7K	H	Coenzyme transport and metabolism	METABOLISM
GZ065 _v1_0582	CDS	3	580665	581141	no	lspA	Lipoprotein signal peptidase	315.1	0205H	O	Posttranslational modification, protein turnover, chaperones	CELLULAR PROCESSES AND SIGNALING
GZ065 _v1_0583	CDS	1	581146	582477	no		zinc protease	852.8	01R2N	O	Posttranslational modification, protein turnover, chaperones	CELLULAR PROCESSES AND SIGNALING
GZ065 _v1_0584	CDS	2	582464	583774	no		putative peptidase, M16 family	782.7	01RPX	O	Posttranslational modification, protein turnover, chaperones	CELLULAR PROCESSES AND SIGNALING
GZ065 _v1_0586	CDS	-1	584546	585094	no		protein of unknown function	281.2	022BK	L	Replication, recombination and repair	INFORMATION STORAGE AND PROCESSING
GZ065 _v1_0587	CDS	-2	585130	585405	no		transposase	117.5	022BK	L	Replication, recombination and repair	INFORMATION STORAGE AND PROCESSING
GZ065 _v1_0590	CDS	-2	586978	587547	no	purN	Phosphoribosylglycinamide formyltransferase	352.8	01SKY	F	Nucleotide transport and metabolism	METABOLISM
GZ065 _v1_0591	CDS	3	587814	588230	no		conserved protein of unknown function	268.5	0239W	S	Function unknown	POORLY CHARACTERIZED
GZ065 _v1_0592	CDS	-2	588223	588744	no		Na+/H+ ion antiporter family protein	328.2	023G3	P	Inorganic ion transport and metabolism	METABOLISM
GZ065 _v1_0593	CDS	2	588848	589759	no		Ankyrin repeat domain protein	619.8	01YA9	K	Transcription	INFORMATION STORAGE AND PROCESSING
GZ065 _v1_0593	CDS	2	588848	589759	no		Ankyrin repeat domain protein	619.8	01YA9	T	Signal transduction mechanisms	CELLULAR PROCESSES AND SIGNALING
GZ065 _v1_0594	CDS	3	589848	590297	no	smpB	SsrA-binding protein	283.5	01WSG	O	Posttranslational modification, protein turnover, chaperones	CELLULAR PROCESSES AND SIGNALING
GZ065 _v1_0595	CDS	3	590304	591095	no	lgt	Phosphatidylglycerol--prolipoprotein diacylglyceryl transferase	507.7	01QQP	M	Cell wall/membrane/envelope biogenesis	CELLULAR PROCESSES AND SIGNALING
GZ065 _v1_0597	CDS	-2	591937	592464	no		Putative endonuclease protein	347.4	0201Q	I	Lipid transport and metabolism	METABOLISM
GZ065 _v1_0598	CDS	-1	592505	593992	no	ubiD	3-octaprenyl-4-hydroxybenzoate decarboxylase	984.6	01S3U	H	Coenzyme transport and metabolism	METABOLISM
GZ065 _v1_0599	CDS	-2	594040	595923	no		conserved exported protein of unknown function	1172.9	01TXS	E	Amino acid transport and metabolism	METABOLISM
GZ065 _v1_0602	CDS	2	596318	597058	no		Disulfide bond formation protein DsbA	484.6	01SH3	Q	Secondary metabolites biosynthesis, transport and catabolism	METABOLISM
GZ065 _v1_0603	CDS	2	597212	598408	no		conserved protein of unknown function	247.7	069AG	S	Function unknown	POORLY CHARACTERIZED
GZ065 _v1_0604	CDS	1	598462	599055	no		conserved protein of unknown function	359	01RPF	S	Function unknown	POORLY CHARACTERIZED
GZ065 _v1_0606	CDS	-2	600097	602766	no	sucA	2-oxoglutarate dehydrogenase E1 component	1743	01QDC	C	Energy production and conversion	METABOLISM
GZ065 _v1_0607	CDS	-3	603048	604388	no		ANK_REP_REGION domain-containing protein	865.9	COG0666	S	Function unknown	POORLY CHARACTERIZED
GZ065 _v1_0608	CDS	-2	604639	606420	no		Ankyrin repeat domain protein	1063.5	COG0465	O	Posttranslational modification, protein turnover, chaperones	CELLULAR PROCESSES AND SIGNALING
GZ065 _v1_0614	CDS	-1	607310	608818	no	purH	Phosphoribosylaminoimidazolecarboxamide formyltransferase / IMP cyclohydrolase	951	01R55	F	Nucleotide transport and metabolism	METABOLISM
GZ065 _v1_0616	CDS	-1	609275	610159	no	fmt	Methionyl-tRNA formyltransferase	529.6	01QBF	J	Translation, ribosomal structure and biogenesis	INFORMATION STORAGE AND PROCESSING
GZ065 _v1_0617	CDS	-2	610189	610554	no	rplT	50S ribosomal subunit protein L20	226.9	01Y3E	J	Translation, ribosomal structure and biogenesis	INFORMATION STORAGE AND PROCESSING
GZ065 _v1_0618	CDS	-2	610576	610782	no	rpmI	50S ribosomal protein L35	129	021NH	J	Translation, ribosomal structure and biogenesis	INFORMATION STORAGE AND PROCESSING
GZ065 _v1_0619	CDS	-3	610881	611324	no		PAS domain-containing protein	300.1	023GV	S	Function unknown	POORLY CHARACTERIZED
GZ065 _v1_0621	CDS	2	612473	612748	no		transposase	117.5	022BK	L	Replication, recombination and repair	INFORMATION STORAGE AND PROCESSING
GZ065 _v1_0622	CDS	1	612784	613332	no		protein of unknown function	281.2	022BK	L	Replication, recombination and repair	INFORMATION STORAGE AND PROCESSING
GZ065 _v1_0624	CDS	3	614727	617297	no	alaS	Alanine--tRNA ligase	1632.1	01RXQ	J	Translation, ribosomal structure and biogenesis	INFORMATION STORAGE AND PROCESSING
GZ065 _v1_0626	CDS	3	617556	617828	no		protein of unknown function	72	COG0666	S	Function unknown	POORLY CHARACTERIZED
GZ065 _v1_0627	CDS	2	617912	618541	no		protein of unknown function	109	COG0666	S	Function unknown	POORLY CHARACTERIZED
GZ065 _v1_0628	CDS	-3	619131	619865	no		conserved protein of unknown function	404.1	05N6C	S	Function unknown	POORLY CHARACTERIZED
GZ065 _v1_0629	CDS	3	620061	621566	no	gpmI	2,3-bisphosphoglycerate-independent phosphoglycerate mutase	972.6	01Q9T	G	Carbohydrate transport and metabolism	METABOLISM
GZ065 _v1_0630	CDS	-1	621581	622336	no		conserved protein of unknown function	474.9	05P5R	S	Function unknown	POORLY CHARACTERIZED
GZ065 _v1_0631	CDS	-1	622388	623377	no	fabD	Malonyl CoA-acyl carrier protein transacylase	607.8	01S3H	I	Lipid transport and metabolism	METABOLISM
GZ065 _v1_0632	CDS	1	623482	623694	no	rpmE	50S ribosomal protein L31	148.7	2011	J	Translation, ribosomal structure and biogenesis	INFORMATION STORAGE AND PROCESSING
GZ065 _v1_0633	CDS	1	623716	624501	no	nadK	NAD kinase	520	01SND	G	Carbohydrate transport and metabolism	METABOLISM
GZ065 _v1_0635	CDS	2	626153	627169	no	futA	Iron uptake protein A1	654.1	01TE1	P	Inorganic ion transport and metabolism	METABOLISM
GZ065 _v1_0636	CDS	1	627250	628137	no	pyrB	Aspartate carbamoyltransferase	569.3	01RNZ	F	Nucleotide transport and metabolism	METABOLISM
GZ065 _v1_0638	CDS	2	628523	629503	no		ANK_REP_REGION domain-containing protein	583.2	023AD	S	Function unknown	POORLY CHARACTERIZED
GZ065 _v1_0639	CDS	3	629487	631253	no		Pentapeptide repeat domain protein	1075.1	01VUH	S	Function unknown	POORLY CHARACTERIZED
GZ065 _v1_0640	CDS	2	631289	631897	no	gmk	Guanylate kinase	373.2	01X91	F	Nucleotide transport and metabolism	METABOLISM
GZ065 _v1_0641	CDS	3	632148	634229	no		Ankyrin repeat domain protein	302	0YSAF	S	Function unknown	POORLY CHARACTERIZED
GZ065 _v1_0642	CDS	-2	634201	636006	no	sdhA	succinate dehydrogenase, flavoprotein subunit	1181.4	01RNY	C	Energy production and conversion	METABOLISM
GZ065 _v1_0643	CDS	-1	636215	636625	no		Znf/thioredoxin_put domain-containing protein	248.1	023WP	S	Function unknown	POORLY CHARACTERIZED
GZ065 _v1_0644	CDS	1	636664	637506	no	dapD	2,3,4,5-tetrahydropyridine-2-carboxylate N-succinyltransferase	535.8	01SW7	E	Amino acid transport and metabolism	METABOLISM
GZ065 _v1_0645	CDS	-3	637527	637799	no		conserved protein of unknown function	178.7	0216K	S	Function unknown	POORLY CHARACTERIZED
GZ065 _v1_0647	CDS	1	638275	639303	no		SAM-dependent methyltransferase	645.6	01QJC	S	Function unknown	POORLY CHARACTERIZED
GZ065 _v1_0649	CDS	2	640352	640960	no	sodB	Superoxide dismutase [Fe]	421.4	01RAG	P	Inorganic ion transport and metabolism	METABOLISM
GZ065 _v1_0650	CDS	3	640962	642236	no		Uncharacterized zinc protease RF_0338	802.4	01QTR	O	Posttranslational modification, protein turnover, chaperones	CELLULAR PROCESSES AND SIGNALING
GZ065 _v1_0652	CDS	-3	642654	643868	no	tgt	Queuine tRNA-ribosyltransferase	802.7	01S4Y	J	Translation, ribosomal structure and biogenesis	INFORMATION STORAGE AND PROCESSING
GZ065 _v1_0653	CDS	-3	643869	644369	no	nuoE	NADH-quinone oxidoreductase subunit E	335.9	01QJ1	C	Energy production and conversion	METABOLISM
GZ065 _v1_0654	CDS	-2	644467	644775	no		protein of unknown function	75.9	COG0666	S	Function unknown	POORLY CHARACTERIZED
GZ065 _v1_0655	CDS	-3	644967	646292	no		transposase	434.5	07T6M	L	Replication, recombination and repair	INFORMATION STORAGE AND PROCESSING
GZ065 _v1_0656	CDS	-2	646462	648174	no		ANK_REP_REGION domain-containing protein	226.5	COG0666	S	Function unknown	POORLY CHARACTERIZED
GZ065 _v1_0657	CDS	1	648778	651015	no		conserved protein of unknown function	72	01KQ1	S	Function unknown	POORLY CHARACTERIZED
GZ065 _v1_0658	CDS	-3	651876	652646	no	ctrA	Cell cycle response regulator CtrA	501.1	01R9E	T	Signal transduction mechanisms	CELLULAR PROCESSES AND SIGNALING
GZ065 _v1_0659	CDS	1	652969	653946	no	gpsA	Glycerol-3-phosphate dehydrogenase [NAD(P)+]	614.4	01S54	C	Energy production and conversion	METABOLISM
GZ065 _v1_0660	CDS	2	653966	654448	no		Phosphatidylglycerophosphatase A	310.1	01YB5	I	Lipid transport and metabolism	METABOLISM
GZ065 _v1_0661	CDS	3	654438	655229	no		acetyltransferase, GNAT family	531.2	01ZG2	S	Function unknown	POORLY CHARACTERIZED
GZ065 _v1_0662	CDS	2	655265	656401	no		conserved protein of unknown function	732.6	01VNG	S	Function unknown	POORLY CHARACTERIZED
GZ065 _v1_0663	CDS	-1	656405	657193	no	sdhB	Succinate dehydrogenase iron-sulfur subunit	553.5	01Q9F	C	Energy production and conversion	METABOLISM
GZ065 _v1_0664	CDS	-1	657248	657706	no	ybeY	Endoribonuclease YbeY	305.4	01ZWR	S	Function unknown	POORLY CHARACTERIZED
GZ065 _v1_0665	CDS	-2	657700	658098	no		EVE domain-containing protein	262.3	01X0D	S	Function unknown	POORLY CHARACTERIZED
GZ065 _v1_0666	CDS	-3	658098	659282	no	ftsZ	Cell division protein FtsZ	758.4	01QP8	D	Cell cycle control, cell division, chromosome partitioning	CELLULAR PROCESSES AND SIGNALING
GZ065 _v1_0668	CDS	-3	660066	661568	no	comM	Competence protein ComM	931.4	01QB8	O	Posttranslational modification, protein turnover, chaperones	CELLULAR PROCESSES AND SIGNALING
GZ065 _v1_0670	CDS	3	661689	662459	no		putative polysaccharide deacetylase	519.6	01ZFX	G	Carbohydrate transport and metabolism	METABOLISM
GZ065 _v1_0671	CDS	2	662480	664036	no		Cell division protein FtsI (Peptidoglycan synthetase)	1032.7	01RQB	M	Cell wall/membrane/envelope biogenesis	CELLULAR PROCESSES AND SIGNALING
GZ065 _v1_0672	CDS	-1	664136	666592	no	lon	DNA-binding ATP-dependent protease La	1584.3	01QS5	O	Posttranslational modification, protein turnover, chaperones	CELLULAR PROCESSES AND SIGNALING
GZ065 _v1_0673	CDS	-1	666608	667885	no	clpX	ATPase and specificity subunit of ClpX-ClpP ATP-dependent serine protease	815.5	01R1Z	O	Posttranslational modification, protein turnover, chaperones	CELLULAR PROCESSES AND SIGNALING
GZ065 _v1_0674	CDS	-2	667885	668511	no	clpP	proteolytic subunit of ClpA-ClpP and ClpX-ClpP ATP-dependent serine proteases	396.4	01RYC	O	Posttranslational modification, protein turnover, chaperones	CELLULAR PROCESSES AND SIGNALING
GZ065 _v1_0675	CDS	-3	668523	669866	no	tig	Trigger factor	840.9	01Q9P	O	Posttranslational modification, protein turnover, chaperones	CELLULAR PROCESSES AND SIGNALING
GZ065 _v1_0677	CDS	1	670360	670959	no		BON domain protein	357.8	01XAA	S	Function unknown	POORLY CHARACTERIZED
GZ065 _v1_0678	CDS	-1	671033	671341	no		conserved protein of unknown function	62.4	08VPG	L	Replication, recombination and repair	INFORMATION STORAGE AND PROCESSING
GZ065 _v1_0679	CDS	-1	671369	671524	no		conserved protein of unknown function	83.2	05GBY	L	Replication, recombination and repair	INFORMATION STORAGE AND PROCESSING
GZ065 _v1_0681	CDS	-3	671676	672527	no		Protein-(Glutamine-N5) methyltransferase, release factor-specific	578.2	01WTD	J	Translation, ribosomal structure and biogenesis	INFORMATION STORAGE AND PROCESSING
GZ065 _v1_0684	CDS	1	672970	673344	no	rpsL	30S ribosomal subunit protein S12	250.4	01WSS	J	Translation, ribosomal structure and biogenesis	INFORMATION STORAGE AND PROCESSING
GZ065 _v1_0685	CDS	3	673350	673826	no	rpsG	30S ribosomal subunit protein S7	303.1	01VUI	J	Translation, ribosomal structure and biogenesis	INFORMATION STORAGE AND PROCESSING
GZ065 _v1_0686	CDS	3	673848	675923	no	fusA	protein chain elongation factor EF-G, GTP-binding	1351.3	01S82	J	Translation, ribosomal structure and biogenesis	INFORMATION STORAGE AND PROCESSING
GZ065 _v1_0687	CDS	3	675936	677108	no	tufB	protein chain elongation factor EF-Tu (duplicate of tufA)	769.6	01QSB	J	Translation, ribosomal structure and biogenesis	INFORMATION STORAGE AND PROCESSING
GZ065 _v1_0688	CDS	3	677403	678239	no	nusG	Transcription termination/antitermination protein NusG	565.8	01SM7	K	Transcription	INFORMATION STORAGE AND PROCESSING
GZ065 _v1_0689	CDS	2	678242	678682	no	rplK	50S ribosomal protein L11	276.2	01WTX	J	Translation, ribosomal structure and biogenesis	INFORMATION STORAGE AND PROCESSING
GZ065 _v1_0690	CDS	3	678687	679346	no	rplA	50S ribosomal subunit protein L1	403.7	01QM2	J	Translation, ribosomal structure and biogenesis	INFORMATION STORAGE AND PROCESSING
GZ065 _v1_0691	CDS	1	679351	679869	no	rplJ	50S ribosomal protein L10	300.1	01VW7	J	Translation, ribosomal structure and biogenesis	INFORMATION STORAGE AND PROCESSING
GZ065 _v1_0692	CDS	3	679896	680297	no	rplL	50S ribosomal protein L7/L12	232.3	01ZY2	J	Translation, ribosomal structure and biogenesis	INFORMATION STORAGE AND PROCESSING
GZ065 _v1_0693	CDS	1	680356	688875	no	rpoBC	DNA-directed RNA polymerase subunit beta / DNA-directed RNA polymerase subunit beta'	5523	01QEV	K	Transcription	INFORMATION STORAGE AND PROCESSING
GZ065 _v1_0694	CDS	-1	688910	689887	no	dusB	tRNA-dihydrouridine synthase B	605.9	01QJZ	J	Translation, ribosomal structure and biogenesis	INFORMATION STORAGE AND PROCESSING
GZ065 _v1_0697	CDS	3	691197	691415	no		tRNA dihydrouridine synthase B	110.5	01QJZ	J	Translation, ribosomal structure and biogenesis	INFORMATION STORAGE AND PROCESSING
GZ065 _v1_0698	CDS	1	691456	691755	no		tRNA dihydrouridine synthase B	191.8	01QJZ	J	Translation, ribosomal structure and biogenesis	INFORMATION STORAGE AND PROCESSING
GZ065 _v1_0699	CDS	2	691727	692176	no		tRNA dihydrouridine synthase B	283.1	01QJZ	J	Translation, ribosomal structure and biogenesis	INFORMATION STORAGE AND PROCESSING
GZ065 _v1_0700	fCDS	-3	692211	693545	pseudo	rpoC	fragment of RNA polymerase, beta prime subunit (part 4)	855.1	01QEV	K	Transcription	INFORMATION STORAGE AND PROCESSING
GZ065 _v1_0701	fCDS	-1	693542	694867	pseudo	rpoC	fragment of RNA polymerase, beta prime subunit (part 3)	835.5	01QEV	K	Transcription	INFORMATION STORAGE AND PROCESSING
GZ065 _v1_0702	fCDS	-3	694839	696131	pseudo	rpoC	fragment of RNA polymerase, beta prime subunit (part 2)	823.2	01QEV	K	Transcription	INFORMATION STORAGE AND PROCESSING
GZ065 _v1_0703	fCDS	-3	696195	696341	pseudo	rpoC	fragment of RNA polymerase, beta prime subunit (part 1)	104	01QEV	K	Transcription	INFORMATION STORAGE AND PROCESSING
GZ065 _v1_0706	CDS	3	698112	699416	no	serS	Serine--tRNA ligase	803.5	01QS6	J	Translation, ribosomal structure and biogenesis	INFORMATION STORAGE AND PROCESSING
GZ065 _v1_0707	CDS	1	699448	700719	no	purD	Phosphoribosylamine--glycine ligase	829.3	01QW5	F	Nucleotide transport and metabolism	METABOLISM
GZ065 _v1_0711	CDS	2	701966	703384	no	icd	Isocitrate dehydrogenase [NADP]	919.8	01RIU	E	Amino acid transport and metabolism	METABOLISM
GZ065 _v1_0714	CDS	1	704833	705471	no	nth	Endonuclease III	415.2	01RE2	L	Replication, recombination and repair	INFORMATION STORAGE AND PROCESSING
GZ065 _v1_0715	CDS	1	706180	707712	no	murD	UDP-N-acetylmuramoylalanine--D-glutamate ligase	852	01QCJ	M	Cell wall/membrane/envelope biogenesis	CELLULAR PROCESSES AND SIGNALING
GZ065 _v1_0716	CDS	1	707731	708321	no		TetR family transcriptional regulator	350.9	01S57	S	Function unknown	POORLY CHARACTERIZED
GZ065 _v1_0717	CDS	1	708379	709776	no		conserved protein of unknown function	67.4	077FE	S	Function unknown	POORLY CHARACTERIZED
GZ065 _v1_0718	CDS	-3	709773	710321	no		Methyltransferase	346.3	01WU3	L	Replication, recombination and repair	INFORMATION STORAGE AND PROCESSING
GZ065 _v1_0720	CDS	-3	711039	714320	no		putative membrane protein	1827	01TM7	U	Intracellular trafficking, secretion, and vesicular transport	CELLULAR PROCESSES AND SIGNALING
GZ065 _v1_0721	CDS	-3	714402	717293	no		Conjugal transfer protein TrbL	1683.3	01UCY	U	Intracellular trafficking, secretion, and vesicular transport	CELLULAR PROCESSES AND SIGNALING
GZ065 _v1_0723	CDS	-1	717290	719662	no		conserved membrane protein of unknown function	1494.2	01WCT	U	Intracellular trafficking, secretion, and vesicular transport	CELLULAR PROCESSES AND SIGNALING
GZ065 _v1_0724	CDS	-2	719680	722262	no		VirB6-like protein of the type IV secretion system	1437.2	01TF9	U	Intracellular trafficking, secretion, and vesicular transport	CELLULAR PROCESSES AND SIGNALING
GZ065 _v1_0725	CDS	-1	722255	724660	no		ATPase provides energy for both assembly of type IV secretion complex and secretion of T-DNA complex (VirB4)	1602.8	01RU2	U	Intracellular trafficking, secretion, and vesicular transport	CELLULAR PROCESSES AND SIGNALING
GZ065 _v1_0726	CDS	-1	724670	724963	no		Inner membrane protein forms channel for type IV secretion of T-DNA complex (VirB3)	179.9	01ZYA	U	Intracellular trafficking, secretion, and vesicular transport	CELLULAR PROCESSES AND SIGNALING
GZ065 _v1_0727	CDS	1	725029	726606	no	lysS	Lysine--tRNA ligase	1049.7	01QWQ	J	Translation, ribosomal structure and biogenesis	INFORMATION STORAGE AND PROCESSING
GZ065 _v1_0728	CDS	-2	726829	727377	no		protein of unknown function	281.2	022BK	L	Replication, recombination and repair	INFORMATION STORAGE AND PROCESSING
GZ065 _v1_0729	CDS	-3	727413	727688	no		transposase	117.5	022BK	L	Replication, recombination and repair	INFORMATION STORAGE AND PROCESSING
GZ065 _v1_0733	CDS	-2	729472	730398	no		protein of unknown function	175.6	0226I	S	Function unknown	POORLY CHARACTERIZED
GZ065 _v1_0735	CDS	-2	730894	731472	no	rlmE	Ribosomal RNA large subunit methyltransferase E	385.2	01Q6E	J	Translation, ribosomal structure and biogenesis	INFORMATION STORAGE AND PROCESSING
GZ065 _v1_0736	CDS	-2	731548	732057	no		conserved protein of unknown function	293.1	06HA5	S	Function unknown	POORLY CHARACTERIZED
GZ065 _v1_0737	CDS	-1	732068	733318	no		Outer membrane protein	734.6	01QP5	U	Intracellular trafficking, secretion, and vesicular transport	CELLULAR PROCESSES AND SIGNALING
GZ065 _v1_0738	CDS	1	733423	733881	no	rplM	50S ribosomal subunit protein L13	312	01XIN	J	Translation, ribosomal structure and biogenesis	INFORMATION STORAGE AND PROCESSING
GZ065 _v1_0739	CDS	3	733881	734330	no	rpsI	30S ribosomal subunit protein S9	282.3	01VV1	J	Translation, ribosomal structure and biogenesis	INFORMATION STORAGE AND PROCESSING
GZ065 _v1_0740	CDS	1	734476	734778	no		DNA-binding protein, HU family	150.2	023X0	L	Replication, recombination and repair	INFORMATION STORAGE AND PROCESSING
GZ065 _v1_0741	CDS	-1	734780	735487	no	pdxJ	pyridoxine 5'-phosphate synthase	449.9	01QSV	H	Coenzyme transport and metabolism	METABOLISM
GZ065 _v1_0743	CDS	2	735860	736315	no	hspC	Small heat shock protein C2	307	01W5W	O	Posttranslational modification, protein turnover, chaperones	CELLULAR PROCESSES AND SIGNALING
GZ065 _v1_0744	CDS	-1	737159	738511	no	gltX	Glutamate--tRNA ligase 2	891.7	01QW9	J	Translation, ribosomal structure and biogenesis	INFORMATION STORAGE AND PROCESSING
GZ065 _v1_0746	CDS	1	739402	741372	no	pccA	Propionyl-CoA carboxylase alpha chain	1290	02EF1	I	Lipid transport and metabolism	METABOLISM
GZ065 _v1_0747	CDS	-2	741355	742344	no	ctaA	Heme A synthase	594.3	01SIQ	O	Posttranslational modification, protein turnover, chaperones	CELLULAR PROCESSES AND SIGNALING
GZ065 _v1_0748	CDS	-3	742326	743915	no		glycosyl transferase, group 2 family protein	1029.2	01RT7	M	Cell wall/membrane/envelope biogenesis	CELLULAR PROCESSES AND SIGNALING
GZ065 _v1_0749	CDS	-1	743921	744397	no		conserved protein of unknown function	278.1	029IG	C	Energy production and conversion	METABOLISM
GZ065 _v1_0750	CDS	-3	744405	744884	no	atpF	ATP synthase subunit b	283.1	024I1	C	Energy production and conversion	METABOLISM
GZ065 _v1_0751	CDS	-3	744888	745115	no	atpE	ATP synthase subunit c	132.9	COG0636	C	Energy production and conversion	METABOLISM
GZ065 _v1_0752	CDS	-1	745175	745900	no	atpB	ATP synthase subunit a	440.7	01RS8	C	Energy production and conversion	METABOLISM
GZ065 _v1_0754	CDS	1	746497	748836	no	pheT	Phenylalanine--tRNA ligase beta subunit	1511.9	01QNI	J	Translation, ribosomal structure and biogenesis	INFORMATION STORAGE AND PROCESSING
GZ065 _v1_0755	CDS	-1	748904	750142	no		transposase	756.1	01UVI	L	Replication, recombination and repair	INFORMATION STORAGE AND PROCESSING
GZ065 _v1_0757	CDS	-2	752998	756168	no	ileS	Isoleucine--tRNA ligase	2109.3	01QZH	J	Translation, ribosomal structure and biogenesis	INFORMATION STORAGE AND PROCESSING
GZ065 _v1_0759	CDS	-2	756604	757926	no	miaB	tRNA-2-methylthio-N(6)-dimethylallyladenosine synthase	859	01QMR	J	Translation, ribosomal structure and biogenesis	INFORMATION STORAGE AND PROCESSING
GZ065 _v1_0760	CDS	2	758591	760330	no		Single-stranded-DNA-specific exonuclease recJ	1094.3	01QB9	L	Replication, recombination and repair	INFORMATION STORAGE AND PROCESSING
GZ065 _v1_0761	CDS	-2	760594	761637	no		conserved protein of unknown function	64.3	01UVD	S	Function unknown	POORLY CHARACTERIZED
GZ065 _v1_0762	CDS	-2	761716	762888	no	nuoD	NADH-quinone oxidoreductase subunit D	794.3	01QUY	C	Energy production and conversion	METABOLISM
GZ065 _v1_0763	CDS	3	763314	764789	no		transposase	766.1	08K22	L	Replication, recombination and repair	INFORMATION STORAGE AND PROCESSING
GZ065 _v1_0764	CDS	3	764811	765242	no		Cytochrome B561	266.2	022IT	C	Energy production and conversion	METABOLISM
GZ065 _v1_0765	CDS	2	765248	766243	no		Enoyl-(acyl-carrier-protein) reductase [FMN]	642.5	01S68	S	Function unknown	POORLY CHARACTERIZED
GZ065 _v1_0766	CDS	2	766376	767785	no		conserved protein of unknown function	79	0YSAF	S	Function unknown	POORLY CHARACTERIZED
GZ065 _v1_0768	CDS	1	768307	770661	no		Type IV secretory pathway, VirB4 components	1532.3	01VKH	U	Intracellular trafficking, secretion, and vesicular transport	CELLULAR PROCESSES AND SIGNALING
GZ065 _v1_0769	CDS	2	770642	773497	no		conserved exported protein of unknown function	1548.1	025GK	S	Function unknown	POORLY CHARACTERIZED
GZ065 _v1_0770	CDS	-3	773547	774785	no		transposase	782.7	01UVI	L	Replication, recombination and repair	INFORMATION STORAGE AND PROCESSING
GZ065 _v1_0771	CDS	-2	775048	776121	no		Ankyrin repeat domain protein	698	0801A	S	Function unknown	POORLY CHARACTERIZED
GZ065 _v1_0772	CDS	-1	776213	776992	no		Nucleoside-diphosphate-sugar epimerases	526.6	01QCT	M	Cell wall/membrane/envelope biogenesis	CELLULAR PROCESSES AND SIGNALING
GZ065 _v1_0773	CDS	-2	776998	777642	no		phospholipase/carboxylesterase family protein	435.6	01U06	L	Replication, recombination and repair	INFORMATION STORAGE AND PROCESSING
GZ065 _v1_0775	CDS	-2	778192	779988	no		Xaa-Pro aminopeptidase	1214.5	01QRW	E	Amino acid transport and metabolism	METABOLISM
GZ065 _v1_0776	CDS	-1	779990	782038	no	mnmG	tRNA uridine 5-carboxymethylaminomethyl modification enzyme MnmG	1330.5	01QPD	D	Cell cycle control, cell division, chromosome partitioning	CELLULAR PROCESSES AND SIGNALING
GZ065 _v1_0780	CDS	3	783078	784574	no	murJ	putative lipid II flippase MurJ	896.3	01QJ4	S	Function unknown	POORLY CHARACTERIZED
GZ065 _v1_0783	CDS	3	784968	787457	no		Large exoproteins involved in heme utilization or adhesion	1569.3	01VRE	S	Function unknown	POORLY CHARACTERIZED
GZ065 _v1_0784	CDS	-2	787744	788832	no		transposase	501.5	07MUM	L	Replication, recombination and repair	INFORMATION STORAGE AND PROCESSING
GZ065 _v1_0785	CDS	-2	788887	789438	no		Ankyrin repeat domain-containing protein	337.4	COG0666	S	Function unknown	POORLY CHARACTERIZED
GZ065 _v1_0786	CDS	-1	789566	790567	no		Ankyrin repeat domain-containing protein	122.5	09WSM	M	Cell wall/membrane/envelope biogenesis	CELLULAR PROCESSES AND SIGNALING
GZ065 _v1_0787	CDS	-1	790619	791794	no		Phage portal protein	774.2	01QAK	S	Function unknown	POORLY CHARACTERIZED
GZ065 _v1_0791	CDS	1	794149	794766	no	lipB	Octanoyltransferase	416.8	01RHZ	H	Coenzyme transport and metabolism	METABOLISM
GZ065 _v1_0792	CDS	3	794766	795725	no		Muramoyltetrapeptide carboxypeptidase	622.5	01ZAB	V	Defense mechanisms	CELLULAR PROCESSES AND SIGNALING
GZ065 _v1_0793	CDS	1	796372	799767	no	dnaE	DNA polymerase III subunit alpha	2102.8	01QHS	L	Replication, recombination and repair	INFORMATION STORAGE AND PROCESSING
GZ065 _v1_0794	CDS	2	799796	800590	no	rpsF	30S ribosomal protein S6	480.7	01YFW	J	Translation, ribosomal structure and biogenesis	INFORMATION STORAGE AND PROCESSING
GZ065 _v1_0795	CDS	1	800590	800868	no	rpsR	30S ribosomal protein S18	182.6	01ZNX	J	Translation, ribosomal structure and biogenesis	INFORMATION STORAGE AND PROCESSING
GZ065 _v1_0796	CDS	1	800872	801396	no	rplI	50S ribosomal protein L9	303.5	01W8H	J	Translation, ribosomal structure and biogenesis	INFORMATION STORAGE AND PROCESSING
GZ065 _v1_0797	CDS	2	801509	802810	no	purB	Adenylosuccinate lyase	836.6	01QIJ	F	Nucleotide transport and metabolism	METABOLISM
GZ065 _v1_0799	CDS	-3	803427	804692	no		glycerol dehydrogenase	801.2	01V6W	C	Energy production and conversion	METABOLISM
GZ065 _v1_0800	CDS	3	804735	805931	no	dapE	Succinyl-diaminopimelate desuccinylase	779.6	01R5V	E	Amino acid transport and metabolism	METABOLISM
GZ065 _v1_0802	CDS	3	806370	806660	no		conserved protein of unknown function	199.9	0252P	S	Function unknown	POORLY CHARACTERIZED
GZ065 _v1_0803	CDS	-1	806657	807085	no		conserved protein of unknown function	287	0242Q	S	Function unknown	POORLY CHARACTERIZED
GZ065 _v1_0804	CDS	-2	807286	807621	no		Periplasmic divalent cation tolerance protein cutA	209.5	021K0	P	Inorganic ion transport and metabolism	METABOLISM
GZ065 _v1_0809	CDS	-1	810254	810724	no		Dihydrofolate reductase	296.6	01YGJ	H	Coenzyme transport and metabolism	METABOLISM
GZ065 _v1_0810	CDS	-2	810721	811974	no		2-amino-4-hydroxy-6-hydroxymethyldihydropteridine pyrophosphokinase	420.6	01SRJ	H	Coenzyme transport and metabolism	METABOLISM
GZ065 _v1_0811	CDS	-3	811971	812357	no		Dihydroneopterin aldolase	235.7	06E2K	H	Coenzyme transport and metabolism	METABOLISM
GZ065 _v1_0812	CDS	-2	812380	813039	no		PqqC-like protein	431	01ZBU	H	Coenzyme transport and metabolism	METABOLISM
GZ065 _v1_0813	CDS	2	813221	814342	no		conserved protein of unknown function	213.4	077FE	S	Function unknown	POORLY CHARACTERIZED
GZ065 _v1_0815	CDS	-2	815275	815601	no	trxA	Thioredoxin	216.5	01ZS8	O	Posttranslational modification, protein turnover, chaperones	CELLULAR PROCESSES AND SIGNALING
GZ065 _v1_0816	CDS	-1	815669	816304	no		Ribonuclease D related protein	405.2	01QKC	J	Translation, ribosomal structure and biogenesis	INFORMATION STORAGE AND PROCESSING
GZ065 _v1_0819	CDS	3	817158	818042	no	era	GTPase Era	560.8	01RX6	K	Transcription	INFORMATION STORAGE AND PROCESSING
GZ065 _v1_0820	CDS	1	818035	818862	no		Polysaccharide biosynthesis protein WlaX	556.6	01UNV	L	Replication, recombination and repair	INFORMATION STORAGE AND PROCESSING
GZ065 _v1_0821	CDS	-1	818906	820210	no		Lipase_3 domain-containing protein	561.2	029I1	S	Function unknown	POORLY CHARACTERIZED
GZ065 _v1_0822	CDS	3	820542	822530	no		Porin_4 domain-containing protein	1127.1	01Y7H	S	Function unknown	POORLY CHARACTERIZED
GZ065 _v1_0823	CDS	3	822828	823616	no		conserved protein of unknown function	506.9	01W15	S	Function unknown	POORLY CHARACTERIZED
GZ065 _v1_0827	CDS	1	824281	824511	no		protein of unknown function	87.8	02AE9	S	Function unknown	POORLY CHARACTERIZED
GZ065 _v1_0833	CDS	-3	826311	827816	no	secD	Protein translocase subunit SecD	881.7	01SEU	U	Intracellular trafficking, secretion, and vesicular transport	CELLULAR PROCESSES AND SIGNALING
GZ065 _v1_0835	CDS	2	828383	829261	no	hemC	Porphobilinogen deaminase	568.5	01SE6	H	Coenzyme transport and metabolism	METABOLISM
GZ065 _v1_0836	CDS	1	829252	830136	no	murB	UDP-N-acetylenolpyruvoylglucosamine reductase	590.1	01R2V	M	Cell wall/membrane/envelope biogenesis	CELLULAR PROCESSES AND SIGNALING
GZ065 _v1_0838	CDS	3	830811	831995	no		Proton/glutamate symport protein / Sodium/glutamate symport protein	734.9	02DMP	C	Energy production and conversion	METABOLISM
GZ065 _v1_0839	CDS	2	831992	832582	no	pyrE	Orotate phosphoribosyltransferase	380.9	01XBK	F	Nucleotide transport and metabolism	METABOLISM
GZ065 _v1_0841	CDS	2	833075	833404	no	GF1gp	transposase	112.1	08RS6	L	Replication, recombination and repair	INFORMATION STORAGE AND PROCESSING
GZ065 _v1_0843	CDS	1	834097	835482	no	ligA	DNA ligase	883.6	01QQ0	L	Replication, recombination and repair	INFORMATION STORAGE AND PROCESSING
GZ065 _v1_0844	CDS	3	835530	837023	no	ligA	DNA ligase	951	01QQ0	L	Replication, recombination and repair	INFORMATION STORAGE AND PROCESSING
GZ065 _v1_0846	CDS	2	838424	838699	no		transposase	117.5	022BK	L	Replication, recombination and repair	INFORMATION STORAGE AND PROCESSING
GZ065 _v1_0847	CDS	1	838735	839283	no		protein of unknown function	281.2	022BK	L	Replication, recombination and repair	INFORMATION STORAGE AND PROCESSING
GZ065 _v1_0848	CDS	-1	839588	847354	no		Ankyrin and tpr repeat domain protein	3556.9	0228D	S	Function unknown	POORLY CHARACTERIZED
GZ065 _v1_0849	CDS	-2	848041	848589	no		protein of unknown function	281.2	022BK	L	Replication, recombination and repair	INFORMATION STORAGE AND PROCESSING
GZ065 _v1_0850	CDS	-3	848625	848900	no		transposase	117.5	022BK	L	Replication, recombination and repair	INFORMATION STORAGE AND PROCESSING
GZ065 _v1_0853	CDS	2	850511	851773	no	pdhC	Dihydrolipoyllysine-residue acetyltransferase component of pyruvate dehydrogenase complex	774.2	01Q92	C	Energy production and conversion	METABOLISM
GZ065 _v1_0855	CDS	-1	852692	854437	no		ABC transporter ATP-binding protein	1105.5	02EFA	V	Defense mechanisms	CELLULAR PROCESSES AND SIGNALING
GZ065 _v1_0856	CDS	-3	854724	858341	no		ANK_REP_REGION domain-containing protein	1552.3	07Q17	S	Function unknown	POORLY CHARACTERIZED
GZ065 _v1_0857	CDS	-2	858451	859461	no	tsaD	tRNA N6-adenosine threonylcarbamoyltransferase	665.2	01R7P	O	Posttranslational modification, protein turnover, chaperones	CELLULAR PROCESSES AND SIGNALING
GZ065 _v1_0858	CDS	-2	859534	860271	no		conserved protein of unknown function	474.6	02B4Q	S	Function unknown	POORLY CHARACTERIZED
GZ065 _v1_0859	CDS	-2	860461	861888	no		Sensory box histidine kinase/response regulator	845.1	01QCM	T	Signal transduction mechanisms	CELLULAR PROCESSES AND SIGNALING
GZ065 _v1_0860	CDS	2	861953	863122	no	argD	Acetylornithine aminotransferase	773.1	01RFU	E	Amino acid transport and metabolism	METABOLISM
GZ065 _v1_0862	CDS	2	866867	867367	no	rimM	Ribosome maturation factor RimM	314.7	01XHZ	J	Translation, ribosomal structure and biogenesis	INFORMATION STORAGE AND PROCESSING
GZ065 _v1_0863	CDS	1	867427	867993	no	efp	Elongation factor P	372.9	01S4X	J	Translation, ribosomal structure and biogenesis	INFORMATION STORAGE AND PROCESSING
GZ065 _v1_0864	CDS	1	867994	868686	no		Inositol-1-monophosphatase	453.8	01QKM	G	Carbohydrate transport and metabolism	METABOLISM
GZ065 _v1_0865	CDS	-3	868974	870188	no	hemA	5-aminolevulinate synthase	773.5	01SET	H	Coenzyme transport and metabolism	METABOLISM
GZ065 _v1_0866	CDS	-1	870242	872695	no		conserved protein of unknown function	390.6	0XUCG	S	Function unknown	POORLY CHARACTERIZED
GZ065 _v1_0867	CDS	-2	872734	874638	no	htpG	molecular chaperone HSP90 family	1228	01SH5	O	Posttranslational modification, protein turnover, chaperones	CELLULAR PROCESSES AND SIGNALING
GZ065 _v1_0868	CDS	-2	874804	876006	no		NTPase	711.1	20	S	Function unknown	POORLY CHARACTERIZED
GZ065 _v1_0869	CDS	-2	876010	876615	no	recR	Recombination protein RecR	384.8	01SUG	L	Replication, recombination and repair	INFORMATION STORAGE AND PROCESSING
GZ065 _v1_0872	CDS	-1	879521	881950	no	priA	Primosomal protein N'	894.8	01RYI	L	Replication, recombination and repair	INFORMATION STORAGE AND PROCESSING
GZ065 _v1_0874	CDS	1	883036	886473	no		Ankyrin repeat domain protein	2167.5	02CF0	S	Function unknown	POORLY CHARACTERIZED
GZ065 _v1_0876	CDS	-3	887946	888788	no	thyX	Flavin-dependent thymidylate synthase	542.3	01R98	F	Nucleotide transport and metabolism	METABOLISM
GZ065 _v1_0877	CDS	-3	888798	890075	no	murA	UDP-N-acetylglucosamine 1-carboxyvinyltransferase	775.8	01RAZ	M	Cell wall/membrane/envelope biogenesis	CELLULAR PROCESSES AND SIGNALING
GZ065 _v1_0878	CDS	-3	890304	891575	no	fabF	3-oxoacyl-[acyl-carrier-protein] synthase II	791.2	01Q6R	I	Lipid transport and metabolism	METABOLISM
GZ065 _v1_0879	CDS	-3	891582	891842	no	acpP	acyl carrier protein (ACP)	153.3	05VNB	I	Lipid transport and metabolism	METABOLISM
GZ065 _v1_0880	CDS	1	891970	892752	no	ispA	Farnesyl diphosphate synthase	493.4	01TKM	H	Coenzyme transport and metabolism	METABOLISM
GZ065 _v1_0881	CDS	2	892745	893617	no		Peptidyl-prolyl cis-trans isomerase	536.6	024IK	S	Function unknown	POORLY CHARACTERIZED
GZ065 _v1_0882	CDS	-3	893688	895139	no	hslU	molecular chaperone and ATPase component of HslUV protease	892.5	01QJD	O	Posttranslational modification, protein turnover, chaperones	CELLULAR PROCESSES AND SIGNALING
GZ065 _v1_0883	CDS	-2	895141	895671	no	hslV	peptidase component of the HslUV protease	334.7	01TV5	O	Posttranslational modification, protein turnover, chaperones	CELLULAR PROCESSES AND SIGNALING
GZ065 _v1_0884	CDS	2	895778	896935	no		Glutamate--cysteine ligase , divergent, of Alpha- and Beta-proteobacteria type	760.4	01UV4	H	Coenzyme transport and metabolism	METABOLISM
GZ065 _v1_0886	CDS	-1	897848	898801	no	hemH	Ferrochelatase	642.1	01QT4	H	Coenzyme transport and metabolism	METABOLISM
GZ065 _v1_0887	CDS	-2	898798	899622	no		conserved protein of unknown function	478.8	02APA	S	Function unknown	POORLY CHARACTERIZED
GZ065 _v1_0888	CDS	1	899737	900156	no	ndk	multifunctional nucleoside diphosphate kinase and apyrimidinic endonuclease and 3'-phosphodiesterase	262.3	01X6B	F	Nucleotide transport and metabolism	METABOLISM
GZ065 _v1_0889	CDS	1	900274	901452	no	argD	Acetylornithine aminotransferase	776.2	01RFU	E	Amino acid transport and metabolism	METABOLISM
GZ065 _v1_0890	CDS	3	901521	902798	no		conserved membrane protein of unknown function	783.9	02EIB	P	Inorganic ion transport and metabolism	METABOLISM
GZ065 _v1_0891	CDS	3	902808	903065	no		conserved protein of unknown function	164.9	021P0	D	Cell cycle control, cell division, chromosome partitioning	CELLULAR PROCESSES AND SIGNALING
GZ065 _v1_0892	CDS	1	903058	903633	no	ubiX	3-octaprenyl-4-hydroxybenzoate carboxy-lyase	359.4	01W0H	H	Coenzyme transport and metabolism	METABOLISM
GZ065 _v1_0893	CDS	2	903617	904504	no	folD	Methylenetetrahydrofolate dehydrogenase / Methenyltetrahydrofolate cyclohydrolase	568.5	01R3H	H	Coenzyme transport and metabolism	METABOLISM
GZ065 _v1_0896	CDS	-2	906091	908559	no	leuS	Leucine--tRNA ligase	1636.7	01Q7M	J	Translation, ribosomal structure and biogenesis	INFORMATION STORAGE AND PROCESSING
GZ065 _v1_0897	CDS	-1	908564	909184	no		Lipoprotein NlpD precursor	392.5	021DH	M	Cell wall/membrane/envelope biogenesis	CELLULAR PROCESSES AND SIGNALING
GZ065 _v1_0898	CDS	-3	909207	909533	no		MerR family transcriptional regulator	209.9	01ZRS	K	Transcription	INFORMATION STORAGE AND PROCESSING
GZ065 _v1_0899	CDS	-1	909530	909829	no	ihfA	Integration host factor subunit alpha	182.2	0201K	L	Replication, recombination and repair	INFORMATION STORAGE AND PROCESSING
GZ065 _v1_0900	CDS	-2	909868	911064	no		major facilitator family transporter	724.5	2768	G	Carbohydrate transport and metabolism	METABOLISM
GZ065 _v1_0901	CDS	-2	911371	913305	no	uvrB	excinulease of nucleotide excision repair, DNA damage recognition component	1238	01RPK	L	Replication, recombination and repair	INFORMATION STORAGE AND PROCESSING
GZ065 _v1_0902	CDS	-1	913391	914152	no	petC	Cytochrome c1	498.4	01QHQ	C	Energy production and conversion	METABOLISM
GZ065 _v1_0903	CDS	-2	914152	915378	no	petB	Cytochrome b	820.5	01Q5D	C	Energy production and conversion	METABOLISM
GZ065 _v1_0904	CDS	-1	915509	916156	no		protein of unknown function	313.2	COG0666	S	Function unknown	POORLY CHARACTERIZED
GZ065 _v1_0905	CDS	-3	916104	916691	no		protein of unknown function	328.9	COG0666	S	Function unknown	POORLY CHARACTERIZED
GZ065 _v1_0906	CDS	-2	916951	917994	no		Ankyrin repeat domain protein	571.6	0XUCG	S	Function unknown	POORLY CHARACTERIZED
GZ065 _v1_0907	CDS	2	918101	919576	no		transposase	766.1	08K22	L	Replication, recombination and repair	INFORMATION STORAGE AND PROCESSING
GZ065 _v1_0908	CDS	-2	919825	920994	no		ANK_REP_REGION domain-containing protein	526.2	0XUCG	S	Function unknown	POORLY CHARACTERIZED
GZ065 _v1_0909	CDS	-1	921086	921337	no		protein of unknown function	158.7	2423	O	Posttranslational modification, protein turnover, chaperones	CELLULAR PROCESSES AND SIGNALING
GZ065 _v1_0911	CDS	3	921495	922079	no		NifU domain protein	384	01T87	O	Posttranslational modification, protein turnover, chaperones	CELLULAR PROCESSES AND SIGNALING
GZ065 _v1_0912	CDS	2	922076	923299	no	hisS	Histidine--tRNA ligase	777.7	01QSY	J	Translation, ribosomal structure and biogenesis	INFORMATION STORAGE AND PROCESSING
GZ065 _v1_0913	CDS	-2	923296	924066	no	surE	5'-nucleotidase SurE	509.6	01QEA	F	Nucleotide transport and metabolism	METABOLISM
GZ065 _v1_0915	CDS	1	925843	927117	no		putrescine-ornithine antiporter	804.3	01VAD	E	Amino acid transport and metabolism	METABOLISM
GZ065 _v1_0916	CDS	2	927188	928474	no		putrescine-ornithine antiporter	821.6	01VAD	E	Amino acid transport and metabolism	METABOLISM
GZ065 _v1_0918	CDS	3	929067	930089	no	asd	Aspartate-semialdehyde dehydrogenase	651	01Q7W	E	Amino acid transport and metabolism	METABOLISM
GZ065 _v1_0919	CDS	-2	930091	931170	no	purK	N5-carboxyaminoimidazole ribonucleotide synthase	712.6	01Q94	F	Nucleotide transport and metabolism	METABOLISM
GZ065 _v1_0920	CDS	2	931274	931678	no	apaG	Protein ApaG	275.4	01YK4	P	Inorganic ion transport and metabolism	METABOLISM
GZ065 _v1_0921	CDS	3	931902	932219	no		protein of unknown function	121.7	05IKC	L	Replication, recombination and repair	INFORMATION STORAGE AND PROCESSING
GZ065 _v1_0922	CDS	1	932107	932418	no		protein of unknown function	123.2	023AZ	L	Replication, recombination and repair	INFORMATION STORAGE AND PROCESSING
GZ065 _v1_0925	CDS	-2	933004	933138	no		protein of unknown function	84.3	01R19	S	Function unknown	POORLY CHARACTERIZED
GZ065 _v1_0926	CDS	-1	933128	933667	no		protein of unknown function	345.1	01R19	S	Function unknown	POORLY CHARACTERIZED
GZ065 _v1_0927	CDS	-3	933606	933800	no		protein of unknown function	124	01R19	S	Function unknown	POORLY CHARACTERIZED
GZ065 _v1_0929	CDS	2	934277	934534	no		protein of unknown function	116.3	01R2C	P	Inorganic ion transport and metabolism	METABOLISM
GZ065 _v1_0930	CDS	1	934741	935205	no		membrane protein of unknown function	227.3	01R2C	P	Inorganic ion transport and metabolism	METABOLISM
GZ065 _v1_0931	CDS	1	935257	935415	no		protein of unknown function	98.6	01R2C	P	Inorganic ion transport and metabolism	METABOLISM
GZ065 _v1_0932	CDS	2	935396	935539	no		protein of unknown function	88.6	01R2C	P	Inorganic ion transport and metabolism	METABOLISM
GZ065 _v1_0933	CDS	-1	935753	936100	no	apaG	protein associated with Co2+ and Mg2+ efflux	235.7	01YK4	P	Inorganic ion transport and metabolism	METABOLISM
GZ065 _v1_0934	CDS	2	936254	936628	no		protein of unknown function	242.3	01Q94	F	Nucleotide transport and metabolism	METABOLISM
GZ065 _v1_0935	CDS	3	936771	937004	no		protein of unknown function	132.9	01Q94	F	Nucleotide transport and metabolism	METABOLISM
GZ065 _v1_0936	CDS	-1	937088	938167	no	purK	N5-carboxyaminoimidazole ribonucleotide synthase	712.6	01Q94	F	Nucleotide transport and metabolism	METABOLISM
GZ065 _v1_0937	CDS	3	938271	938675	no	apaG	protein associated with Co2+ and Mg2+ efflux	275.4	01YK4	P	Inorganic ion transport and metabolism	METABOLISM
GZ065 _v1_0938	CDS	-2	938878	940476	no		Ferric iron ABC transporter, permease protein	976.5	01R2C	P	Inorganic ion transport and metabolism	METABOLISM
GZ065 _v1_0940	CDS	2	940607	941452	no		Rhodanese domain protein	572.4	01R19	S	Function unknown	POORLY CHARACTERIZED
GZ065 _v1_0942	CDS	-1	941984	942508	no		DDE_Tnp_1 domain-containing protein	219.2	08VPG	L	Replication, recombination and repair	INFORMATION STORAGE AND PROCESSING
GZ065 _v1_0943	CDS	-1	942827	942994	no		protein of unknown function	83.6	05J9A	L	Replication, recombination and repair	INFORMATION STORAGE AND PROCESSING
GZ065 _v1_0944	CDS	-2	943273	943800	no		5-formyltetrahydrofolate cyclo-ligase	332	01ZTC	H	Coenzyme transport and metabolism	METABOLISM
GZ065 _v1_0945	CDS	-1	943784	944413	no		NADPH-dependent glutamate synthase beta chain and related oxidoreductases	403.7	2709	C	Energy production and conversion	METABOLISM
GZ065 _v1_0946	CDS	-2	944455	945582	no		Parvulin-like peptidyl-prolyl isomerase	658.7	022V2	S	Function unknown	POORLY CHARACTERIZED
GZ065 _v1_0948	CDS	-3	946131	946637	no	ppa	inorganic pyrophosphatase	312.8	01X1C	C	Energy production and conversion	METABOLISM
GZ065 _v1_0950	CDS	-2	948016	949191	no	mnmA	tRNA-specific 2-thiouridylase MnmA	719.5	01S90	J	Translation, ribosomal structure and biogenesis	INFORMATION STORAGE AND PROCESSING
GZ065 _v1_0951	CDS	-3	949356	950423	no	mreB	cell wall structural complex MreBCD, actin-like component MreB	681	01Q9M	D	Cell cycle control, cell division, chromosome partitioning	CELLULAR PROCESSES AND SIGNALING
GZ065 _v1_0952	CDS	-1	950444	951862	no		Metal-dependent carboxypeptidase	906.7	01S7Z	E	Amino acid transport and metabolism	METABOLISM
GZ065 _v1_0953	CDS	3	952137	952616	no		putative peptidoglycan-associated lipoprotein	314.7	01WXA	M	Cell wall/membrane/envelope biogenesis	CELLULAR PROCESSES AND SIGNALING
GZ065 _v1_0954	CDS	1	952759	954051	no	tilS	tRNA(Ile)-lysidine synthase	771.5	01SFT	D	Cell cycle control, cell division, chromosome partitioning	CELLULAR PROCESSES AND SIGNALING
GZ065 _v1_0955	CDS	2	954269	956098	no	ftsH	protease, ATP-dependent zinc-metallo	1169.8	01QE3	O	Posttranslational modification, protein turnover, chaperones	CELLULAR PROCESSES AND SIGNALING
GZ065 _v1_0958	CDS	3	956763	956936	no		conserved protein of unknown function	70.9	08TM4	L	Replication, recombination and repair	INFORMATION STORAGE AND PROCESSING
GZ065 _v1_0959	CDS	3	956982	957389	no		protein of unknown function	177.2	08TM4	L	Replication, recombination and repair	INFORMATION STORAGE AND PROCESSING
GZ065 _v1_0960	CDS	2	957401	957535	no		protein of unknown function	73.2	08TM4	L	Replication, recombination and repair	INFORMATION STORAGE AND PROCESSING
GZ065 _v1_0961	CDS	1	958066	958341	no		DDE_3 domain-containing protein	104.8	01SKZ	L	Replication, recombination and repair	INFORMATION STORAGE AND PROCESSING
GZ065 _v1_0962	CDS	-1	958427	958990	no	pth	Peptidyl-tRNA hydrolase	365.5	01S0R	J	Translation, ribosomal structure and biogenesis	INFORMATION STORAGE AND PROCESSING
GZ065 _v1_0963	CDS	-2	958990	959601	no	rplY	50S ribosomal protein L25	390.6	01WSM	J	Translation, ribosomal structure and biogenesis	INFORMATION STORAGE AND PROCESSING
GZ065 _v1_0964	CDS	2	959744	960043	no		Oxidoreductase	192.6	01ZNE	C	Energy production and conversion	METABOLISM
GZ065 _v1_0965	CDS	-3	960873	961757	no	rsmH	Ribosomal RNA small subunit methyltransferase H	548.9	01QYI	M	Cell wall/membrane/envelope biogenesis	CELLULAR PROCESSES AND SIGNALING
GZ065 _v1_0966	CDS	2	961955	963172	no		Permeases of the major facilitator superfamily	756.9	01S0J	G	Carbohydrate transport and metabolism	METABOLISM
GZ065 _v1_0967	CDS	-1	963203	963985	no	map	methionine aminopeptidase	528.1	01QQR	J	Translation, ribosomal structure and biogenesis	INFORMATION STORAGE AND PROCESSING
GZ065 _v1_0968	CDS	-3	964104	965342	no	ftsA	Cell division protein FtsA	790.8	01QDT	D	Cell cycle control, cell division, chromosome partitioning	CELLULAR PROCESSES AND SIGNALING
GZ065 _v1_0969	CDS	2	965474	966013	no	def	Peptide deformylase	327.4	01WUA	J	Translation, ribosomal structure and biogenesis	INFORMATION STORAGE AND PROCESSING
GZ065 _v1_0970	CDS	3	966003	966785	no		Uracil-DNA glycosylase, family 4	494.2	01SSP	L	Replication, recombination and repair	INFORMATION STORAGE AND PROCESSING
GZ065 _v1_0972	CDS	1	967231	967758	no	coq7	2-nonaprenyl-3-methyl-6-methoxy-1,4-benzoquinol hydroxylase	325.1	01Y4Z	H	Coenzyme transport and metabolism	METABOLISM
GZ065 _v1_0973	CDS	-3	967881	968888	no		conserved protein of unknown function	74.3	022RN	S	Function unknown	POORLY CHARACTERIZED
GZ065 _v1_0977	CDS	2	970301	971686	no	purF	Amidophosphoribosyltransferase	891.7	01Q79	F	Nucleotide transport and metabolism	METABOLISM
GZ065 _v1_0979	CDS	-1	972725	973093	no		conserved exported protein of unknown function	198	02AKV	U	Intracellular trafficking, secretion, and vesicular transport	CELLULAR PROCESSES AND SIGNALING
GZ065 _v1_0980	CDS	1	973222	974037	no		Ribonuclease BN	503.4	01WP0	S	Function unknown	POORLY CHARACTERIZED
GZ065 _v1_0981	CDS	2	974048	974788	no		oxidoreductase, short-chain dehydrogenase/reductase family	443	01QGW	S	Function unknown	POORLY CHARACTERIZED
GZ065 _v1_0982	CDS	3	974898	978125	no	carB	carbamoyl-phosphate synthase large subunit	2021.1	01S7R	F	Nucleotide transport and metabolism	METABOLISM
GZ065 _v1_0983	CDS	-3	978498	979565	no	recA	DNA strand exchange and recombination protein with protease and nuclease activity	678.3	01QY1	L	Replication, recombination and repair	INFORMATION STORAGE AND PROCESSING
GZ065 _v1_0984	CDS	3	979680	980417	no	truA	tRNA pseudouridine synthase A	462.6	01QTB	J	Translation, ribosomal structure and biogenesis	INFORMATION STORAGE AND PROCESSING
GZ065 _v1_0985	CDS	-2	980419	981570	no		Beta sliding clamp	724.5	01QVQ	L	Replication, recombination and repair	INFORMATION STORAGE AND PROCESSING
GZ065 _v1_0986	CDS	-2	981682	982179	no		conserved exported protein of unknown function	317.8	0241I	S	Function unknown	POORLY CHARACTERIZED
GZ065 _v1_0987	CDS	-1	982172	983065	no	rpoH	RNA polymerase sigma factor RpoH	556.2	01QBJ	K	Transcription	INFORMATION STORAGE AND PROCESSING
GZ065 _v1_0988	CDS	-3	983349	984032	no		surface antigen Wsp	354.4	06D38	M	Cell wall/membrane/envelope biogenesis	CELLULAR PROCESSES AND SIGNALING
GZ065 _v1_0989	CDS	-3	984369	984701	no		Nucleoid-associated protein RF_1365	208.4	01ZW2	S	Function unknown	POORLY CHARACTERIZED
GZ065 _v1_0990	CDS	-3	984705	986180	no		DNA polymerase III subunits gamma and tau	807.4	01RSU	L	Replication, recombination and repair	INFORMATION STORAGE AND PROCESSING
GZ065 _v1_0991	CDS	2	986522	987175	no	fzlA	FtsZ-localized protein A	444.9	01R1A	O	Posttranslational modification, protein turnover, chaperones	CELLULAR PROCESSES AND SIGNALING
GZ065 _v1_0992	CDS	-3	987147	987824	no		O-methyltransferase family protein (C1)	451.4	0216C	S	Function unknown	POORLY CHARACTERIZED
GZ065 _v1_0993	CDS	1	988075	988353	no		conserved protein of unknown function	177.2	022MV	S	Function unknown	POORLY CHARACTERIZED
GZ065 _v1_0994	CDS	-1	988382	989074	no		Periplasmic thiol:disulfide interchange protein DsbA	450.3	01VWC	O	Posttranslational modification, protein turnover, chaperones	CELLULAR PROCESSES AND SIGNALING
GZ065 _v1_0995	CDS	-2	989140	989589	no		Putative oligoketide cyclase/lipid transport protein	269.2	01X62	I	Lipid transport and metabolism	METABOLISM
GZ065 _v1_0996	CDS	1	989884	990468	no		Toluene tolerance family protein	350.1	023KE	S	Function unknown	POORLY CHARACTERIZED
GZ065 _v1_0997	CDS	3	990465	991763	no		Dihydrofolate synthase	833.9	01RQU	H	Coenzyme transport and metabolism	METABOLISM
GZ065 _v1_1001	CDS	3	994188	995618	no	tldD	putative peptidase	918.7	01QZ3	S	Function unknown	POORLY CHARACTERIZED
GZ065 _v1_1002	CDS	-2	995884	996057	no		protein of unknown function	84.7	022BK	L	Replication, recombination and repair	INFORMATION STORAGE AND PROCESSING
GZ065 _v1_1003	CDS	2	996542	996751	no		protein of unknown function	77	05J9A	L	Replication, recombination and repair	INFORMATION STORAGE AND PROCESSING
GZ065 _v1_1004	CDS	1	996868	997056	no		transposase	85.9	05J9A	L	Replication, recombination and repair	INFORMATION STORAGE AND PROCESSING
GZ065 _v1_1005	CDS	1	997231	997386	no		conserved protein of unknown function	84.7	05J9A	L	Replication, recombination and repair	INFORMATION STORAGE AND PROCESSING
GZ065 _v1_1006	CDS	-3	998067	999305	no		transposase	756.1	01UVI	L	Replication, recombination and repair	INFORMATION STORAGE AND PROCESSING
GZ065 _v1_1007	CDS	-1	999416	1000363	no		Pseudouridine synthase	607.1	01Q7J	J	Translation, ribosomal structure and biogenesis	INFORMATION STORAGE AND PROCESSING
GZ065 _v1_1009	CDS	-2	1002181	1002831	no		protein of unknown function	417.9	01RFS	S	Function unknown	POORLY CHARACTERIZED
GZ065 _v1_1011	CDS	-2	1002841	1004316	no		transposase	766.1	08K22	L	Replication, recombination and repair	INFORMATION STORAGE AND PROCESSING
GZ065 _v1_1012	CDS	-2	1004389	1005777	no		membrane protein of unknown function	802	01RFS	S	Function unknown	POORLY CHARACTERIZED
GZ065 _v1_1014	CDS	-1	1006217	1006573	no		protein of unknown function	200.3	01S80	E	Amino acid transport and metabolism	METABOLISM
GZ065 _v1_1015	CDS	-3	1006725	1006844	no		protein of unknown function	69.3	01R29	P	Inorganic ion transport and metabolism	METABOLISM
GZ065 _v1_1016	CDS	-1	1006862	1007023	no		protein of unknown function	88.6	01R29	P	Inorganic ion transport and metabolism	METABOLISM
GZ065 _v1_1017	CDS	-3	1006917	1007393	no		exported protein of unknown function	225.7	01R29	P	Inorganic ion transport and metabolism	METABOLISM
GZ065 _v1_1018	fCDS	-1	1007480	1007647	pseudo	kefB	fragment of potassium:proton antiporter (part 2)	94	01R29	P	Inorganic ion transport and metabolism	METABOLISM
GZ065 _v1_1019	fCDS	-2	1007659	1007985	pseudo	kefB	fragment of potassium:proton antiporter (part 1)	190.7	01R29	P	Inorganic ion transport and metabolism	METABOLISM
GZ065 _v1_1020	CDS	-1	1007924	1008451	no		membrane protein of unknown function	226.9	01R29	P	Inorganic ion transport and metabolism	METABOLISM
GZ065 _v1_1021	CDS	-2	1008457	1008801	no		protein of unknown function	216.9	01WWV	O	Posttranslational modification, protein turnover, chaperones	CELLULAR PROCESSES AND SIGNALING
GZ065 _v1_1022	CDS	-3	1008816	1008962	no		protein of unknown function	96.7	01WWV	O	Posttranslational modification, protein turnover, chaperones	CELLULAR PROCESSES AND SIGNALING
GZ065 _v1_1023	CDS	2	1009235	1009522	no		putative dTMP kinase	176.8	01X4N	F	Nucleotide transport and metabolism	METABOLISM
GZ065 _v1_1024	CDS	2	1009529	1009726	no		protein of unknown function	88.6	01X4N	F	Nucleotide transport and metabolism	METABOLISM
GZ065 _v1_1027	CDS	2	1010963	1011727	no		protein of unknown function	447.6	01RFS	S	Function unknown	POORLY CHARACTERIZED
GZ065 _v1_1028	CDS	-2	1011676	1012440	no		protein of unknown function	450.3	01RFS	S	Function unknown	POORLY CHARACTERIZED
GZ065 _v1_1031	CDS	-1	1013672	1014265	no	tmk	Thymidylate kinase	340.5	01X4N	F	Nucleotide transport and metabolism	METABOLISM
GZ065 _v1_1032	CDS	2	1014368	1014940	no		PPO candidate 1	364	01WWV	O	Posttranslational modification, protein turnover, chaperones	CELLULAR PROCESSES AND SIGNALING
GZ065 _v1_1033	CDS	1	1014946	1016664	no		Glutathione-regulated potassium-efflux system protein KefKL	1028.1	01R29	P	Inorganic ion transport and metabolism	METABOLISM
GZ065 _v1_1034	CDS	3	1016757	1017917	no		Aspartokinase	721.8	01S80	E	Amino acid transport and metabolism	METABOLISM
GZ065 _v1_1035	CDS	-3	1017933	1019012	no	recF	DNA replication and repair protein RecF	694.9	01R1S	L	Replication, recombination and repair	INFORMATION STORAGE AND PROCESSING
GZ065 _v1_1036	CDS	-1	1019021	1019488	no	bcp	Putative peroxiredoxin bcp	313.2	01X7K	O	Posttranslational modification, protein turnover, chaperones	CELLULAR PROCESSES AND SIGNALING
GZ065 _v1_1037	CDS	2	1019552	1020478	no	gshB	Glutathione synthetase	604.7	01QAH	H	Coenzyme transport and metabolism	METABOLISM
GZ065 _v1_1038	CDS	-2	1020463	1021485	no	murG	UDP-N-acetylglucosamine--N-acetylmuramyl-(pentapeptide) pyrophosphoryl-undecaprenol N-acetylglucosamine transferase	659.1	01SAA	M	Cell wall/membrane/envelope biogenesis	CELLULAR PROCESSES AND SIGNALING
GZ065 _v1_1040	CDS	-3	1021920	1023305	no	lpd	Dihydrolipoyl dehydrogenase	869	01SMF	C	Energy production and conversion	METABOLISM
GZ065 _v1_1042	CDS	-3	1023942	1024421	no		Periplasmic thiol:disulfide oxidoreductase DsbB, required for DsbA reoxidation	294.3	022VY	O	Posttranslational modification, protein turnover, chaperones	CELLULAR PROCESSES AND SIGNALING
GZ065 _v1_1044	CDS	-2	1024513	1025541	no		conserved protein of unknown function	252.3	028UF	S	Function unknown	POORLY CHARACTERIZED
GZ065 _v1_1045	CDS	-3	1025646	1026971	no	der	GTPase Der	835.5	01QV0	S	Function unknown	POORLY CHARACTERIZED
GZ065 _v1_1047	CDS	1	1028056	1029582	no	pccB	Propionyl-CoA carboxylase beta chain	1000.7	01RSP	I	Lipid transport and metabolism	METABOLISM
GZ065 _v1_1052	CDS	2	1030658	1031473	no	mutM	Formamidopyrimidine-DNA glycosylase	538.9	01QA4	L	Replication, recombination and repair	INFORMATION STORAGE AND PROCESSING
GZ065 _v1_1053	CDS	2	1031489	1032082	no	pdxH	Pyridoxine/pyridoxamine 5'-phosphate oxidase	409.1	01RC5	H	Coenzyme transport and metabolism	METABOLISM
GZ065 _v1_1055	CDS	-1	1032797	1034272	no		transposase	766.1	08K22	L	Replication, recombination and repair	INFORMATION STORAGE AND PROCESSING
GZ065 _v1_1056	CDS	-3	1034310	1034579	no		protein of unknown function	105.1	0801A	S	Function unknown	POORLY CHARACTERIZED
GZ065 _v1_1057	CDS	-3	1034727	1034843	no		protein of unknown function	70.1	0801A	S	Function unknown	POORLY CHARACTERIZED
GZ065 _v1_1058	CDS	-1	1034852	1035139	no		protein of unknown function	104.4	0801A	S	Function unknown	POORLY CHARACTERIZED
GZ065 _v1_1059	CDS	-1	1035539	1036336	no	purQ	Phosphoribosylformylglycinamidine synthase subunit PurQ	549.3	01SFG	F	Nucleotide transport and metabolism	METABOLISM
GZ065 _v1_1060	CDS	-2	1036333	1037583	no		Phosphate transport system permease protein PstA (TC 3.A.1.7.1)	751.5	01R9Y	P	Inorganic ion transport and metabolism	METABOLISM
GZ065 _v1_1061	CDS	-3	1037838	1038215	no	rplS	50S ribosomal protein L19	246.1	01WVY	J	Translation, ribosomal structure and biogenesis	INFORMATION STORAGE AND PROCESSING
GZ065 _v1_1062	CDS	-3	1038219	1038374	no		tRNA (Guanine37-N1) -methyltransferase	82.4	01RRE	J	Translation, ribosomal structure and biogenesis	INFORMATION STORAGE AND PROCESSING
GZ065 _v1_1063	CDS	2	1038623	1039081	no		protein of unknown function	266.2	01R9Y	P	Inorganic ion transport and metabolism	METABOLISM
GZ065 _v1_1064	CDS	1	1039078	1039470	no		protein of unknown function	233	01R9Y	P	Inorganic ion transport and metabolism	METABOLISM
GZ065 _v1_1065	CDS	2	1039406	1039687	no		Phosphate transport system permease protein PstA (TC 3.A.1.7.1)	114.8	01R9Y	P	Inorganic ion transport and metabolism	METABOLISM
GZ065 _v1_1066	CDS	3	1039605	1039904	no		protein of unknown function	140.6	01R9Y	P	Inorganic ion transport and metabolism	METABOLISM
GZ065 _v1_1067	CDS	2	1039934	1040656	no		Phosphoribosylformylglycinamidine synthase, glutamine amidotransferase subunit	417.9	01SFG	F	Nucleotide transport and metabolism	METABOLISM
GZ065 _v1_1069	CDS	1	1041070	1041357	no		protein of unknown function	104.4	0801A	S	Function unknown	POORLY CHARACTERIZED
GZ065 _v1_1070	CDS	3	1041366	1041482	no		protein of unknown function	70.1	0801A	S	Function unknown	POORLY CHARACTERIZED
GZ065 _v1_1071	CDS	3	1041630	1041899	no		protein of unknown function	105.1	0801A	S	Function unknown	POORLY CHARACTERIZED
GZ065 _v1_1072	CDS	3	1041936	1042763	no		protein of unknown function	426.4	08K22	L	Replication, recombination and repair	INFORMATION STORAGE AND PROCESSING
GZ065 _v1_1073	CDS	1	1042813	1043031	no		protein of unknown function	128.3	08K22	L	Replication, recombination and repair	INFORMATION STORAGE AND PROCESSING
GZ065 _v1_1074	CDS	3	1043028	1043411	no		protein of unknown function	196.8	08K22	L	Replication, recombination and repair	INFORMATION STORAGE AND PROCESSING
GZ065 _v1_1077	CDS	-1	1044548	1044925	no	rplS	50S ribosomal subunit protein L19	246.1	01WVY	J	Translation, ribosomal structure and biogenesis	INFORMATION STORAGE AND PROCESSING
GZ065 _v1_1078	CDS	-2	1044922	1045620	no	trmD	tRNA (guanine-1-)-methyltransferase	470.3	01RRE	J	Translation, ribosomal structure and biogenesis	INFORMATION STORAGE AND PROCESSING
GZ065 _v1_1079	CDS	3	1045695	1046417	no	purC	Phosphoribosylaminoimidazole-succinocarboxamide synthase	471.1	01QJJ	F	Nucleotide transport and metabolism	METABOLISM
GZ065 _v1_1080	CDS	-1	1046414	1047451	no	purM	Phosphoribosylformylglycinamidine cyclo-ligase	699.1	01QGT	F	Nucleotide transport and metabolism	METABOLISM
GZ065 _v1_1081	CDS	1	1047589	1047864	no		conserved protein of unknown function	179.5	023M2	S	Function unknown	POORLY CHARACTERIZED
GZ065 _v1_1083	CDS	-3	1048542	1049258	no		conserved protein of unknown function	386.3	01R7R	P	Inorganic ion transport and metabolism	METABOLISM
GZ065 _v1_1084	CDS	3	1049763	1050779	no	hemE	Uroporphyrinogen decarboxylase	652.9	01R24	H	Coenzyme transport and metabolism	METABOLISM
GZ065 _v1_1085	CDS	3	1051218	1052411	no	aatA	putative aspartate/prephenate aminotransferase	768.1	01R9D	E	Amino acid transport and metabolism	METABOLISM
GZ065 _v1_1086	CDS	3	1052460	1052777	no	sugE	multidrug efflux system protein	199.5	0202W	P	Inorganic ion transport and metabolism	METABOLISM
GZ065 _v1_1088	CDS	2	1053719	1054930	no		Permease of the major facilitator superfamily	792	01V27	G	Carbohydrate transport and metabolism	METABOLISM
GZ065 _v1_1089	CDS	3	1054902	1056179	no	glyA	serine hydroxymethyltransferase	839.7	01Q6H	E	Amino acid transport and metabolism	METABOLISM
GZ065 _v1_1090	CDS	1	1056256	1057446	no	pgk	Phosphoglycerate kinase	773.9	01SP1	G	Carbohydrate transport and metabolism	METABOLISM
GZ065 _v1_1091	CDS	2	1057484	1058323	no		EndoU_bacteria domain-containing protein	568.9	0236G	S	Function unknown	POORLY CHARACTERIZED
GZ065 _v1_1092	CDS	1	1058398	1059873	no		N-acetylmuramoyl-L-alanine amidase	926	01QGY	M	Cell wall/membrane/envelope biogenesis	CELLULAR PROCESSES AND SIGNALING
GZ065 _v1_1093	CDS	1	1060027	1060701	no	rpe	Ribulose-phosphate 3-epimerase	424.5	01QB0	G	Carbohydrate transport and metabolism	METABOLISM
GZ065 _v1_1094	CDS	-1	1060802	1063078	no	pnp	polynucleotide phosphorylase/polyadenylase	1446.8	01QTS	J	Translation, ribosomal structure and biogenesis	INFORMATION STORAGE AND PROCESSING
GZ065 _v1_1095	CDS	-2	1063093	1063365	no	rpsO	30S ribosomal subunit protein S15	176	01ZWA	J	Translation, ribosomal structure and biogenesis	INFORMATION STORAGE AND PROCESSING
GZ065 _v1_1096	CDS	-1	1063373	1064377	no	truB	tRNA pseudouridine synthase B	540.8	01RX2	J	Translation, ribosomal structure and biogenesis	INFORMATION STORAGE AND PROCESSING
GZ065 _v1_1098	CDS	-2	1065019	1066185	no		5-amino-6-(5-phosphoribosylamino)uracil reductase,Diaminohydroxyphosphoribosylaminopyrimidine deaminase	612.1	01QGQ	H	Coenzyme transport and metabolism	METABOLISM
GZ065 _v1_1099	CDS	-3	1066185	1067366	no		Deoxyguanosinetriphosphate triphosphohydrolase-like protein	756.5	01REK	F	Nucleotide transport and metabolism	METABOLISM
GZ065 _v1_1100	CDS	2	1067414	1067860	no		putative iron binding protein from the HesB_IscA_SufA family	287.7	01ZXM	S	Function unknown	POORLY CHARACTERIZED
GZ065 _v1_1101	CDS	1	1067887	1068561	no	lolD	Lipoprotein-releasing system ATP-binding protein LolD	414.5	01RC4	P	Inorganic ion transport and metabolism	METABOLISM
GZ065 _v1_1103	CDS	-2	1068808	1069506	no		Alpha/beta hydrolase	462.2	01QVD	S	Function unknown	POORLY CHARACTERIZED
GZ065 _v1_1104	CDS	3	1069641	1070828	no		Cysteine desulfurase	733.4	01QNV	E	Amino acid transport and metabolism	METABOLISM
GZ065 _v1_1105	CDS	3	1071030	1071752	no		Integral membrane protein	439.1	01R58	S	Function unknown	POORLY CHARACTERIZED
GZ065 _v1_1106	CDS	3	1071753	1072289	no	ctaG	Cytochrome c oxidase assembly protein CtaG	320.5	01Y6T	O	Posttranslational modification, protein turnover, chaperones	CELLULAR PROCESSES AND SIGNALING
GZ065 _v1_1109	CDS	2	1073147	1074124	no	qorA	Quinone oxidoreductase	644	01Q8M	C	Energy production and conversion	METABOLISM
GZ065 _v1_1111	CDS	-1	1075412	1076206	no	dapA	4-hydroxy-tetrahydrodipicolinate synthase	515.4	01QA8	E	Amino acid transport and metabolism	METABOLISM
GZ065 _v1_1112	CDS	-1	1076309	1076791	no	ssb	Single-stranded DNA-binding protein	313.5	01X0Q	L	Replication, recombination and repair	INFORMATION STORAGE AND PROCESSING
GZ065 _v1_1114	CDS	-1	1077731	1078339	no		conserved protein of unknown function	379	023KA	S	Function unknown	POORLY CHARACTERIZED
GZ065 _v1_1115	CDS	-3	1078344	1079804	no		conserved protein of unknown function	948	01Z70	S	Function unknown	POORLY CHARACTERIZED
GZ065 _v1_1116	CDS	-3	1080054	1080980	no	ispH	4-hydroxy-3-methylbut-2-enyl diphosphate reductase	604	01QQU	I	Lipid transport and metabolism	METABOLISM
GZ065 _v1_1118	CDS	-3	1081485	1082231	no		putative enhancing lycopene biosynthesis protein 2	436.4	01XMR	Q	Secondary metabolites biosynthesis, transport and catabolism	METABOLISM
GZ065 _v1_1123	CDS	-1	1084256	1084855	no	petA	Ubiquinol-cytochrome c reductase iron-sulfur subunit	404.8	01XIS	C	Energy production and conversion	METABOLISM
GZ065 _v1_1124	CDS	-3	1084950	1087652	no	gyrA	DNA gyrase subunit A	1621.7	01QQH	L	Replication, recombination and repair	INFORMATION STORAGE AND PROCESSING
GZ065 _v1_1125	CDS	-3	1087833	1088699	no		TPR_REGION domain-containing protein	473	05RKQ	S	Function unknown	POORLY CHARACTERIZED
GZ065 _v1_1126	CDS	-3	1088772	1089131	no		Iron-sulfur binding protein	228	01ZKB	S	Function unknown	POORLY CHARACTERIZED
GZ065 _v1_1127	CDS	-1	1089155	1089682	no		Substrate-specific component BioY of biotin ECF transporter	303.9	01W0Q	S	Function unknown	POORLY CHARACTERIZED
GZ065 _v1_1128	CDS	3	1089795	1090352	no		Nitroreductase	349.7	01WUS	C	Energy production and conversion	METABOLISM
GZ065 _v1_1129	CDS	-1	1090328	1091440	no		Glycosyl hydrolase	704.5	01YCX	G	Carbohydrate transport and metabolism	METABOLISM
GZ065 _v1_1130	CDS	3	1091547	1092341	no	dapF	Diaminopimelate epimerase	485	01T1N	E	Amino acid transport and metabolism	METABOLISM
GZ065 _v1_1131	CDS	-3	1092348	1093229	no	sucD	succinyl-CoA synthetase, NAD(P)-binding, alpha subunit	557	01QV6	C	Energy production and conversion	METABOLISM
GZ065 _v1_1132	CDS	-3	1093233	1094393	no	sucC	succinyl-CoA synthetase, beta subunit	707.2	01QF4	C	Energy production and conversion	METABOLISM
GZ065 _v1_1134	CDS	-2	1095019	1095714	no		Ribosomal RNA small subunit methyltransferase E	452.2	01W3R	S	Function unknown	POORLY CHARACTERIZED
GZ065 _v1_1137	CDS	-1	1097093	1097917	no	hemF	Oxygen-dependent coproporphyrinogen-III oxidase	547.4	01RBP	H	Coenzyme transport and metabolism	METABOLISM
GZ065 _v1_1138	CDS	2	1098077	1100557	no		Sensor histidine kinase/response regulator	1598.9	01QZ5	T	Signal transduction mechanisms	CELLULAR PROCESSES AND SIGNALING
GZ065 _v1_1139	CDS	3	1100643	1101485	no	parA	Chromosome partitioning protein ParA	530	01QVY	D	Cell cycle control, cell division, chromosome partitioning	CELLULAR PROCESSES AND SIGNALING
GZ065 _v1_1140	CDS	2	1101482	1102357	no	parB	putative chromosome-partitioning protein ParB	492.7	01Q6W	K	Transcription	INFORMATION STORAGE AND PROCESSING
GZ065 _v1_1141	CDS	-1	1102442	1103647	no	ispDF	2-C-methyl-D-erythritol 4-phosphate cytidylyltransferase / 2-C-methyl-D-erythritol 2,4-cyclodiphosphate synthase	745.7	01QCA	I	Lipid transport and metabolism	METABOLISM
GZ065 _v1_1145	CDS	2	1104686	1105759	no		Putative permease often clustered with de novo purine synthesis	540.8	01Q5N	P	Inorganic ion transport and metabolism	METABOLISM
GZ065 _v1_1146	CDS	2	1105865	1106500	no		Chromosomal replication initiator protein DnaA	388.7	01YRP	L	Replication, recombination and repair	INFORMATION STORAGE AND PROCESSING
GZ065 _v1_1148	CDS	1	1106872	1107858	no		Recombinase XerD	622.1	01QGH	L	Replication, recombination and repair	INFORMATION STORAGE AND PROCESSING
GZ065 _v1_1149	CDS	3	1107915	1108640	no		1-acyl-sn-glycerol-3-phosphate acyltransferase	430.6	01V3F	I	Lipid transport and metabolism	METABOLISM
GZ065 _v1_1150	CDS	3	1108692	1108961	no	rpsT	30S ribosomal protein S20	157.5	01ZJ0	J	Translation, ribosomal structure and biogenesis	INFORMATION STORAGE AND PROCESSING
GZ065 _v1_1151	CDS	2	1109042	1110283	no	gltA	Citrate synthase	776.2	01S9Y	C	Energy production and conversion	METABOLISM
GZ065 _v1_1155	CDS	3	1112268	1112543	no		transposase	117.5	022BK	L	Replication, recombination and repair	INFORMATION STORAGE AND PROCESSING
GZ065 _v1_1156	CDS	2	1112579	1113127	no		protein of unknown function	281.2	022BK	L	Replication, recombination and repair	INFORMATION STORAGE AND PROCESSING
GZ065 _v1_1157	CDS	-3	1113165	1113950	no		Forms the bulk of type IV secretion complex that spans outer membrane and periplasm (VirB9)	532.7	01WZ5	U	Intracellular trafficking, secretion, and vesicular transport	CELLULAR PROCESSES AND SIGNALING
GZ065 _v1_1158	CDS	-3	1114044	1114877	no		transposase	387.9	08TM4	L	Replication, recombination and repair	INFORMATION STORAGE AND PROCESSING
GZ065 _v1_1159	CDS	1	1115098	1115526	no		protein of unknown function	73.9	COG0666	S	Function unknown	POORLY CHARACTERIZED
GZ065 _v1_1160	CDS	3	1115475	1115864	no		protein of unknown function	70.1	05JXB	K	Transcription	INFORMATION STORAGE AND PROCESSING
GZ065 _v1_1160	CDS	3	1115475	1115864	no		protein of unknown function	70.1	05JXB	T	Signal transduction mechanisms	CELLULAR PROCESSES AND SIGNALING
GZ065 _v1_1161	CDS	3	1115901	1116185	no		conserved protein of unknown function	78.6	01VYT	S	Function unknown	POORLY CHARACTERIZED
GZ065 _v1_1163	CDS	-1	1116446	1116901	no		ABC transporter substrate binding protein	285.8	022RH	Q	Secondary metabolites biosynthesis, transport and catabolism	METABOLISM
GZ065 _v1_1164	CDS	-2	1116904	1117209	no		NADH:ubiquinone oxidoreductase 17.2 kD subunit	206.8	0206V	C	Energy production and conversion	METABOLISM
GZ065 _v1_1165	CDS	2	1117274	1118722	no		Cation:proton antiporter	859	01QUB	P	Inorganic ion transport and metabolism	METABOLISM
GZ065 _v1_1166	CDS	2	1118768	1119871	no		Rod shape-determining protein RodA	681.8	01Q78	M	Cell wall/membrane/envelope biogenesis	CELLULAR PROCESSES AND SIGNALING
GZ065 _v1_1167	CDS	-3	1119915	1121156	no	iscS	cysteine desulfurase (tRNA sulfurtransferase), PLP-dependent	815.5	01R46	E	Amino acid transport and metabolism	METABOLISM
GZ065 _v1_1168	CDS	-3	1121328	1121885	no		protein of unknown function	144.8	COG0666	S	Function unknown	POORLY CHARACTERIZED
GZ065 _v1_1169	CDS	-1	1122119	1123063	no		transposase	517.7	01XG2	L	Replication, recombination and repair	INFORMATION STORAGE AND PROCESSING
GZ065 _v1_1170	CDS	-2	1123153	1123647	no		Cell division protein FtsK	94	COG0465	O	Posttranslational modification, protein turnover, chaperones	CELLULAR PROCESSES AND SIGNALING
GZ065 _v1_1171	CDS	-3	1123824	1125200	no		Terminase	917.5	01TCN	S	Function unknown	POORLY CHARACTERIZED
GZ065 _v1_1173	CDS	-1	1125845	1126849	no		Ferredoxin--NADP reductase	647.9	01QNU	C	Energy production and conversion	METABOLISM
GZ065 _v1_1175	CDS	-1	1127153	1128481	no	mnmE	tRNA modification GTPase MnmE	820.5	01Q59	S	Function unknown	POORLY CHARACTERIZED
GZ065 _v1_1176	CDS	3	1128579	1129088	no	nuoI	NADH-quinone oxidoreductase subunit I	352.8	01QDU	C	Energy production and conversion	METABOLISM
GZ065 _v1_1177	CDS	1	1129144	1131045	no	thrS	threonyl-tRNA synthetase	1236.9	01Q93	J	Translation, ribosomal structure and biogenesis	INFORMATION STORAGE AND PROCESSING
GZ065 _v1_1178	CDS	1	1131058	1131576	no	infC	protein chain initiation factor IF-3	318.5	01VZ9	J	Translation, ribosomal structure and biogenesis	INFORMATION STORAGE AND PROCESSING
GZ065 _v1_1179	CDS	-3	1131582	1132847	no	nuoF	NADH:ubiquinone oxidoreductase, chain F	856.7	01QS1	C	Energy production and conversion	METABOLISM
GZ065 _v1_1180	CDS	3	1133472	1134938	no		MgtE intracellular N domain protein	364	0ZND7	S	Function unknown	POORLY CHARACTERIZED
GZ065 _v1_1183	CDS	-2	1136011	1136403	no	ccmE	Cytochrome c-type biogenesis protein CcmE	242.7	01Y2D	O	Posttranslational modification, protein turnover, chaperones	CELLULAR PROCESSES AND SIGNALING
GZ065 _v1_1184	CDS	-2	1136521	1137243	no	birA	Bifunctional ligase/repressor BirA	406.4	020A7	H	Coenzyme transport and metabolism	METABOLISM
GZ065 _v1_1185	CDS	-1	1137248	1138633	no	nuoN	NADH-quinone oxidoreductase subunit N	824.7	01QYC	C	Energy production and conversion	METABOLISM
GZ065 _v1_1187	CDS	-2	1138630	1140072	no	nuoM	NADH-quinone oxidoreductase subunit M	862.8	01RMM	C	Energy production and conversion	METABOLISM
GZ065 _v1_1188	CDS	-2	1140076	1141920	no	nuoL	NADH-quinone oxidoreductase subunit L	1172.1	01QZU	C	Energy production and conversion	METABOLISM
GZ065 _v1_1189	CDS	-1	1141928	1142236	no	nuoK	NADH-quinone oxidoreductase subunit K	177.2	01ZQR	C	Energy production and conversion	METABOLISM
GZ065 _v1_1190	CDS	-2	1142227	1142814	no	nuoJ	NADH-quinone oxidoreductase subunit J	334	01TRE	C	Energy production and conversion	METABOLISM
GZ065 _v1_1193	CDS	2	1143506	1145422	no	uvrD	putative DNA helicase II homolog	1203.7	01RIJ	L	Replication, recombination and repair	INFORMATION STORAGE AND PROCESSING
GZ065 _v1_1194	CDS	-3	1145466	1146221	no		2-hydroxymuconic semialdehyde hydrolase	473	01SUQ	S	Function unknown	POORLY CHARACTERIZED
GZ065 _v1_1195	CDS	-2	1146223	1146747	no	cycM	Cytochrome c homolog	332.4	01YBZ	C	Energy production and conversion	METABOLISM
GZ065 _v1_1197	CDS	2	1147040	1147612	no	ruvA	Holliday junction ATP-dependent DNA helicase RuvA	350.9	01UXE	L	Replication, recombination and repair	INFORMATION STORAGE AND PROCESSING
GZ065 _v1_1198	CDS	1	1147609	1148598	no	ruvB	ATP-dependent DNA helicase, component of RuvABC resolvasome	636.7	01R0P	L	Replication, recombination and repair	INFORMATION STORAGE AND PROCESSING
GZ065 _v1_1203	CDS	-1	1152227	1152448	no		Excinuclease ABC, C subunit-like	104.8	021N9	L	Replication, recombination and repair	INFORMATION STORAGE AND PROCESSING
GZ065 _v1_1204	CDS	-3	1152486	1153034	no		protein of unknown function	281.2	022BK	L	Replication, recombination and repair	INFORMATION STORAGE AND PROCESSING
GZ065 _v1_1205	CDS	-1	1153070	1153345	no		transposase	117.5	022BK	L	Replication, recombination and repair	INFORMATION STORAGE AND PROCESSING
GZ065 _v1_1206	CDS	-2	1153417	1154019	no	rnhB	Ribonuclease HII	389	01YK7	L	Replication, recombination and repair	INFORMATION STORAGE AND PROCESSING
GZ065 _v1_1207	CDS	-3	1154025	1155005	no	mraY	Phospho-N-acetylmuramoyl-pentapeptide-transferase	583.9	01QGR	M	Cell wall/membrane/envelope biogenesis	CELLULAR PROCESSES AND SIGNALING
GZ065 _v1_1209	CDS	2	1156214	1156768	no		Putative 3-methyladenine DNA glycosylase	374.4	01X2F	L	Replication, recombination and repair	INFORMATION STORAGE AND PROCESSING
GZ065 _v1_1210	CDS	-3	1157361	1158434	no		Septum site-determining protein MinD	575.1	01RE0	D	Cell cycle control, cell division, chromosome partitioning	CELLULAR PROCESSES AND SIGNALING
GZ065 _v1_1214	CDS	3	1160934	1161788	no		ANK_REP_REGION domain-containing protein	283.1	COG0666	S	Function unknown	POORLY CHARACTERIZED
GZ065 _v1_1215	CDS	-3	1161963	1163225	no	tyrS	Tyrosine--tRNA ligase	811.6	01R7J	J	Translation, ribosomal structure and biogenesis	INFORMATION STORAGE AND PROCESSING
GZ065 _v1_1216	CDS	-1	1163456	1163773	no	rsfS	Ribosomal silencing factor RsfS	214.2	01ZTW	S	Function unknown	POORLY CHARACTERIZED
GZ065 _v1_1217	CDS	1	1163902	1164063	no		protein of unknown function	96.7	230	S	Function unknown	POORLY CHARACTERIZED
GZ065 _v1_1218	CDS	3	1164234	1164722	no	rppH	RNA pyrophosphohydrolase	343.6	01Y93	J	Translation, ribosomal structure and biogenesis	INFORMATION STORAGE AND PROCESSING
GZ065 _v1_1219	CDS	1	1164712	1165500	no		Uncharacterized metal-dependent hydrolase BUsg_343	511.5	01R9X	L	Replication, recombination and repair	INFORMATION STORAGE AND PROCESSING
GZ065 _v1_1220	CDS	-3	1165506	1166450	no	mdh	Malate dehydrogenase	594	01QQM	C	Energy production and conversion	METABOLISM
GZ065 _v1_1221	CDS	-3	1166454	1167029	no	nuoC	NADH-quinone oxidoreductase subunit C	397.1	01R8W	C	Energy production and conversion	METABOLISM
GZ065 _v1_1222	CDS	-2	1167031	1167534	no	nuoB	NADH-quinone oxidoreductase subunit B	354	01QX7	C	Energy production and conversion	METABOLISM
GZ065 _v1_1223	CDS	-3	1167525	1167878	no	nuoA	NADH-quinone oxidoreductase subunit A 1	228	01WYD	C	Energy production and conversion	METABOLISM
GZ065 _v1_1225	CDS	-1	1167896	1168264	no		HIT family protein	243.8	01Y2N	F	Nucleotide transport and metabolism	METABOLISM
GZ065 _v1_1225	CDS	-1	1167896	1168264	no		HIT family protein	243.8	01Y2N	G	Carbohydrate transport and metabolism	METABOLISM
GZ065 _v1_1228	CDS	3	1169475	1170851	no	murF	UDP-N-acetylmuramoyl-tripeptide--D-alanyl-D-alanine ligase	880.9	01QXV	M	Cell wall/membrane/envelope biogenesis	CELLULAR PROCESSES AND SIGNALING
GZ065 _v1_1229	CDS	3	1170900	1171850	no		putative NADH-ubiquinone oxidoreductase	579.3	01RK3	G	Carbohydrate transport and metabolism	METABOLISM
GZ065 _v1_1229	CDS	3	1170900	1171850	no		putative NADH-ubiquinone oxidoreductase	579.3	01RK3	M	Cell wall/membrane/envelope biogenesis	CELLULAR PROCESSES AND SIGNALING
GZ065 _v1_1230	CDS	-1	1172075	1173031	no	fabH	3-oxoacyl-[acyl-carrier-protein] synthase III	579.3	01QTN	I	Lipid transport and metabolism	METABOLISM
GZ065 _v1_1231	CDS	-3	1173024	1174061	no	plsX	fatty acid/phospholipid synthesis protein	666.4	01SGA	I	Lipid transport and metabolism	METABOLISM
GZ065 _v1_1232	CDS	-1	1174070	1174252	no	rpmF	50S ribosomal subunit protein L32	114.4	02C0Y	J	Translation, ribosomal structure and biogenesis	INFORMATION STORAGE AND PROCESSING
GZ065 _v1_1234	CDS	2	1174484	1175266	no		ABC transporter permease	465.7	01QU6	Q	Secondary metabolites biosynthesis, transport and catabolism	METABOLISM
GZ065 _v1_1235	CDS	3	1175259	1175960	no		ABC transporter, ATP-binding protein	419.1	01T0J	Q	Secondary metabolites biosynthesis, transport and catabolism	METABOLISM
GZ065 _v1_1236	CDS	-3	1176240	1177583	no	ffh	Signal recognition particle protein	799.3	01RM4	U	Intracellular trafficking, secretion, and vesicular transport	CELLULAR PROCESSES AND SIGNALING
GZ065 _v1_1237	CDS	-1	1177568	1179127	no		Cation:proton antiporter	862.4	01SPC	P	Inorganic ion transport and metabolism	METABOLISM
GZ065 _v1_1240	CDS	3	1180203	1180478	no		transposase	117.5	022BK	L	Replication, recombination and repair	INFORMATION STORAGE AND PROCESSING
GZ065 _v1_1241	CDS	2	1180514	1181062	no		protein of unknown function	281.2	022BK	L	Replication, recombination and repair	INFORMATION STORAGE AND PROCESSING
GZ065 _v1_1242	CDS	-1	1181195	1183975	no		Glutamate synthase (NADPH) small chain	1649	02CGG	C	Energy production and conversion	METABOLISM
GZ065 _v1_1242	CDS	-1	1181195	1183975	no		Glutamate synthase (NADPH) small chain	1649	02CGG	E	Amino acid transport and metabolism	METABOLISM
GZ065 _v1_1242	CDS	-1	1181195	1183975	no		Glutamate synthase (NADPH) small chain	1649	02CGG	H	Coenzyme transport and metabolism	METABOLISM
GZ065 _v1_1243	CDS	-1	1184021	1184452	no	fabZ	(3R)-hydroxymyristol acyl carrier protein dehydratase	245.4	01W3P	I	Lipid transport and metabolism	METABOLISM
GZ065 _v1_1244	CDS	-3	1184457	1185008	no		Outer membrane protein H precursor	321.2	0XU6K	M	Cell wall/membrane/envelope biogenesis	CELLULAR PROCESSES AND SIGNALING
GZ065 _v1_1245	CDS	-3	1185009	1187342	no	bamA	Outer membrane protein assembly factor BamA	1448.3	01QQ5	M	Cell wall/membrane/envelope biogenesis	CELLULAR PROCESSES AND SIGNALING
GZ065 _v1_1246	CDS	-2	1187350	1188465	no		Membrane-associated zinc metalloprotease	687.2	01R71	M	Cell wall/membrane/envelope biogenesis	CELLULAR PROCESSES AND SIGNALING
GZ065 _v1_1247	CDS	3	1188558	1188830	no		Succinate dehydrogenase assembly factor 2	180.3	02C07	S	Function unknown	POORLY CHARACTERIZED
GZ065 _v1_1248	CDS	-2	1188808	1189125	no		Cell division protein ZapA	164.5	024CW	S	Function unknown	POORLY CHARACTERIZED
GZ065 _v1_1249	CDS	-1	1189169	1189447	no		DNA-binding protein, HU family	168.3	02D7Y	S	Function unknown	POORLY CHARACTERIZED
GZ065 _v1_1250	CDS	-3	1189467	1191119	no		SSU ribosomal protein S1p	1060.8	01QN1	J	Translation, ribosomal structure and biogenesis	INFORMATION STORAGE AND PROCESSING
GZ065 _v1_1251	CDS	1	1191223	1191867	no	trmB	tRNA (guanine-N(7)-)-methyltransferase	425.2	01SJV	S	Function unknown	POORLY CHARACTERIZED
GZ065 _v1_1252	CDS	-1	1192076	1192597	no		conserved protein of unknown function	363.6	0230A	S	Function unknown	POORLY CHARACTERIZED
GZ065 _v1_1253	CDS	-3	1192728	1194125	no		conserved protein of unknown function	934.9	01TCN	S	Function unknown	POORLY CHARACTERIZED
GZ065 _v1_1254	CDS	1	1194187	1195278	no		conserved protein of unknown function	519.2	077FE	S	Function unknown	POORLY CHARACTERIZED
GZ065 _v1_1255	CDS	-3	1195317	1196555	no		transposase	756.1	01UVI	L	Replication, recombination and repair	INFORMATION STORAGE AND PROCESSING
GZ065 _v1_1256	CDS	-2	1197046	1197735	no		Cell division protein FtsH	421	08I5P	O	Posttranslational modification, protein turnover, chaperones	CELLULAR PROCESSES AND SIGNALING
GZ065 _v1_1257	CDS	-3	1197726	1199201	no		transposase	766.1	08K22	L	Replication, recombination and repair	INFORMATION STORAGE AND PROCESSING
GZ065 _v1_1258	CDS	-1	1199312	1199860	no		protein of unknown function	281.2	022BK	L	Replication, recombination and repair	INFORMATION STORAGE AND PROCESSING
GZ065 _v1_1259	CDS	-2	1199896	1200171	no		transposase	117.5	022BK	L	Replication, recombination and repair	INFORMATION STORAGE AND PROCESSING
GZ065 _v1_1260	CDS	-1	1200284	1200442	no		GDSL family lipase	65.1	02D40	I	Lipid transport and metabolism	METABOLISM
GZ065 _v1_1263	CDS	-3	1201221	1203119	no	rpoD	RNA polymerase sigma factor RpoD	1158.7	01QFG	K	Transcription	INFORMATION STORAGE AND PROCESSING
GZ065 _v1_1264	CDS	-2	1203259	1203561	no		PH adaptation potassium efflux system protein C; sodium- potassium/hydrogen antiporter subunit C	175.3	022GD	P	Inorganic ion transport and metabolism	METABOLISM
GZ065 _v1_1265	CDS	-3	1203558	1203977	no		putative , Na(+) H(+) antiporter subunit B	259.6	020I4	P	Inorganic ion transport and metabolism	METABOLISM
GZ065 _v1_1266	CDS	-2	1203970	1204494	no		PH adaptation potassium efflux system protein B1; sodium- potassium/hydrogen antiporter subunit B1	308.9	2010	P	Inorganic ion transport and metabolism	METABOLISM
GZ065 _v1_1268	CDS	-3	1204506	1204778	no		Monovalent cation/proton antiporter, MnhG/PhaG subunit	167.2	069MM	P	Inorganic ion transport and metabolism	METABOLISM
GZ065 _v1_1270	CDS	-1	1205060	1205452	no	rpoZ	DNA-directed RNA polymerase subunit omega	241.9	067UH	K	Transcription	INFORMATION STORAGE AND PROCESSING
GZ065 _v1_1271	CDS	-1	1205513	1205809	no		DNA-binding protein	182.2	024X8	K	Transcription	INFORMATION STORAGE AND PROCESSING
GZ065 _v1_1272	CDS	1	1206691	1207191	no	purE	N5-carboxyaminoimidazole ribonucleotide mutase	302.8	01WWD	F	Nucleotide transport and metabolism	METABOLISM
GZ065 _v1_1273	CDS	3	1207191	1209008	no	mutL	DNA mismatch repair protein MutL	1027.7	01QKY	L	Replication, recombination and repair	INFORMATION STORAGE AND PROCESSING
GZ065 _v1_1274	CDS	3	1209423	1210448	no		Protein HflK	672.5	01Q64	O	Posttranslational modification, protein turnover, chaperones	CELLULAR PROCESSES AND SIGNALING
GZ065 _v1_1275	CDS	2	1210451	1211323	no		Protein HflC	539.3	01S18	O	Posttranslational modification, protein turnover, chaperones	CELLULAR PROCESSES AND SIGNALING
GZ065 _v1_1276	CDS	2	1211327	1212784	no	htrA	putative periplasmic serine endoprotease DegP-like	908.3	01QGM	O	Posttranslational modification, protein turnover, chaperones	CELLULAR PROCESSES AND SIGNALING
GZ065 _v1_1277	CDS	2	1213157	1214221	no		protein of unknown function	653.3	028FX	S	Function unknown	POORLY CHARACTERIZED
GZ065 _v1_1278	CDS	2	1214294	1215769	no		transposase	766.1	08K22	L	Replication, recombination and repair	INFORMATION STORAGE AND PROCESSING
GZ065 _v1_1279	CDS	1	1215760	1215969	no		GDSL family lipase	76.3	02D40	I	Lipid transport and metabolism	METABOLISM
GZ065 _v1_1280	CDS	-3	1216446	1216997	no		conserved protein of unknown function	331.6	024WU	S	Function unknown	POORLY CHARACTERIZED
GZ065 _v1_1282	CDS	1	1218823	1219200	no		Succinate dehydrogenase cytochrome b-556 subunit	211.5	01Z23	C	Energy production and conversion	METABOLISM
GZ065 _v1_1283	CDS	3	1219197	1219562	no		Succinate dehydrogenase hydrophobic membrane anchor protein	229.9	068K7	C	Energy production and conversion	METABOLISM
GZ065 _v1_1285	CDS	1	1220971	1222272	no		Cupin domain-containing protein	818.1	01RD0	M	Cell wall/membrane/envelope biogenesis	CELLULAR PROCESSES AND SIGNALING
GZ065 _v1_1286	CDS	3	1222389	1223618	no		Lipoprotein releasing system transmembrane protein LolE	709.9	01QWD	M	Cell wall/membrane/envelope biogenesis	CELLULAR PROCESSES AND SIGNALING
GZ065 _v1_1287	CDS	1	1223611	1224342	no		conserved protein of unknown function	412.1	280000000	S	Function unknown	POORLY CHARACTERIZED
GZ065 _v1_1288	CDS	3	1224339	1225559	no		Heme biosynthesis protein HemY	607.1	02CY7	S	Function unknown	POORLY CHARACTERIZED
GZ065 _v1_1289	CDS	3	1225779	1226651	no	atpG	ATP synthase gamma chain	460.3	01RK7	C	Energy production and conversion	METABOLISM
GZ065 _v1_1290	CDS	3	1226670	1228004	no		TldE/PmbA protein, part of proposed TldE/TldD proteolytic complex (PMID 12029038)	783.1	01QT0	S	Function unknown	POORLY CHARACTERIZED
GZ065 _v1_1291	CDS	2	1228178	1228429	no		putative cold shock protein y4cH	156.8	02CS2	K	Transcription	INFORMATION STORAGE AND PROCESSING
GZ065 _v1_1292	CDS	3	1228464	1229690	no	cshA	DEAD-box ATP-dependent RNA helicase CshA	760.8	01QED	L	Replication, recombination and repair	INFORMATION STORAGE AND PROCESSING
GZ065 _v1_1293	CDS	3	1229988	1232267	no		ClpA homolog protein	1444.5	01QMH	O	Posttranslational modification, protein turnover, chaperones	CELLULAR PROCESSES AND SIGNALING
GZ065 _v1_1295	CDS	3	1233381	1234271	no		Fructose-bisphosphate aldolase class I	578.9	01TPH	G	Carbohydrate transport and metabolism	METABOLISM
GZ065 _v1_1296	CDS	1	1234456	1235253	no		Putative lipoprotein	540.4	06CDQ	S	Function unknown	POORLY CHARACTERIZED
GZ065 _v1_1297	CDS	1	1235326	1236393	no	pyrD	Dihydroorotate dehydrogenase (quinone)	692.6	01QZI	F	Nucleotide transport and metabolism	METABOLISM
GZ065 _v1_1298	CDS	3	1236477	1237178	no	rnc	Ribonuclease 3	446	01R8S	K	Transcription	INFORMATION STORAGE AND PROCESSING
GZ065 _v1_1299	CDS	-2	1237231	1237830	no		putative Cytochrome oxidase biogenesis protein Sco1/SenC/PrrC, copper metallochaperone	365.9	01YGD	S	Function unknown	POORLY CHARACTERIZED
GZ065 _v1_1300	CDS	-3	1237866	1238570	no	dnaQ	DNA polymerase III subunit epsilon	451.4	01RFE	L	Replication, recombination and repair	INFORMATION STORAGE AND PROCESSING
GZ065 _v1_1301	CDS	-1	1238585	1239244	no		Transporter	386.7	01WK3	S	Function unknown	POORLY CHARACTERIZED
GZ065 _v1_1302	CDS	2	1239410	1239913	no	secB	Protein-export protein SecB	328.9	0200U	U	Intracellular trafficking, secretion, and vesicular transport	CELLULAR PROCESSES AND SIGNALING
GZ065 _v1_1303	CDS	2	1239920	1242523	no	acnA	aconitate hydratase 1	1619.8	02E3J	C	Energy production and conversion	METABOLISM
GZ065 _v1_1304	CDS	3	1242651	1245791	no		Proline dehydrogenase,Delta-1-pyrroline-5-carboxylate dehydrogenase	1939.5	01QZE	E	Amino acid transport and metabolism	METABOLISM
GZ065 _v1_1305	CDS	3	1245954	1246595	no		Dioxygenase	425.6	01RF2	Q	Secondary metabolites biosynthesis, transport and catabolism	METABOLISM
GZ065 _v1_1306	CDS	1	1246720	1248177	no	pepA	putative cytosol aminopeptidase	884.8	01QUH	E	Amino acid transport and metabolism	METABOLISM
GZ065 _v1_1307	CDS	3	1248423	1248635	no		conserved protein of unknown function	140.6	0235M	S	Function unknown	POORLY CHARACTERIZED
GZ065 _v1_1308	CDS	2	1248620	1250689	no	nuoG	NADH-quinone oxidoreductase subunit G	1340.9	02E6H	C	Energy production and conversion	METABOLISM
GZ065 _v1_1309	CDS	3	1250673	1251698	no	nuoH	NADH-quinone oxidoreductase subunit H	622.5	01SC4	C	Energy production and conversion	METABOLISM
GZ065 _v1_1310	CDS	1	1251691	1252689	no	hemB	Delta-aminolevulinic acid dehydratase	619	01RRM	H	Coenzyme transport and metabolism	METABOLISM
GZ065 _v1_1311	CDS	3	1253166	1253441	no		transposase	117.5	022BK	L	Replication, recombination and repair	INFORMATION STORAGE AND PROCESSING
GZ065 _v1_1312	CDS	2	1253477	1254025	no		protein of unknown function	281.2	022BK	L	Replication, recombination and repair	INFORMATION STORAGE AND PROCESSING
GZ065 _v1_1313	CDS	3	1254348	1255106	no		Phosphatidylglycerophosphatase A, PgpA	470.7	0216H	S	Function unknown	POORLY CHARACTERIZED
GZ065 _v1_1314	CDS	2	1255151	1255990	no	glyQ	glycine tRNA synthetase, alpha subunit	564.3	02E0I	J	Translation, ribosomal structure and biogenesis	INFORMATION STORAGE AND PROCESSING
GZ065 _v1_1315	CDS	2	1255994	1258102	no	glyS	Glycine--tRNA ligase beta subunit	1340.5	01RKW	J	Translation, ribosomal structure and biogenesis	INFORMATION STORAGE AND PROCESSING
GZ065 _v1_1316	CDS	3	1258086	1259903	no	uvrC	UvrABC system protein C	1189.1	01QHN	L	Replication, recombination and repair	INFORMATION STORAGE AND PROCESSING
GZ065 _v1_1317	CDS	-1	1259915	1260406	no		Smr domain family protein	334	021Q4	S	Function unknown	POORLY CHARACTERIZED
GZ065 _v1_1318	CDS	1	1260499	1261266	no		rRNA methylases	515	01Q57	J	Translation, ribosomal structure and biogenesis	INFORMATION STORAGE AND PROCESSING
GZ065 _v1_1321	CDS	-3	1263468	1266860	no		Peptidase M2	1895.9	01UVD	S	Function unknown	POORLY CHARACTERIZED
GZ065 _v1_1322	CDS	3	1267473	1268369	no	zitB	Zinc transporter ZitB	548.1	01S5A	P	Inorganic ion transport and metabolism	METABOLISM
GZ065 _v1_1324	CDS	-2	1270300	1270878	no	plsY	Glycerol-3-phosphate acyltransferase	321.6	01W1S	S	Function unknown	POORLY CHARACTERIZED
GZ065 _v1_1325	CDS	-2	1270888	1272354	no		Sodium/alanine symporter family protein	885.6	01RB4	E	Amino acid transport and metabolism	METABOLISM
GZ065 _v1_1326	CDS	-1	1272344	1273693	no		sodium/alanine symporter family protein	759.2	01RB4	E	Amino acid transport and metabolism	METABOLISM
GZ065 _v1_1327	CDS	-2	1273702	1274487	no		CDP-diacylglycerol--serine O-phosphatidyltransferase	476.5	01SW4	I	Lipid transport and metabolism	METABOLISM
GZ065 _v1_1328	CDS	-3	1274484	1275167	no	psd	Phosphatidylserine decarboxylase proenzyme	434.5	01SBR	I	Lipid transport and metabolism	METABOLISM
GZ065 _v1_1329	CDS	2	1275401	1276267	no		ANK_REP_REGION domain-containing protein	510.4	COG0666	S	Function unknown	POORLY CHARACTERIZED
GZ065 _v1_1332	CDS	2	1277801	1280173	no	gyrB	DNA gyrase subunit B	1526.9	01S13	L	Replication, recombination and repair	INFORMATION STORAGE AND PROCESSING
GZ065 _v1_1333	CDS	2	1280363	1281829	no	gatA	Glutamyl-tRNA(Gln) amidotransferase subunit A	938.3	01QU5	J	Translation, ribosomal structure and biogenesis	INFORMATION STORAGE AND PROCESSING
GZ065 _v1_1334	CDS	2	1281941	1284469	no	polA	DNA polymerase I	1598.6	01QAJ	L	Replication, recombination and repair	INFORMATION STORAGE AND PROCESSING
GZ065 _v1_1336	CDS	-3	1286076	1286858	no		Exodeoxyribonuclease III	528.9	01QHH	L	Replication, recombination and repair	INFORMATION STORAGE AND PROCESSING
GZ065 _v1_1337	CDS	-1	1286858	1287565	no		Uroporphyrinogen-III synthase	444.5	021SE	H	Coenzyme transport and metabolism	METABOLISM
GZ065 _v1_1339	CDS	-2	1289557	1291620	no	smc	Chromosome partition protein Smc	67	0YNSE	S	Function unknown	POORLY CHARACTERIZED
GZ065 _v1_1340	CDS	1	1291750	1293075	no	exoC	Phosphomannomutase	844.7	01RZX	G	Carbohydrate transport and metabolism	METABOLISM
GZ065 _v1_1341	CDS	-3	1293207	1293794	no		putative membrane protein CvpA	351.7	021YX	S	Function unknown	POORLY CHARACTERIZED
GZ065 _v1_1342	CDS	-3	1293852	1294448	no	ribE	Riboflavin synthase	374	01TX4	H	Coenzyme transport and metabolism	METABOLISM
GZ065 _v1_1344	CDS	1	1296526	1297569	no	pheS	Phenylalanine--tRNA ligase alpha subunit	687.2	01RPH	J	Translation, ribosomal structure and biogenesis	INFORMATION STORAGE AND PROCESSING
GZ065 _v1_1345	CDS	1	1297570	1298796	no	glmU	UDP-N-acetylglucosamine pyrophosphorylase / Glucosamine-1-phosphate N-acetyltransferase	772.7	01SH6	M	Cell wall/membrane/envelope biogenesis	CELLULAR PROCESSES AND SIGNALING
GZ065 _v1_1350	CDS	1	1301074	1301376	no	rplU	50S ribosomal protein L21	188	01ZZ9	J	Translation, ribosomal structure and biogenesis	INFORMATION STORAGE AND PROCESSING
GZ065 _v1_1351	CDS	2	1301387	1301656	no	rpmA	50S ribosomal subunit protein L27	180.6	01ZUP	J	Translation, ribosomal structure and biogenesis	INFORMATION STORAGE AND PROCESSING
GZ065 _v1_1352	CDS	1	1301773	1302951	no	metK	methionine adenosyltransferase 1	747.7	01R34	H	Coenzyme transport and metabolism	METABOLISM
GZ065 _v1_1353	CDS	3	1303017	1303682	no		Thiaminase II	365.5	01YR2	K	Transcription	INFORMATION STORAGE AND PROCESSING
GZ065 _v1_1354	CDS	3	1303722	1304381	no		Thiaminase II	433	01YR2	K	Transcription	INFORMATION STORAGE AND PROCESSING
GZ065 _v1_1355	CDS	2	1304429	1305256	no	ctaE	putative cytochrome c oxidase subunit 3	534.3	01QWT	C	Energy production and conversion	METABOLISM
GZ065 _v1_1356	CDS	2	1305257	1305745	no	ruvC	Crossover junction endodeoxyribonuclease RuvC	283.1	01Y1G	L	Replication, recombination and repair	INFORMATION STORAGE AND PROCESSING
GZ065 _v1_1357	CDS	-1	1305758	1306225	no		Putative pre-16S rRNA nuclease	287	01Y3J	L	Replication, recombination and repair	INFORMATION STORAGE AND PROCESSING
GZ065 _v1_1358	CDS	-2	1306291	1308075	no		Ribonucleoside-diphosphate reductase	1165.6	01RD9	F	Nucleotide transport and metabolism	METABOLISM
GZ065 _v1_1359	CDS	-2	1308124	1309194	no		TPR domain protein	688.7	01T32	Q	Secondary metabolites biosynthesis, transport and catabolism	METABOLISM
GZ065 _v1_1364	CDS	-2	1313848	1314003	no		protein of unknown function	69.7	067YR	J	Translation, ribosomal structure and biogenesis	INFORMATION STORAGE AND PROCESSING
GZ065 _v1_1365	CDS	-1	1314209	1314343	no	rpmH	50S ribosomal subunit protein L34	86.3	COG0230	J	Translation, ribosomal structure and biogenesis	INFORMATION STORAGE AND PROCESSING
GZ065 _v1_1367	CDS	1	1314439	1315539	no		Phosphate transport system permease protein PstC (TC 3.A.1.7.1)	635.6	01SP7	P	Inorganic ion transport and metabolism	METABOLISM
GZ065 _v1_1368	CDS	1	1315627	1317072	no	atpD	F1 sector of membrane-bound ATP synthase, beta subunit	913.3	01RNF	C	Energy production and conversion	METABOLISM
GZ065 _v1_1369	CDS	3	1317078	1317419	no	atpC	ATP synthase epsilon chain	218	01YEZ	C	Energy production and conversion	METABOLISM
GZ065 _v1_1371	CDS	-1	1317821	1321021	no		Chromosome segregation protein SMC	1345.1	0YNSE	S	Function unknown	POORLY CHARACTERIZED
GZ065 _v1_1372	CDS	3	1321431	1322075	no	tal	putative transaldolase	424.5	01RHH	G	Carbohydrate transport and metabolism	METABOLISM
GZ065 _v1_1374	CDS	2	1323233	1324321	no	carA	Carbamoyl-phosphate synthase small chain	709.9	01Q7E	F	Nucleotide transport and metabolism	METABOLISM
GZ065 _v1_1375	CDS	2	1324667	1325839	no	tufB	protein chain elongation factor EF-Tu (duplicate of tufA)	769.6	01QSB	J	Translation, ribosomal structure and biogenesis	INFORMATION STORAGE AND PROCESSING
GZ065 _v1_1376	CDS	1	1325836	1326174	no	rpsJ	30S ribosomal protein S10	201.8	01Y57	J	Translation, ribosomal structure and biogenesis	INFORMATION STORAGE AND PROCESSING
GZ065 _v1_1377	CDS	1	1326184	1326906	no	rplC	50S ribosomal protein L3	481.5	01QWB	J	Translation, ribosomal structure and biogenesis	INFORMATION STORAGE AND PROCESSING
GZ065 _v1_1378	CDS	3	1326909	1327523	no	rplD	50S ribosomal protein L4	404.8	01TFX	J	Translation, ribosomal structure and biogenesis	INFORMATION STORAGE AND PROCESSING
GZ065 _v1_1379	CDS	2	1327520	1327807	no	rplW	50S ribosomal protein L23	179.1	0202Q	J	Translation, ribosomal structure and biogenesis	INFORMATION STORAGE AND PROCESSING
GZ065 _v1_1380	CDS	3	1327809	1328633	no	rplB	50S ribosomal subunit protein L2	539.3	01RRZ	J	Translation, ribosomal structure and biogenesis	INFORMATION STORAGE AND PROCESSING
GZ065 _v1_1381	CDS	3	1328637	1328921	no	rpsS	30S ribosomal subunit protein S19	194.9	01Y5M	J	Translation, ribosomal structure and biogenesis	INFORMATION STORAGE AND PROCESSING
GZ065 _v1_1382	CDS	3	1328931	1329281	no	rplV	50S ribosomal subunit protein L22	219.9	01Y5Q	J	Translation, ribosomal structure and biogenesis	INFORMATION STORAGE AND PROCESSING
GZ065 _v1_1383	CDS	3	1329321	1329941	no	rpsC	30S ribosomal subunit protein S3	397.5	01RDX	J	Translation, ribosomal structure and biogenesis	INFORMATION STORAGE AND PROCESSING
GZ065 _v1_1384	CDS	2	1329953	1330366	no	rplP	50S ribosomal subunit protein L16	276.6	01WUW	J	Translation, ribosomal structure and biogenesis	INFORMATION STORAGE AND PROCESSING
GZ065 _v1_1385	CDS	1	1330378	1330581	no	rpmC	50S ribosomal protein L29	126.3	0XUY5	J	Translation, ribosomal structure and biogenesis	INFORMATION STORAGE AND PROCESSING
GZ065 _v1_1386	CDS	2	1330574	1330804	no	rpsQ	30S ribosomal protein S17	146.7	05K87	J	Translation, ribosomal structure and biogenesis	INFORMATION STORAGE AND PROCESSING
GZ065 _v1_1387	CDS	2	1330823	1331182	no	rplN	50S ribosomal subunit protein L14	224.2	01WU2	J	Translation, ribosomal structure and biogenesis	INFORMATION STORAGE AND PROCESSING
GZ065 _v1_1388	CDS	1	1331182	1331499	no	rplX	50S ribosomal subunit protein L24	194.9	01ZNU	J	Translation, ribosomal structure and biogenesis	INFORMATION STORAGE AND PROCESSING
GZ065 _v1_1389	CDS	1	1331506	1332042	no	rplE	50S ribosomal subunit protein L5	352.8	01S8S	J	Translation, ribosomal structure and biogenesis	INFORMATION STORAGE AND PROCESSING
GZ065 _v1_1390	CDS	1	1332055	1332363	no	rpsN	30S ribosomal subunit protein S14	198.4	01ZMM	J	Translation, ribosomal structure and biogenesis	INFORMATION STORAGE AND PROCESSING
GZ065 _v1_1391	CDS	2	1332311	1332781	no	rpsH	30S ribosomal subunit protein S8	256.9	01YBS	J	Translation, ribosomal structure and biogenesis	INFORMATION STORAGE AND PROCESSING
GZ065 _v1_1392	CDS	3	1332798	1333343	no		LSU ribosomal protein L6p (L9e)	357.1	01VXT	J	Translation, ribosomal structure and biogenesis	INFORMATION STORAGE AND PROCESSING
GZ065 _v1_1393	CDS	2	1333349	1333720	no	rplR	50S ribosomal protein L18	229.9	01Y5S	J	Translation, ribosomal structure and biogenesis	INFORMATION STORAGE AND PROCESSING
GZ065 _v1_1394	CDS	2	1333733	1334245	no	rpsE	30S ribosomal subunit protein S5	326.2	01Q56	J	Translation, ribosomal structure and biogenesis	INFORMATION STORAGE AND PROCESSING
GZ065 _v1_1395	CDS	2	1334249	1334719	no	rplO	50S ribosomal protein L15	297.4	01WY5	J	Translation, ribosomal structure and biogenesis	INFORMATION STORAGE AND PROCESSING
GZ065 _v1_1396	CDS	2	1334723	1336051	no	secY	preprotein translocase membrane subunit	837.8	01QQE	U	Intracellular trafficking, secretion, and vesicular transport	CELLULAR PROCESSES AND SIGNALING
GZ065 _v1_1397	CDS	1	1336048	1336689	no	adk	Adenylate kinase	405.6	01T4Z	F	Nucleotide transport and metabolism	METABOLISM
GZ065 _v1_1398	CDS	3	1336749	1337117	no	rpsM	30S ribosomal subunit protein S13	234.2	01WUK	J	Translation, ribosomal structure and biogenesis	INFORMATION STORAGE AND PROCESSING
GZ065 _v1_1399	CDS	3	1337142	1337528	no	rpsK	30S ribosomal subunit protein S11	247.7	01WVV	J	Translation, ribosomal structure and biogenesis	INFORMATION STORAGE AND PROCESSING
GZ065 _v1_1400	CDS	2	1337549	1338616	no	rpoA	RNA polymerase, alpha subunit	657.5	01QAC	K	Transcription	INFORMATION STORAGE AND PROCESSING
GZ065 _v1_1401	CDS	3	1338624	1339052	no	rplQ	50S ribosomal subunit protein L17	276.9	01WXU	J	Translation, ribosomal structure and biogenesis	INFORMATION STORAGE AND PROCESSING
GZ065 _v1_1402	CDS	2	1339064	1339417	no		conserved protein of unknown function	232.6	02D1F	S	Function unknown	POORLY CHARACTERIZED
GZ065 _v1_1403	CDS	1	1339456	1340007	no	atpH	ATP synthase subunit delta	292.4	02CZK	C	Energy production and conversion	METABOLISM
GZ065 _v1_1404	CDS	3	1340004	1341545	no	atpA	F1 sector of membrane-bound ATP synthase, alpha subunit	995.7	01RDP	C	Energy production and conversion	METABOLISM
GZ065 _v1_1405	CDS	3	1341555	1342049	no	greA	Transcription elongation factor GreA	312	01VTU	K	Transcription	INFORMATION STORAGE AND PROCESSING
GZ065 _v1_1406	CDS	3	1342053	1342697	no		3,4-dihydroxy-2-butanone 4-phosphate synthase	423.3	01QB5	H	Coenzyme transport and metabolism	METABOLISM
GZ065 _v1_1407	CDS	2	1342769	1344058	no		Zinc metalloprotease	800	01T2E	O	Posttranslational modification, protein turnover, chaperones	CELLULAR PROCESSES AND SIGNALING
GZ065 _v1_1408	CDS	-3	1344060	1344395	no		conserved exported protein of unknown function	215.7	027RX	S	Function unknown	POORLY CHARACTERIZED
GZ065 _v1_1409	CDS	-2	1344493	1345227	no	fabG	3-oxoacyl-[acyl-carrier-protein] reductase FabG	466.1	01RF6	I	Lipid transport and metabolism	METABOLISM
GZ065 _v1_1411	CDS	2	1345925	1348567	no	ppdK	Pyruvate, phosphate dikinase	1646.7	02E1A	G	Carbohydrate transport and metabolism	METABOLISM
GZ065 _v1_1412	CDS	3	1348710	1350107	no		conserved protein of unknown function	751.9	028CQ	S	Function unknown	POORLY CHARACTERIZED
GZ065 _v1_1415	CDS	3	1351008	1352090	no		Efflux transporter periplasmic adaptor subunit	652.5	01T4X	V	Defense mechanisms	CELLULAR PROCESSES AND SIGNALING
GZ065 _v1_1416	CDS	-2	1352218	1352541	no	grxC	putative monothiol glutaredoxin 2	206.5	01Y3V	O	Posttranslational modification, protein turnover, chaperones	CELLULAR PROCESSES AND SIGNALING
GZ065 _v1_1417	CDS	-1	1352558	1352776	no		YrbA protein	137.9	021G8	T	Signal transduction mechanisms	CELLULAR PROCESSES AND SIGNALING
GZ065 _v1_1418	CDS	-2	1352815	1354134	no		NADP-dependent malic enzyme	826.6	01QFN	C	Energy production and conversion	METABOLISM
GZ065 _v1_1419	CDS	2	1354256	1354798	no	pgsA	CDP-diacylglycerol--glycerol-3-phosphate 3-phosphatidyltransferase	337	01YCY	I	Lipid transport and metabolism	METABOLISM
GZ065 _v1_1421	CDS	3	1355922	1356608	no	bamD	Outer membrane protein assembly factor BamD	448.4	01TE0	M	Cell wall/membrane/envelope biogenesis	CELLULAR PROCESSES AND SIGNALING
GZ065 _v1_1422	CDS	1	1356616	1357356	no		putative transcriptional regulatory protein WD_0484	464.5	01R1B	K	Transcription	INFORMATION STORAGE AND PROCESSING
GZ065 _v1_1423	CDS	1	1357357	1358298	no		M23/M37 peptidase domain protein	588.2	01RY1	M	Cell wall/membrane/envelope biogenesis	CELLULAR PROCESSES AND SIGNALING
GZ065 _v1_1424	CDS	2	1358282	1359217	no		Putative Band 7 family membrane protein	435.6	01X0I	O	Posttranslational modification, protein turnover, chaperones	CELLULAR PROCESSES AND SIGNALING
GZ065 _v1_1425	CDS	1	1359385	1359669	no		putative Sugar transporter SemiSWEET	179.9	07MBS	S	Function unknown	POORLY CHARACTERIZED
GZ065 _v1_1426	CDS	2	1359641	1360321	no		Thiamine pyrophosphokinase	401.7	6992	H	Coenzyme transport and metabolism	METABOLISM
GZ065 _v1_1428	CDS	-2	1361047	1362030	no		Ankryin	257.7	0226I	S	Function unknown	POORLY CHARACTERIZED
GZ065 _v1_1429	CDS	-3	1361979	1362437	no		Ankryin	108.6	02FS4	S	Function unknown	POORLY CHARACTERIZED
GZ065 _v1_1430	CDS	-3	1362516	1363664	no		Bcr/CflA family efflux transporter	680.2	01SCZ	P	Inorganic ion transport and metabolism	METABOLISM
GZ065 _v1_1431	CDS	2	1363814	1364512	no	ubiE	Ubiquinone/menaquinone biosynthesis C-methyltransferase UbiE	468	01Q7H	H	Coenzyme transport and metabolism	METABOLISM
GZ065 _v1_1432	CDS	3	1364679	1366379	no		Multidrug ABC transporter ATP-binding protein	1001.1	01QSH	V	Defense mechanisms	CELLULAR PROCESSES AND SIGNALING
GZ065 _v1_1434	CDS	2	1366946	1368652	no	argS	Arginine--tRNA ligase	1101.7	01R8Q	J	Translation, ribosomal structure and biogenesis	INFORMATION STORAGE AND PROCESSING
GZ065 _v1_1435	CDS	-2	1368715	1369338	no	ccmA	Cytochrome c biogenesis ATP-binding export protein CcmA	401.7	01YSQ	O	Posttranslational modification, protein turnover, chaperones	CELLULAR PROCESSES AND SIGNALING
GZ065 _v1_1436	CDS	-1	1369538	1369969	no		conserved protein of unknown function	257.3	024I0	S	Function unknown	POORLY CHARACTERIZED
GZ065 _v1_1437	CDS	-2	1370212	1370637	no	tadA	tRNA-specific adenosine deaminase	285.8	01WZ6	F	Nucleotide transport and metabolism	METABOLISM
GZ065 _v1_1437	CDS	-2	1370212	1370637	no	tadA	tRNA-specific adenosine deaminase	285.8	01WZ6	J	Translation, ribosomal structure and biogenesis	INFORMATION STORAGE AND PROCESSING
GZ065 _v1_1439	CDS	-3	1370970	1372577	no	pyrG	CTP synthetase	1070.5	01RIA	F	Nucleotide transport and metabolism	METABOLISM
GZ065 _v1_1440	CDS	-1	1372577	1372933	no		Preprotein translocase subunit SecG (TC 3.A.5.1.1)	196.4	2514	U	Intracellular trafficking, secretion, and vesicular transport	CELLULAR PROCESSES AND SIGNALING
GZ065 _v1_1441	CDS	1	1373014	1373538	no	yrdA	Protein YrdA	342.4	01X6J	S	Function unknown	POORLY CHARACTERIZED
GZ065 _v1_1444	CDS	-3	1376175	1377986	no	glmS	Glutamine--fructose-6-phosphate aminotransferase [isomerizing]	1163.7	01QCC	M	Cell wall/membrane/envelope biogenesis	CELLULAR PROCESSES AND SIGNALING
GZ065 _v1_1445	CDS	-1	1377995	1378408	no	yajC	Sec translocon accessory complex subunit YajC	243	01ZS1	U	Intracellular trafficking, secretion, and vesicular transport	CELLULAR PROCESSES AND SIGNALING
GZ065 _v1_1446	CDS	3	1378767	1379612	no	rpsB	30S ribosomal subunit protein S2	530	01RJH	J	Translation, ribosomal structure and biogenesis	INFORMATION STORAGE AND PROCESSING
GZ065 _v1_1447	CDS	2	1379609	1380454	no	tsf	Elongation factor Ts	531.9	01QGI	J	Translation, ribosomal structure and biogenesis	INFORMATION STORAGE AND PROCESSING
GZ065 _v1_1448	CDS	3	1380441	1381181	no	pyrH	uridylate kinase	467.6	01QMY	F	Nucleotide transport and metabolism	METABOLISM
GZ065 _v1_1449	CDS	1	1381189	1381746	no	frr	Ribosome-recycling factor	349	01VTV	J	Translation, ribosomal structure and biogenesis	INFORMATION STORAGE AND PROCESSING
GZ065 _v1_1451	CDS	2	1381940	1382956	no		Phosphate ABC transporter, periplasmic phosphate-binding protein PstS (TC 3.A.1.7.1)	657.1	01S0W	P	Inorganic ion transport and metabolism	METABOLISM
GZ065 _v1_1454	CDS	2	1384478	1385935	no		Potassium uptake protein TrkH	919.1	01R09	P	Inorganic ion transport and metabolism	METABOLISM
GZ065 _v1_1455	CDS	1	1386007	1386564	no	dcd	dCTP deaminase	380.2	01TES	F	Nucleotide transport and metabolism	METABOLISM
GZ065 _v1_1456	CDS	-1	1387076	1388311	no		Phosphoprotein phosphatase	850.9	01W0W	S	Function unknown	POORLY CHARACTERIZED
GZ065 _v1_1457	CDS	3	1388610	1389695	no		3,4-dihydroxy-2-butanone 4-phosphate synthase / GTP cyclohydrolase II	710.7	01RFI	H	Coenzyme transport and metabolism	METABOLISM
GZ065 _v1_1458	CDS	3	1389768	1390448	no		Inner membrane protein forms channel for type IV secretion of T-DNA complex (VirB8)	427.9	01XPY	U	Intracellular trafficking, secretion, and vesicular transport	CELLULAR PROCESSES AND SIGNALING
GZ065 _v1_1459	CDS	1	1390435	1391226	no		Forms the bulk of type IV secretion complex that spans outer membrane and periplasm (VirB9)	511.5	01XJG	U	Intracellular trafficking, secretion, and vesicular transport	CELLULAR PROCESSES AND SIGNALING
GZ065 _v1_1460	CDS	2	1391243	1392703	no		Inner membrane protein forms channel for type IV secretion of T-DNA complex (VirB10)	790.8	01RDB	U	Intracellular trafficking, secretion, and vesicular transport	CELLULAR PROCESSES AND SIGNALING
GZ065 _v1_1461	CDS	3	1392705	1393697	no		ATPase provides energy for both assembly of type IV secretion complex and secretion of T-DNA complex (VirB11)	630.6	02DKX	U	Intracellular trafficking, secretion, and vesicular transport	CELLULAR PROCESSES AND SIGNALING
GZ065 _v1_1462	CDS	3	1393728	1395719	no		Type IV secretion system protein VirD4	1281.2	01RDN	U	Intracellular trafficking, secretion, and vesicular transport	CELLULAR PROCESSES AND SIGNALING
GZ065 _v1_1463	CDS	1	1395820	1396632	no		P44/Msp2 family outer membrane protein	65.9	0289N	M	Cell wall/membrane/envelope biogenesis	CELLULAR PROCESSES AND SIGNALING
GZ065 _v1_1464	CDS	-2	1396807	1399257	no	topA	DNA topoisomerase 1	1609.7	01QJ6	L	Replication, recombination and repair	INFORMATION STORAGE AND PROCESSING
GZ065 _v1_1465	CDS	2	1399811	1401082	no		MFS transporter	789.6	05CSH	G	Carbohydrate transport and metabolism	METABOLISM
GZ065 _v1_1466	CDS	2	1401149	1402492	no	radA	DNA repair protein RadA	861.3	01QIW	O	Posttranslational modification, protein turnover, chaperones	CELLULAR PROCESSES AND SIGNALING
GZ065 _v1_1467	CDS	-2	1403263	1404174	no	ftsY	Signal recognition particle receptor FtsY	563.5	01RW0	U	Intracellular trafficking, secretion, and vesicular transport	CELLULAR PROCESSES AND SIGNALING
GZ065 _v1_1468	CDS	1	1404352	1404735	no	iscU	scaffold protein	255.8	01XVN	C	Energy production and conversion	METABOLISM
GZ065 _v1_1469	CDS	3	1404741	1405127	no	iscA	FeS cluster assembly protein	258.8	01ZUR	S	Function unknown	POORLY CHARACTERIZED
GZ065 _v1_1470	CDS	1	1405120	1405578	no		Chaperone protein HscB	256.5	COG1076	O	Posttranslational modification, protein turnover, chaperones	CELLULAR PROCESSES AND SIGNALING
GZ065 _v1_1471	CDS	2	1405556	1407328	no	hscA	DnaK-like molecular chaperone specific for IscU	1016.1	01RV8	O	Posttranslational modification, protein turnover, chaperones	CELLULAR PROCESSES AND SIGNALING
GZ065 _v1_1472	CDS	-1	1407332	1408114	no	lepB	Signal peptidase I	473.8	01SZQ	U	Intracellular trafficking, secretion, and vesicular transport	CELLULAR PROCESSES AND SIGNALING
GZ065 _v1_1473	CDS	3	1408314	1408667	no		Putaive membrane protein	227.3	027RX	S	Function unknown	POORLY CHARACTERIZED
GZ065 _v1_1474	CDS	-1	1408673	1409671	no		Pyruvate dehydrogenase E1 component beta subunit	648.3	01RE9	C	Energy production and conversion	METABOLISM
GZ065 _v1_1475	CDS	-3	1409733	1411055	no		ANK_REP_REGION domain-containing protein	628.2	06D42	S	Function unknown	POORLY CHARACTERIZED
GZ065 _v1_1476	CDS	-3	1411152	1411700	no		protein of unknown function	281.2	022BK	L	Replication, recombination and repair	INFORMATION STORAGE AND PROCESSING
GZ065 _v1_1477	CDS	-1	1411736	1412011	no		transposase	117.5	022BK	L	Replication, recombination and repair	INFORMATION STORAGE AND PROCESSING
GZ065 _v1_1478	CDS	3	1412352	1414280	no		Excinuclease ABC subunit A, dimeric form	1174.8	01QP2	L	Replication, recombination and repair	INFORMATION STORAGE AND PROCESSING
GZ065 _v1_1479	CDS	-2	1414417	1415934	no		ATPase and DNA damage recognition protein of nucleotide excision repair excinuclease UvrABC (fragment)	917.9	01QP2	L	Replication, recombination and repair	INFORMATION STORAGE AND PROCESSING
GZ065 _v1_1480	CDS	3	1416585	1416980	no		protein of unknown function	203.8	022BK	L	Replication, recombination and repair	INFORMATION STORAGE AND PROCESSING
GZ065 _v1_1481	CDS	1	1416940	1417134	no		protein of unknown function	88.2	022BK	L	Replication, recombination and repair	INFORMATION STORAGE AND PROCESSING
GZ065 _v1_1482	CDS	1	1417231	1418553	no		ANK_REP_REGION domain-containing protein	628.2	06D42	S	Function unknown	POORLY CHARACTERIZED
GZ065 _v1_1483	CDS	2	1418615	1419613	no		Pyruvate dehydrogenase E1 component beta subunit	648.3	01RE9	C	Energy production and conversion	METABOLISM
GZ065 _v1_1484	CDS	-2	1419619	1419972	no		Putaive membrane protein	227.3	027RX	S	Function unknown	POORLY CHARACTERIZED
GZ065 _v1_1485	CDS	1	1420528	1421835	no		Excinuclease ABC subunit A, dimeric form	870.9	01QP2	L	Replication, recombination and repair	INFORMATION STORAGE AND PROCESSING
GZ065 _v1_1486	CDS	1	1421887	1422591	no		Competence protein F	456.4	01UR2	S	Function unknown	POORLY CHARACTERIZED
GZ065 _v1_1488	CDS	1	1423471	1424529	no		ANK_REP_REGION domain-containing protein	521.5	2360	S	Function unknown	POORLY CHARACTERIZED
GZ065 _v1_1489	CDS	3	1424847	1425539	no		protein of unknown function	389.8	COG0465	O	Posttranslational modification, protein turnover, chaperones	CELLULAR PROCESSES AND SIGNALING
GZ065 _v1_1490	CDS	-1	1425776	1425997	no		protein of unknown function	62	01QPU	S	Function unknown	POORLY CHARACTERIZED
GZ065 _v1_1492	CDS	-1	1426121	1426342	no		protein of unknown function	94.7	01QPU	S	Function unknown	POORLY CHARACTERIZED
GZ065 _v1_1493	CDS	-2	1426663	1427322	no		protein of unknown function	289.7	01QPU	S	Function unknown	POORLY CHARACTERIZED
GZ065 _v1_1494	CDS	-3	1427421	1427633	no		protein of unknown function	89.7	01QPU	S	Function unknown	POORLY CHARACTERIZED
GZ065 _v1_1495	CDS	-2	1427461	1427937	no		protein of unknown function	204.5	01QPU	S	Function unknown	POORLY CHARACTERIZED
GZ065 _v1_1496	CDS	-1	1428059	1428229	no		protein of unknown function	95.5	01QPU	S	Function unknown	POORLY CHARACTERIZED
GZ065 _v1_1497	CDS	-2	1428208	1428351	no		protein of unknown function	72.8	01QPU	S	Function unknown	POORLY CHARACTERIZED
GZ065 _v1_1498	CDS	-3	1428306	1428551	no		protein of unknown function	120.6	01QPU	S	Function unknown	POORLY CHARACTERIZED
GZ065 _v1_1499	CDS	-3	1429383	1430348	no		protein of unknown function	401.7	COG0465	O	Posttranslational modification, protein turnover, chaperones	CELLULAR PROCESSES AND SIGNALING
GZ065 _v1_1500	CDS	-2	1430557	1430739	no		protein of unknown function	81.3	COG0465	O	Posttranslational modification, protein turnover, chaperones	CELLULAR PROCESSES AND SIGNALING
GZ065 _v1_1501	CDS	2	1431593	1432927	no	ftsH	AAA ATPase	693.3	COG0465	O	Posttranslational modification, protein turnover, chaperones	CELLULAR PROCESSES AND SIGNALING
GZ065 _v1_1502	CDS	2	1433408	1436620	no		conserved protein of unknown function	1886.7	01QPU	S	Function unknown	POORLY CHARACTERIZED
GZ065 _v1_1504	CDS	2	1437863	1439011	no		conserved protein of unknown function	68.9	028UF	S	Function unknown	POORLY CHARACTERIZED
GZ065 _v1_1508	CDS	-1	1440965	1442224	no	dnaQ	DNA polymerase III subunit epsilon	282	01RFE	L	Replication, recombination and repair	INFORMATION STORAGE AND PROCESSING
GZ065 _v1_1510	CDS	-3	1442946	1443809	no	lipA	lipoate synthase	579.7	01RXG	H	Coenzyme transport and metabolism	METABOLISM
GZ065 _v1_1511	CDS	-2	1443802	1444116	no	rpmB	50S ribosomal protein L28	187.6	01ZQS	J	Translation, ribosomal structure and biogenesis	INFORMATION STORAGE AND PROCESSING
GZ065 _v1_1512	CDS	-2	1444171	1444494	no		conserved protein of unknown function	209.5	0230Y	S	Function unknown	POORLY CHARACTERIZED
GZ065 _v1_1513	CDS	-2	1444762	1444956	no	iscX	Protein IscX	129.4	0252B	S	Function unknown	POORLY CHARACTERIZED
GZ065 _v1_1514	CDS	-2	1445074	1445688	no	rpsD	30S ribosomal protein S4	401.4	01QHM	J	Translation, ribosomal structure and biogenesis	INFORMATION STORAGE AND PROCESSING
GZ065 _v1_1515	CDS	3	1445802	1447766	no	cbbT	Transketolase	1298.1	01QB3	G	Carbohydrate transport and metabolism	METABOLISM
GZ065 _v1_1517	CDS	-1	1448351	1449733	no		protein of unknown function	128.6	06H60	S	Function unknown	POORLY CHARACTERIZED
GZ065 _v1_1518	CDS	-2	1449754	1450443	no		protein of unknown function	112.5	06H60	S	Function unknown	POORLY CHARACTERIZED
GZ065 _v1_1519	CDS	2	1450778	1451743	no		transposase	202.6	05T1S	L	Replication, recombination and repair	INFORMATION STORAGE AND PROCESSING
GZ065 _v1_1520	CDS	-2	1451881	1452387	no		Major tail tube protein	321.2	01YXA	S	Function unknown	POORLY CHARACTERIZED
GZ065 _v1_1521	CDS	-3	1452588	1452938	no		protein of unknown function	156.8	01YXA	S	Function unknown	POORLY CHARACTERIZED
GZ065 _v1_1522	CDS	-1	1452959	1454143	no	gpFI	Putative prophage major tail sheath protein	746.9	01QKG	S	Function unknown	POORLY CHARACTERIZED
GZ065 _v1_1526	CDS	-1	1456328	1457512	no		vrlC protein - Dichelobacter nodosus	722.2	065Q7	S	Function unknown	POORLY CHARACTERIZED
GZ065 _v1_1527	CDS	-1	1457525	1459459	no		Virulence-associated protein	1224.2	01S6C	S	Function unknown	POORLY CHARACTERIZED
GZ065 _v1_1528	CDS	-1	1459466	1460149	no		Putative phage related protein	399.1	024QW	S	Function unknown	POORLY CHARACTERIZED
GZ065 _v1_1529	CDS	-1	1460237	1462312	no		putative Regulatory protein RepA	1212.2	02BMC	L	Replication, recombination and repair	INFORMATION STORAGE AND PROCESSING
GZ065 _v1_1530	CDS	-2	1462324	1463574	no		AAA family ATPase	386	026BV	L	Replication, recombination and repair	INFORMATION STORAGE AND PROCESSING
GZ065 _v1_1531	CDS	-3	1463559	1464059	no		Putative phage related protein	310.5	01SGR	S	Function unknown	POORLY CHARACTERIZED
GZ065 _v1_1532	CDS	-1	1464092	1464898	no		conserved protein of unknown function	468.4	026BV	L	Replication, recombination and repair	INFORMATION STORAGE AND PROCESSING
GZ065 _v1_1533	CDS	-3	1464921	1465736	no		conserved protein of unknown function	523.5	01TDJ	S	Function unknown	POORLY CHARACTERIZED
GZ065 _v1_1534	CDS	-2	1465774	1466307	no		Sigma70_r2 domain-containing protein	161.8	07FI7	K	Transcription	INFORMATION STORAGE AND PROCESSING
GZ065 _v1_1536	CDS	2	1466525	1468573	no		conserved protein of unknown function	886.7	02DJN	L	Replication, recombination and repair	INFORMATION STORAGE AND PROCESSING
GZ065 _v1_1539	CDS	-2	1470016	1471038	no		Cell filamentation protein Fic	430.3	COG3943	S	Function unknown	POORLY CHARACTERIZED
GZ065 _v1_1540	CDS	2	1471568	1472023	no		Holliday junction resolvase	275.4	01XHP	S	Function unknown	POORLY CHARACTERIZED
GZ065 _v1_1541	CDS	3	1472127	1473341	no		DNA methylase family protein	788.9	01QZS	L	Replication, recombination and repair	INFORMATION STORAGE AND PROCESSING
GZ065 _v1_1542	CDS	1	1473370	1473852	no		Phage Terminase small subunit	284.6	065R2	S	Function unknown	POORLY CHARACTERIZED
GZ065 _v1_1543	CDS	3	1473852	1475333	no	ankM	Ankyrin repeat-containing prophage LambdaW1	901.4	COG0666	S	Function unknown	POORLY CHARACTERIZED
GZ065 _v1_1544	CDS	2	1475330	1475965	no		protein of unknown function	422.5	01SF1	S	Function unknown	POORLY CHARACTERIZED
GZ065 _v1_1545	CDS	3	1475955	1477163	no		protein of unknown function	816.2	01SF1	S	Function unknown	POORLY CHARACTERIZED
GZ065 _v1_1547	CDS	3	1477377	1478435	no		conserved protein of unknown function	668.3	01TAH	S	Function unknown	POORLY CHARACTERIZED
GZ065 _v1_1548	CDS	2	1478435	1479847	no		Putative phage portal protein	923.3	01QWW	S	Function unknown	POORLY CHARACTERIZED
GZ065 _v1_1549	CDS	1	1479862	1480923	no		Capsid protein	626.7	01TP5	O	Posttranslational modification, protein turnover, chaperones	CELLULAR PROCESSES AND SIGNALING
GZ065 _v1_1549	CDS	1	1479862	1480923	no		Capsid protein	626.7	01TP5	U	Intracellular trafficking, secretion, and vesicular transport	CELLULAR PROCESSES AND SIGNALING
GZ065 _v1_1550	CDS	2	1481000	1481368	no		conserved protein of unknown function	207.2	024NW	S	Function unknown	POORLY CHARACTERIZED
GZ065 _v1_1551	CDS	2	1481399	1482403	no		conserved protein of unknown function	674.9	01QI6	S	Function unknown	POORLY CHARACTERIZED
GZ065 _v1_1553	CDS	1	1482823	1483326	no		conserved protein of unknown function	270	2468	S	Function unknown	POORLY CHARACTERIZED
GZ065 _v1_1555	CDS	3	1483617	1484564	no		transposase	548.9	01XG2	L	Replication, recombination and repair	INFORMATION STORAGE AND PROCESSING
GZ065 _v1_1556	CDS	1	1484770	1485198	no		conserved protein of unknown function	243.4	022BD	S	Function unknown	POORLY CHARACTERIZED
GZ065 _v1_1557	CDS	2	1485185	1485649	no		Phage P2 baseplate assembly protein gpV	282	0233N	S	Function unknown	POORLY CHARACTERIZED
GZ065 _v1_1558	CDS	1	1485658	1485912	no		conserved protein of unknown function	157.1	1228N	S	Function unknown	POORLY CHARACTERIZED
GZ065 _v1_1559	CDS	3	1485915	1486250	no		putative Baseplate assembly protein GpW	197.6	020DT	S	Function unknown	POORLY CHARACTERIZED
GZ065 _v1_1560	CDS	2	1486253	1487053	no		Baseplate assembly protein GpJ	451.8	01WMX	S	Function unknown	POORLY CHARACTERIZED
GZ065 _v1_1561	CDS	1	1487053	1487886	no		protein of unknown function	481.5	0221S	S	Function unknown	POORLY CHARACTERIZED
GZ065 _v1_1562	CDS	3	1487907	1489145	no		transposase	756.1	01UVI	L	Replication, recombination and repair	INFORMATION STORAGE AND PROCESSING
GZ065 _v1_1563	CDS	-3	1489437	1490381	no		transposase	528.9	01XG2	L	Replication, recombination and repair	INFORMATION STORAGE AND PROCESSING
GZ065 _v1_1564	CDS	2	1490678	1490977	no		protein of unknown function	189.1	0221S	S	Function unknown	POORLY CHARACTERIZED
GZ065 _v1_1565	CDS	2	1491146	1491844	no		ANK_REP_REGION domain-containing protein	428.3	COG0666	S	Function unknown	POORLY CHARACTERIZED
GZ065 _v1_1566	CDS	3	1491870	1492319	no		Ankyrin repeat domain protein	283.1	069AG	S	Function unknown	POORLY CHARACTERIZED
GZ065 _v1_1567	CDS	1	1492324	1492755	no		conserved protein of unknown function	258.8	01X4M	S	Function unknown	POORLY CHARACTERIZED
GZ065 _v1_1568	CDS	3	1492758	1494266	no		Recombinase	870.9	01SH7	L	Replication, recombination and repair	INFORMATION STORAGE AND PROCESSING
GZ065 _v1_1569	CDS	3	1494423	1495943	no		protein of unknown function	109.8	2360	S	Function unknown	POORLY CHARACTERIZED
GZ065 _v1_1570	CDS	-1	1496252	1497598	no		protein of unknown function	171	05N6C	S	Function unknown	POORLY CHARACTERIZED
GZ065 _v1_1573	CDS	2	1499834	1500496	no		exopolysaccharide synthesis protein ExoD-related protein	334.3	01X9M	S	Function unknown	POORLY CHARACTERIZED
GZ065 _v1_1574	CDS	1	1500691	1501011	no		protein of unknown function	89	01QY9	L	Replication, recombination and repair	INFORMATION STORAGE AND PROCESSING
GZ065 _v1_1577	CDS	-1	1502414	1503115	no		protein of unknown function	198.7	COG0666	S	Function unknown	POORLY CHARACTERIZED
GZ065 _v1_1578	CDS	-2	1503139	1504464	no		transposase	438.3	07T6M	L	Replication, recombination and repair	INFORMATION STORAGE AND PROCESSING
GZ065 _v1_1579	CDS	-3	1504635	1507166	no		protein of unknown function	149.4	022RN	S	Function unknown	POORLY CHARACTERIZED
GZ065 _v1_1580	CDS	1	1507879	1509981	no		ANK_REP_REGION domain-containing protein	638.3	2360	S	Function unknown	POORLY CHARACTERIZED
GZ065 _v1_1581	CDS	-1	1509965	1510888	no		transposase	478.4	0213R	L	Replication, recombination and repair	INFORMATION STORAGE AND PROCESSING
GZ065 _v1_1582	CDS	-1	1511129	1511836	no		transposase	240.7	01QPX	L	Replication, recombination and repair	INFORMATION STORAGE AND PROCESSING
GZ065 _v1_1584	CDS	1	1513111	1513818	no		transposase	240.7	01QPX	L	Replication, recombination and repair	INFORMATION STORAGE AND PROCESSING
GZ065 _v1_1585	CDS	2	1514768	1516804	no		conserved protein of unknown function	79.7	0XXBM	S	Function unknown	POORLY CHARACTERIZED
GZ065 _v1_1586	CDS	3	1516974	1518062	no		transposase	501.5	07MUM	L	Replication, recombination and repair	INFORMATION STORAGE AND PROCESSING
GZ065 _v1_1587	CDS	-2	1518376	1519263	no	ubiA	4-hydroxybenzoate octaprenyltransferase	564.3	01Q6D	H	Coenzyme transport and metabolism	METABOLISM
GZ065 _v1_1589	CDS	-2	1519267	1519617	no	rbfA	Ribosome-binding factor A	219.9	024NJ	J	Translation, ribosomal structure and biogenesis	INFORMATION STORAGE AND PROCESSING
GZ065 _v1_1590	CDS	-2	1519627	1521948	no	infB	Translation initiation factor IF-2	1409	01QEF	J	Translation, ribosomal structure and biogenesis	INFORMATION STORAGE AND PROCESSING
GZ065 _v1_1591	CDS	-2	1521958	1523511	no	nusA	Transcription termination/antitermination protein NusA	943	01QBK	K	Transcription	INFORMATION STORAGE AND PROCESSING
GZ065 _v1_1592	CDS	-2	1523599	1526682	no		multidrug resistance protein D	1887.8	01QFF	P	Inorganic ion transport and metabolism	METABOLISM
GZ065 _v1_1593	CDS	-2	1526935	1527642	no		transposase	241.9	01QPX	L	Replication, recombination and repair	INFORMATION STORAGE AND PROCESSING
GZ065 _v1_1594	CDS	-2	1527679	1528461	no		Putative glutamine synthetase, Rickettsiales type	491.1	01QWR	E	Amino acid transport and metabolism	METABOLISM
