# Supplementary material for: Complete de novo assembly of Wolbachia endosymbiont of Diaphorinacitri Kuwayama (Hemiptera: Liviidae) using long-read genome sequencing
Source: Sci Rep. 2022 Jan 7;12:125. doi: 10.1038/s41598-021-03184-0 (PMC8741817; doi:10.1038/s41598-021-03184-0)
Supplement: Supplementary file 9 — Supplementary Information 9. [file 41598_2021_3184_MOESM9_ESM.xlsx]

## Sheet: Metabolism - MicroScope - Web I
Table S9: Metabolic pathways analysis in the wDi genome
Curation	Pathway	Completion	Reactions nb
[predicted]	ASPARAGINE-DEG1-PWY : asparagine degradation I	1	1
[predicted]	ASPARTATESYN-PWY : aspartate biosynthesis	1	1
[predicted]	FASYN-ELONG-PWY : fatty acid elongation -- saturated	1	5
[predicted]	GLNSYN-PWY : glutamine biosynthesis I	1	1
[predicted]	GLUTAMATE-DEG1-PWY : glutamate degradation I	1	1
[predicted]	GLUTAMINDEG-PWY : glutamine degradation I	1	1
[predicted]	GLUTAMINEFUM-PWY : glutamine degradation II	1	1
[predicted]	GLUTATHIONESYN-PWY : glutathione biosynthesis	1	2
[predicted]	GLUTSYN-PWY : glutamate biosynthesis I	1	1
[predicted]	GLUTSYNIII-PWY : glutamate biosynthesis III	1	1
[predicted]	GLYCINE-SYN2-PWY : glycine biosynthesis II	1	1
[predicted]	GLYCLEAV-PWY : glycine cleavage complex	1	3
[predicted]	GLYSYN-PWY : glycine biosynthesis I	1	1
[predicted]	HEME-BIOSYNTHESIS-II : heme biosynthesis from uroporphyrinogen-III I	1	4
[predicted]	LCYSDEG-PWY : L-cysteine degradation II	1	1
[predicted]	MALATE-ASPARTATE-SHUTTLE-PWY : aspartate degradation II	1	2
[predicted]	MENAQUINONESYN-PWY : menaquinol-8 biosynthesis	1	1
[predicted]	NONOXIPENT-PWY : pentose phosphate pathway (non-oxidative branch)	1	5
[predicted]	P21-PWY : pentose phosphate pathway (partial)	1	3
[predicted]	PWY-3781 : aerobic respiration (cytochrome c)	1	4
[predicted]	PWY-4381 : fatty acid biosynthesis initiation I	1	3
[predicted]	PWY-5084 : 2-ketoglutarate dehydrogenase complex	1	3
[predicted]	PWY-5122 : geranyl diphosphate biosynthesis	1	1
[predicted]	PWY-5189 : tetrapyrrole biosynthesis II	1	4
[predicted]	PWY-5669 : phosphatidylethanolamine biosynthesis I	1	2
[predicted]	PWY-5686 : uridine-5'-phosphate biosynthesis	1	6
[predicted]	PWY-5921 : L-glutamine biosynthesis II (tRNA-dependent)	1	2
[predicted]	PWY-5966 : fatty acid biosynthesis initiation II	1	2
[predicted]	PWY-5988 : wound-induced proteolysis I	1	1
[predicted]	PWY-6018 : seed germination protein turnover	1	1
[predicted]	PWY-6121 : 5-aminoimidazole ribonucleotide biosynthesis I	1	5
[predicted]	PWY-6123 : inosine-5'-phosphate biosynthesis I	1	6
[predicted]	PWY-6613 : tetrahydrofolate salvage from 5,10-methenyltetrahydrofolate	1	2
[predicted]	PWY-6614 : tetrahydrofolate biosynthesis	1	3
[predicted]	PWY-6898 : thiamin salvage III	1	1
[predicted]	PWY0-1021 : alanine biosynthesis III	1	1
[predicted]	PWY0-501 : lipoate biosynthesis and incorporation I	1	2
[predicted]	PWY0-662 : PRPP biosynthesis I	1	1
[predicted]	PYRUVDEHYD-PWY : acetyl-CoA biosynthesis I (pyruvate dehydrogenase complex)	1	3
[predicted]	SAM-PWY : S-adenosyl-L-methionine biosynthesis	1	1
[predicted]	PEPTIDOGLYCANSYN-PWY : peptidoglycan biosynthesis I (meso-diaminopimelate containing)	0.92	13
[predicted]	PWY-5913 : TCA cycle VI (obligate autotrophs)	0.91	11
[predicted]	TCA : TCA cycle I (prokaryotic)	0.9	10
[predicted]	TRNA-CHARGING-PWY : tRNA charging	0.9	20
[predicted]	DAPLYSINESYN-PWY : lysine biosynthesis I	0.89	9
[predicted]	RIBOSYN2-PWY : flavin biosynthesis I (bacteria and plants)	0.89	9
[predicted]	PWY-6387 : UDP-N-acetylmuramoyl-pentapeptide biosynthesis III (meso-DAP-containing)	0.88	8
[predicted]	PWY4FS-7 : phosphatidylglycerol biosynthesis I (plastidic)	0.83	6
[predicted]	PWY4FS-8 : phosphatidylglycerol biosynthesis II (non-plastidic)	0.83	6
[predicted]	PWY-2161 : folate polyglutamylation	0.8	5
[predicted]	NONMEVIPP-PWY : methylerythritol phosphate pathway	0.78	9
[predicted]	PWY-5667 : CDP-diacylglycerol biosynthesis I	0.75	4
[predicted]	PWY-6126 : adenosine nucleotides de novo biosynthesis	0.75	8
[predicted]	PWY0-1319 : CDP-diacylglycerol biosynthesis II	0.75	4
[predicted]	UDPNAGSYN-PWY : UDP-N-acetyl-D-glucosamine biosynthesis I	0.75	4
[predicted]	PWY-5971 : palmitate biosynthesis II (bacteria and plants)	0.72	29
[predicted]	PWY-6545 : pyrimidine deoxyribonucleotides de novo biosynthesis II	0.71	14
[predicted]	HOMOSERSYN-PWY : homoserine biosynthesis	0.67	3
[predicted]	PWY-1722 : formaldehyde oxidation V (tetrahydrofolate pathway)	0.67	3
[predicted]	PWY-5123 : trans, trans-farnesyl diphosphate biosynthesis	0.67	3
[predicted]	PWY-5188 : tetrapyrrole biosynthesis I	0.67	6
[predicted]	PWY-6282 : palmitoleate biosynthesis I	0.67	9
[predicted]	PWY0-862 : cis-dodecenoyl biosynthesis	0.67	6
[predicted]	PWY-6385 : peptidoglycan biosynthesis III (mycobacteria)	0.64	14
[predicted]	PWY-6708 : ubiquinol-8 biosynthesis (prokaryotic)	0.63	8
[predicted]	ANARESP1-PWY : respiration (anaerobic)	0.62	13
[predicted]	GLUCONEO-PWY : gluconeogenesis I	0.62	13
[predicted]	PWY-5973 : cis-vaccenate biosynthesis	0.6	5
[predicted]	PWY-5981 : CDP-diacylglycerol biosynthesis III	0.6	5
[predicted]	PWY-5989 : stearate biosynthesis II (plants)	0.6	5
[predicted]	1CMET2-PWY : formylTHF biosynthesis I	0.55	11
[predicted]	PWY-5687 : pyrimidine ribonucleotides interconversion	0.55	11
[predicted]	DETOX1-PWY : superoxide radicals degradation	0.5	2
[predicted]	GLYCEROLMETAB-PWY : glycerol degradation V	0.5	2
[predicted]	HOMOCYSDEGR-PWY : cysteine biosynthesis/homocysteine degradation	0.5	2
[predicted]	P183-PWY : catechol degradation to 2-oxopent-4-enoate I	0.5	2
[predicted]	PROUT-PWY : proline degradation	0.5	2
[predicted]	PWY-2301 : myo-inositol biosynthesis	0.5	2
[predicted]	PWY-6012 : acyl carrier protein metabolism	0.5	2
[predicted]	PWY-6899 : base-degraded thiamin salvage	0.5	2
[predicted]	THIOREDOX-PWY : thioredoxin pathway	0.5	2
[predicted]	PWY-6125 : guanosine nucleotides de novo biosynthesis	0.44	9
[predicted]	PWY-2201 : folate transformations I	0.42	12
[predicted]	PLPSAL-PWY : pyridoxal 5'-phosphate salvage pathway	0.4	5
[predicted]	PWY-6147 : 6-hydroxymethyl-dihydropterin diphosphate biosynthesis I	0.4	5
[predicted]	ALANINE-VALINESYN-PWY : alanine biosynthesis I	0.33	3
[predicted]	NADPHOS-DEPHOS-PWY : NAD phosphorylation and dephosphorylation	0.33	3
[predicted]	PROPIONMET-PWY : methylmalonyl pathway	0.33	3
[predicted]	PWY-6638 : sulfolactate degradation III	0.33	3
[predicted]	PWY-6642 : (R)-cysteate degradation	0.33	3
[predicted]	PWY0-1264 : biotin-carboxyl carrier protein assembly	0.33	3
[predicted]	PWY490-4 : asparagine biosynthesis III (tRNA-dependent)	0.33	3
[predicted]	PYRIDOXSYN-PWY : pyridoxal 5'-phosphate biosynthesis I	0.29	7
[predicted]	COA-PWY : coenzyme A biosynthesis	0.25	4
[predicted]	PWY-101 : photosynthesis light reactions	0.25	4
[predicted]	PWY-5659 : GDP-mannose biosynthesis	0.25	4
[predicted]	PWY-6700 : queuosine biosynthesis	0.25	4
[predicted]	P1-PWY : purine and pyrimidine metabolism	0.24	17
[predicted]	ARGSYN-PWY : arginine biosynthesis I	0.22	9
[predicted]	GLUTORN-PWY : ornithine biosynthesis	0.2	5
[predicted]	LIPASYN-PWY : phospholipases	0.2	5
[predicted]	PWY0-1479 : tRNA processing pathway I	0.1	10
