# Supplementary material for: Complete de novo assembly of Wolbachia endosymbiont of Diaphorinacitri Kuwayama (Hemiptera: Liviidae) using long-read genome sequencing
Source: Sci Rep. 2022 Jan 7;12:125. doi: 10.1038/s41598-021-03184-0 (PMC8741817; doi:10.1038/s41598-021-03184-0)
Supplement: Supplementary file 10 — Supplementary Information 10. [file 41598_2021_3184_MOESM10_ESM.xlsx]

## Sheet: Table S10
Table S10: Pfam domain annotations for the wDi proteins of wDi genome
Gene_v1_Name	alignment_v1_start	alignment_v1_end	envelope_v1_start	envelope_v1_end	pfam_v1_hmm_v1_acc	pfam_v1_hmm_v1_name	type	hmm_v1_start	hmm_v1_end	hmm_v1_length	bit_v1_score	Evalue	significance	clan
GZ065_v1_0001|ID:73443858|dnaA|	124	340	124	344	PF00308.18	Bac_v1_DnaA	Domain	1	214	219	283.5	1.2e-84	1	CL0023
GZ065_v1_0001|ID:73443858|dnaA|	370	438	370	438	PF08299.11	Bac_v1_DnaA_v1_C	Domain	1	69	69	100	5.6e-29	1	CL0123
GZ065_v1_0002|ID:73443859|secF|	39	57	36	60	PF07549.14	Sec_v1_GG	Motif	6	24	28	28.8	5.8e-07	1	No_v1_clan
GZ065_v1_0002|ID:73443859|secF|	103	283	99	286	PF02355.16	SecD_v1_SecF	Family	5	184	189	191.4	9.9e-57	1	CL0322
GZ065_v1_0005|ID:73443862|	79	215	78	216	PF13610.6	DDE_v1_Tnp_v1_IS240	Domain	2	139	140	150.8	2.7e-44	1	CL0219
GZ065_v1_0008|ID:73443865|	9	236	9	238	PF12784.7	PDDEXK_v1_2	Domain	1	227	229	168.9	1.2e-49	1	CL0236
GZ065_v1_0009|ID:73443866|	79	215	78	216	PF13610.6	DDE_v1_Tnp_v1_IS240	Domain	2	139	140	150.8	2.7e-44	1	CL0219
GZ065_v1_0012|ID:73443869|relG|	30	101	24	101	PF05016.15	ParE_v1_toxin	Family	10	90	90	37.5	2.7e-09	1	CL0136
GZ065_v1_0013|ID:73443870|	39	73	39	81	PF03796.15	DnaB_v1_C	Domain	1	35	255	32.8	4.2e-08	1	CL0023
GZ065_v1_0014|ID:73443871|	79	215	78	216	PF13610.6	DDE_v1_Tnp_v1_IS240	Domain	2	139	140	150.8	2.7e-44	1	CL0219
GZ065_v1_0015|ID:73443872|	393	474	392	474	PF12796.7	Ank_v1_2	Repeat	12	83	83	63.8	1.6e-17	1	CL0465
GZ065_v1_0015|ID:73443872|	477	530	477	530	PF13637.6	Ank_v1_4	Repeat	1	55	55	54.8	9e-15	1	CL0465
GZ065_v1_0017|ID:73443874|	2	151	1	152	PF13612.6	DDE_v1_Tnp_v1_1_v1_3	Domain	5	154	155	221.7	4.3e-66	1	CL0219
GZ065_v1_0020|ID:73443877|purA|	4	420	4	420	PF00709.21	Adenylsucc_v1_synt	Domain	1	419	419	543.1	4.3e-163	1	CL0023
GZ065_v1_0022|ID:73443879|infA|	12	76	11	76	PF01176.19	eIF-1a	Domain	2	64	64	74.4	4.5e-21	1	CL0021
GZ065_v1_0023|ID:73443880|	9	190	8	192	PF02545.14	Maf	Domain	2	164	166	153.5	4.4e-45	1	CL0269
GZ065_v1_0025|ID:73443882|	71	469	66	471	PF01235.17	Na_v1_Ala_v1_symp	Family	7	385	393	215.3	1.7e-63	1	CL0062
GZ065_v1_0026|ID:73443883|	20	145	15	148	PF11412.8	DsbC	Family	6	117	120	55.2	6.5e-15	1	CL0159
GZ065_v1_0027|ID:73443884|groL|	24	529	22	531	PF00118.24	Cpn60_v1_TCP1	Family	3	489	491	308.7	6.3e-92	1	No_v1_clan
GZ065_v1_0028|ID:73443885|groS|	6	95	5	95	PF00166.21	Cpn10	Domain	2	93	93	100.9	3.1e-29	1	CL0296
GZ065_v1_0029|ID:73443886|	12	96	4	104	PF01571.21	GCV_v1_T	Domain	51	138	257	35.5	6.5e-09	1	CL0289
GZ065_v1_0032|ID:73443889|fabI|	13	250	12	250	PF13561.6	adh_v1_short_v1_C2	Domain	2	234	234	289.2	2.2e-86	1	CL0063
GZ065_v1_0033|ID:73443890|	15	72	15	72	PF14706.6	Tnp_v1_DNA_v1_bind	Domain	1	58	58	83.7	5.9e-24	1	No_v1_clan
GZ065_v1_0033|ID:73443890|	391	486	391	488	PF02281.16	Dimer_v1_Tnp_v1_Tn5	Domain	1	101	103	65.4	3e-18	1	CL0219
GZ065_v1_0035|ID:73443892|	39	139	38	139	PF03448.17	MgtE_v1_N	Domain	2	102	102	56.5	3.3e-15	1	CL0436
GZ065_v1_0035|ID:73443892|	205	258	205	260	PF00571.28	CBS	Domain	1	54	57	32.9	6.4e-08	1	No_v1_clan
GZ065_v1_0035|ID:73443892|	325	446	325	447	PF01769.16	MgtE	Family	1	123	124	81.7	5.3e-23	1	No_v1_clan
GZ065_v1_0036|ID:73443893|prfB|	3	192	1	192	PF03462.18	PCRF	Domain	3	193	193	191.5	1.3e-56	1	No_v1_clan
GZ065_v1_0036|ID:73443893|prfB|	201	310	200	310	PF00472.20	RF-1	Family	2	116	116	140.2	2.6e-41	1	CL0337
GZ065_v1_0037|ID:73443894|	53	209	4	210	PF03553.14	Na_v1_H_v1_antiporter	Family	145	301	303	47.7	1.2e-12	1	CL0182
GZ065_v1_0037|ID:73443894|	234	413	214	420	PF03553.14	Na_v1_H_v1_antiporter	Family	111	293	303	23.7	2.4e-05	1	CL0182
GZ065_v1_0038|ID:73443895|	202	286	191	286	PF12796.7	Ank_v1_2	Repeat	11	83	83	38.3	1.5e-09	1	CL0465
GZ065_v1_0038|ID:73443895|	326	427	326	427	PF12796.7	Ank_v1_2	Repeat	1	83	83	55.4	6.8e-15	1	CL0465
GZ065_v1_0038|ID:73443895|	499	584	498	590	PF12796.7	Ank_v1_2	Repeat	2	77	83	39.7	5.7e-10	1	CL0465
GZ065_v1_0039|ID:73443896|	97	245	96	245	PF00849.22	PseudoU_v1_synth_v1_2	Family	2	160	160	121.2	4.3e-35	1	CL0649
GZ065_v1_0040|ID:73443897|	53	376	8	377	PF07690.16	MFS_v1_1	Family	41	352	353	86.5	1.6e-24	1	CL0015
GZ065_v1_0041|ID:73443898|aspS|	21	103	21	104	PF01336.25	tRNA_v1_anti-codon	Domain	1	75	76	56	2.9e-15	1	CL0021
GZ065_v1_0041|ID:73443898|aspS|	134	572	133	573	PF00152.20	tRNA-synt_v1_2	Domain	2	313	314	313	1.9e-93	1	CL0040
GZ065_v1_0041|ID:73443898|aspS|	325	416	325	419	PF02938.14	GAD	Domain	1	91	95	57.6	1.1e-15	1	CL0250
GZ065_v1_0042|ID:73443899|	154	272	154	274	PF12796.7	Ank_v1_2	Repeat	1	81	83	33.8	3.9e-08	1	CL0465
GZ065_v1_0043|ID:73443900|mutS|	9	125	9	126	PF01624.20	MutS_v1_I	Domain	1	112	113	141	1.7e-41	1	No_v1_clan
GZ065_v1_0043|ID:73443900|mutS|	134	260	134	262	PF05188.17	MutS_v1_II	Domain	1	135	137	75.2	5.9e-21	1	No_v1_clan
GZ065_v1_0043|ID:73443900|mutS|	278	599	278	599	PF05192.18	MutS_v1_III	Domain	1	191	191	115.9	2.5e-33	1	No_v1_clan
GZ065_v1_0043|ID:73443900|mutS|	470	558	469	559	PF05190.18	MutS_v1_IV	Domain	2	91	92	61.6	6.9e-17	1	No_v1_clan
GZ065_v1_0043|ID:73443900|mutS|	646	832	645	832	PF00488.21	MutS_v1_V	Domain	2	188	188	278.8	2.4e-83	1	CL0023
GZ065_v1_0044|ID:73443901|ankX|	58	148	58	150	PF12796.7	Ank_v1_2	Repeat	1	81	83	70.9	1e-19	1	CL0465
GZ065_v1_0044|ID:73443901|ankX|	154	214	147	216	PF12796.7	Ank_v1_2	Repeat	27	81	83	52.4	6e-14	1	CL0465
GZ065_v1_0044|ID:73443901|ankX|	220	274	219	274	PF13637.6	Ank_v1_4	Repeat	2	55	55	42	9.6e-11	1	CL0465
GZ065_v1_0044|ID:73443901|ankX|	424	497	416	507	PF12796.7	Ank_v1_2	Repeat	4	68	83	46.8	3.4e-12	1	CL0465
GZ065_v1_0045|ID:73443902|	77	328	77	330	PF01578.20	Cytochrom_v1_C_v1_asm	Family	1	212	214	122.7	1.8e-35	1	CL0328
GZ065_v1_0045|ID:73443902|	386	686	347	688	PF16327.5	CcmF_v1_C	Family	21	321	323	230	4.3e-68	1	No_v1_clan
GZ065_v1_0047|ID:73443904|	11	71	5	72	PF04002.15	RadC	Family	60	121	122	79.8	1.5e-22	1	CL0366
GZ065_v1_0048|ID:73443905|	15	72	15	72	PF14706.6	Tnp_v1_DNA_v1_bind	Domain	1	58	58	83.7	5.9e-24	1	No_v1_clan
GZ065_v1_0048|ID:73443905|	391	486	391	488	PF02281.16	Dimer_v1_Tnp_v1_Tn5	Domain	1	101	103	65.4	3e-18	1	CL0219
GZ065_v1_0049|ID:73443906|	103	162	103	166	PF04002.15	RadC	Family	1	60	122	42.4	6e-11	1	CL0366
GZ065_v1_0051|ID:73443908|	15	72	15	72	PF14706.6	Tnp_v1_DNA_v1_bind	Domain	1	58	58	83.7	5.9e-24	1	No_v1_clan
GZ065_v1_0051|ID:73443908|	391	486	391	488	PF02281.16	Dimer_v1_Tnp_v1_Tn5	Domain	1	101	103	65.4	3e-18	1	CL0219
GZ065_v1_0052|ID:73443909|	22	244	17	247	PF00768.20	Peptidase_v1_S11	Domain	8	238	241	219.9	3.4e-65	1	CL0013
GZ065_v1_0052|ID:73443909|	266	356	266	356	PF07943.13	PBP5_v1_C	Domain	1	91	91	73.6	1.1e-20	1	No_v1_clan
GZ065_v1_0053|ID:73443910|	143	428	142	429	PF02646.16	RmuC	Family	2	290	291	292.6	2.8e-87	1	CL0236
GZ065_v1_0054|ID:73443911|	12	364	6	367	PF13609.6	Porin_v1_4	Domain	7	309	312	44.6	1.5e-11	1	CL0193
GZ065_v1_0059|ID:73443916|secA|	24	408	24	408	PF07517.14	SecA_v1_DEAD	Domain	1	290	290	439.1	7e-132	1	CL0023
GZ065_v1_0059|ID:73443916|secA|	250	364	249	364	PF01043.20	SecA_v1_PP_v1_bind	Domain	2	111	111	127.5	3.4e-37	1	No_v1_clan
GZ065_v1_0059|ID:73443916|secA|	629	834	629	836	PF07516.13	SecA_v1_SW	Family	1	197	199	169.2	1.1e-49	1	No_v1_clan
GZ065_v1_0059|ID:73443916|secA|	860	877	860	878	PF02810.15	SEC-C	Family	1	18	19	32.8	4.6e-08	1	No_v1_clan
GZ065_v1_0060|ID:73443917|	12	73	12	74	PF13551.6	HTH_v1_29	Domain	2	62	63	54.7	7.8e-15	1	CL0123
GZ065_v1_0060|ID:73443917|	161	284	160	284	PF00665.26	rve	Domain	2	119	119	82.7	2.2e-23	1	CL0219
GZ065_v1_0061|ID:73443918|	1	28	1	28	PF13613.6	HTH_v1_Tnp_v1_4	Domain	9	36	53	37.4	1.5e-09	1	CL0123
GZ065_v1_0062|ID:73443919|	213	302	204	307	PF01617.17	Surface_v1_Ag_v1_2	Family	138	217	250	35.3	8e-09	1	CL0193
GZ065_v1_0063|ID:73443920|mtaB|	4	82	2	88	PF00919.20	UPF0004	Family	4	91	98	51.3	9.2e-14	1	CL0304
GZ065_v1_0063|ID:73443920|mtaB|	128	301	128	301	PF04055.21	Radical_v1_SAM	Domain	1	167	167	86.8	2.1e-24	1	CL0036
GZ065_v1_0065|ID:73443922|	12	73	12	74	PF13551.6	HTH_v1_29	Domain	2	62	63	54.7	7.8e-15	1	CL0123
GZ065_v1_0065|ID:73443922|	161	284	160	284	PF00665.26	rve	Domain	2	119	119	82.7	2.2e-23	1	CL0219
GZ065_v1_0066|ID:73443923|murE|	142	341	142	342	PF08245.12	Mur_v1_ligase_v1_M	Domain	1	191	192	159.3	1.1e-46	1	No_v1_clan
GZ065_v1_0066|ID:73443923|murE|	361	440	360	442	PF02875.21	Mur_v1_ligase_v1_C	Domain	2	89	91	72.7	2.2e-20	1	No_v1_clan
GZ065_v1_0067|ID:73443924|aar|	5	391	4	392	PF01053.20	Cys_v1_Met_v1_Meta_v1_PP	Domain	2	381	382	322.2	3.1e-96	1	CL0061
GZ065_v1_0068|ID:73443925|	18	94	17	94	PF01722.18	BolA	Family	2	76	76	67.2	1.2e-18	1	No_v1_clan
GZ065_v1_0069|ID:73443926|dnaK|	4	601	4	601	PF00012.20	HSP70	Family	1	599	599	898.5	1.6e-270	1	CL0108
GZ065_v1_0070|ID:73443927|	13	108	9	108	PF10150.9	RNase_v1_E_v1_G	Family	175	270	270	108.3	4.5e-31	1	No_v1_clan
GZ065_v1_0072|ID:73443929|dnaK|	4	93	4	96	PF00012.20	HSP70	Family	1	91	599	110.6	6.2e-32	1	CL0108
GZ065_v1_0073|ID:73443930|dnaK|	2	42	1	42	PF00012.20	HSP70	Family	91	132	599	34.6	6.1e-09	1	CL0108
GZ065_v1_0074|ID:73443931|dnaK|	1	126	1	127	PF00012.20	HSP70	Family	137	263	599	241.1	1.8e-71	1	CL0108
GZ065_v1_0075|ID:73443932|dnaK|	1	53	1	57	PF00012.20	HSP70	Family	267	318	599	48.4	4e-13	1	CL0108
GZ065_v1_0076|ID:73443933|dnaK|	1	51	1	59	PF00012.20	HSP70	Family	313	363	599	69.3	1.9e-19	1	CL0108
GZ065_v1_0078|ID:73443935|dnaK|	3	161	1	161	PF00012.20	HSP70	Family	444	599	599	159.3	1.1e-46	1	CL0108
GZ065_v1_0079|ID:73443936|	25	101	24	101	PF01722.18	BolA	Family	2	76	76	66.9	1.5e-18	1	No_v1_clan
GZ065_v1_0080|ID:73443937|	5	85	4	90	PF01053.20	Cys_v1_Met_v1_Meta_v1_PP	Domain	2	69	382	24.7	7.4e-06	1	CL0061
GZ065_v1_0082|ID:73443939|metC|	2	57	1	58	PF01053.20	Cys_v1_Met_v1_Meta_v1_PP	Domain	143	198	382	54.3	7.5e-15	1	CL0061
GZ065_v1_0083|ID:73443940|metC|	4	101	1	104	PF01053.20	Cys_v1_Met_v1_Meta_v1_PP	Domain	233	328	382	83.7	9.2e-24	1	CL0061
GZ065_v1_0090|ID:73443947|	1	41	1	43	PF02875.21	Mur_v1_ligase_v1_C	Domain	46	89	91	31.5	1.6e-07	1	No_v1_clan
GZ065_v1_0091|ID:73443948|	12	73	12	74	PF13551.6	HTH_v1_29	Domain	2	62	63	58.4	5.2e-16	1	CL0123
GZ065_v1_0093|ID:73443950|	170	439	170	439	PF10150.9	RNase_v1_E_v1_G	Family	1	270	270	271.8	6e-81	1	No_v1_clan
GZ065_v1_0094|ID:73443951|rpmG|	10	64	8	64	PF00471.20	Ribosomal_v1_L33	Family	3	47	47	52.6	4.6e-14	1	CL0167
GZ065_v1_0095|ID:73443952|	6	237	2	237	PF01297.17	ZnuA	Family	31	256	256	128.8	2.3e-37	1	CL0043
GZ065_v1_0096|ID:73443953|znuC|	39	171	39	172	PF00005.27	ABC_v1_tran	Domain	1	136	137	74.6	1.1e-20	1	CL0023
GZ065_v1_0097|ID:73443954|ubiB|	95	212	94	213	PF03109.16	ABC1	Family	2	118	119	121.4	2.3e-35	1	CL0016
GZ065_v1_0098|ID:73443955|	46	127	34	133	PF12796.7	Ank_v1_2	Repeat	13	77	83	31.6	1.9e-07	1	CL0465
GZ065_v1_0099|ID:73443956|trxB|	9	302	8	302	PF07992.14	Pyr_v1_redox_v1_2	Domain	2	294	294	159.1	1.4e-46	1	CL0063
GZ065_v1_0100|ID:73443957|ahpC|	6	138	4	139	PF00578.21	AhpC-TSA	Domain	3	123	124	102.5	1.4e-29	1	CL0172
GZ065_v1_0100|ID:73443957|ahpC|	159	193	159	194	PF10417.9	1-cysPrx_v1_C	Domain	1	39	40	44.6	9.2e-12	1	No_v1_clan
GZ065_v1_0104|ID:73443961|tatC|	13	231	13	231	PF00902.18	TatC	Family	1	207	207	212.3	6.6e-63	1	No_v1_clan
GZ065_v1_0105|ID:73443962|gap|	3	105	3	106	PF00044.24	Gp_v1_dh_v1_N	Domain	1	100	101	106.9	5.4e-31	1	CL0063
GZ065_v1_0105|ID:73443962|gap|	156	307	156	307	PF02800.20	Gp_v1_dh_v1_C	Domain	1	158	158	179.2	4.1e-53	1	CL0139
GZ065_v1_0109|ID:73443966|	10	155	8	159	PF04586.17	Peptidase_v1_S78	Family	3	159	163	114.4	5.7e-33	1	CL0201
GZ065_v1_0111|ID:73443968|	3	172	2	174	PF00872.18	Transposase_v1_mut	Family	210	379	381	150.9	4.3e-44	1	CL0219
GZ065_v1_0112|ID:73443969|	21	142	21	143	PF01743.20	PolyA_v1_pol	Domain	1	125	126	110.2	8.7e-32	1	CL0260
GZ065_v1_0112|ID:73443969|	174	229	173	233	PF12627.7	PolyA_v1_pol_v1_RNAbd	Domain	4	59	64	42.3	4.7e-11	1	No_v1_clan
GZ065_v1_0113|ID:73443970|bipA|	5	195	5	198	PF00009.27	GTP_v1_EFTU	Domain	1	191	194	194.1	1.7e-57	1	CL0023
GZ065_v1_0113|ID:73443970|bipA|	221	291	221	292	PF03144.25	GTP_v1_EFTU_v1_D2	Domain	1	73	74	39.1	7.4e-10	1	CL0575
GZ065_v1_0113|ID:73443970|bipA|	399	482	398	486	PF00679.24	EFG_v1_C	Domain	2	85	89	73.3	1.2e-20	1	CL0437
GZ065_v1_0114|ID:73443971|gltX|	2	303	1	306	PF00749.21	tRNA-synt_v1_1c	Domain	3	311	314	264.6	9e-79	1	CL0039
GZ065_v1_0118|ID:73443975|	8	260	6	262	PF00950.17	ABC-3	Family	3	256	258	195.9	8.2e-58	1	CL0142
GZ065_v1_0119|ID:73443976|	11	113	11	113	PF04430.14	DUF498	Domain	1	109	109	67.4	1e-18	1	No_v1_clan
GZ065_v1_0120|ID:73443977|ispE|	93	145	92	148	PF00288.26	GHMP_v1_kinases_v1_N	Family	2	63	66	26.7	4.8e-06	1	CL0329
GZ065_v1_0120|ID:73443977|ispE|	205	277	200	278	PF08544.13	GHMP_v1_kinases_v1_C	Family	6	84	85	36.1	6.1e-09	1	CL0677
GZ065_v1_0121|ID:73443978|	5	456	2	457	PF00580.21	UvrD-helicase	Domain	8	314	315	192.5	1.2e-56	1	CL0023
GZ065_v1_0121|ID:73443978|	469	839	468	843	PF13361.6	UvrD_v1_C	Domain	2	344	349	82.1	4.8e-23	1	CL0023
GZ065_v1_0122|ID:73443979|	23	141	22	147	PF03918.14	CcmH	Family	2	120	143	100.1	6.4e-29	1	No_v1_clan
GZ065_v1_0124|ID:73443981|fdxB|	9	94	7	94	PF00111.27	Fer2	Domain	3	78	78	38	1.1e-09	1	CL0486
GZ065_v1_0125|ID:73443982|	3	93	3	93	PF00226.31	DnaJ	Domain	1	63	63	64	1e-17	1	CL0392
GZ065_v1_0125|ID:73443982|	417	454	417	455	PF00023.30	Ank	Repeat	1	31	32	16.7	0.0072	1	CL0465
GZ065_v1_0126|ID:73443983|	46	204	3	211	PF03553.14	Na_v1_H_v1_antiporter	Family	136	296	303	57.5	1.3e-15	1	CL0182
GZ065_v1_0126|ID:73443983|	223	414	208	420	PF03553.14	Na_v1_H_v1_antiporter	Family	93	294	303	27	2.4e-06	1	CL0182
GZ065_v1_0127|ID:73443984|dnaG|	3	93	1	96	PF01807.20	zf-CHC2	Domain	5	95	98	112.5	6.4e-33	1	CL0167
GZ065_v1_0127|ID:73443984|dnaG|	114	228	110	230	PF08275.11	Toprim_v1_N	Domain	6	126	128	127.6	2.8e-37	1	No_v1_clan
GZ065_v1_0127|ID:73443984|dnaG|	239	303	237	316	PF13662.6	Toprim_v1_4	Domain	3	78	89	63.1	2.5e-17	1	CL0413
GZ065_v1_0128|ID:73443985|	5	144	5	144	PF02502.18	LacAB_v1_rpiB	Family	1	139	139	171.8	7.6e-51	1	No_v1_clan
GZ065_v1_0128|ID:73443985|	193	353	185	357	PF13489.6	Methyltransf_v1_23	Domain	10	160	165	81.3	6.8e-23	1	CL0063
GZ065_v1_0129|ID:73443986|	6	370	2	371	PF00375.18	SDF	Family	5	389	390	100.2	1.2e-28	1	No_v1_clan
GZ065_v1_0130|ID:73443987|	30	105	27	113	PF00814.25	Peptidase_v1_M22	Family	24	99	271	62.1	6.8e-17	1	CL0108
GZ065_v1_0131|ID:73443988|	15	136	15	149	PF13238.6	AAA_v1_18	Domain	1	121	130	30.6	4e-07	1	CL0023
GZ065_v1_0132|ID:73443989|	11	188	10	189	PF00596.21	Aldolase_v1_II	Domain	2	185	186	140	8.2e-41	1	No_v1_clan
GZ065_v1_0133|ID:73443990|	20	201	5	213	PF03379.13	CcmB	Family	24	203	215	62.2	4.8e-17	1	CL0181
GZ065_v1_0134|ID:73443991|	81	116	81	116	PF01258.17	zf-dskA_v1_traR	Family	1	36	36	44.5	1.1e-11	1	CL0167
GZ065_v1_0135|ID:73443992|	12	73	12	74	PF13551.6	HTH_v1_29	Domain	2	62	63	54.7	7.8e-15	1	CL0123
GZ065_v1_0135|ID:73443992|	161	284	160	284	PF00665.26	rve	Domain	2	119	119	82.7	2.2e-23	1	CL0219
GZ065_v1_0137|ID:73443994|	31	81	24	83	PF00226.31	DnaJ	Domain	8	56	63	57.5	1.1e-15	1	CL0392
GZ065_v1_0137|ID:73443994|	195	280	180	281	PF12796.7	Ank_v1_2	Repeat	10	82	83	45.3	1e-11	1	CL0465
GZ065_v1_0138|ID:73443995|ispG|	23	418	23	419	PF04551.14	GcpE	Family	1	350	351	322.3	3.6e-96	1	No_v1_clan
GZ065_v1_0141|ID:73443998|ftsK|	3	121	1	168	PF13491.6	FtsK_v1_4TM	Domain	4	133	171	57.6	1.3e-15	1	No_v1_clan
GZ065_v1_0141|ID:73443998|ftsK|	212	313	212	313	PF17854.1	FtsK_v1_alpha	Domain	1	101	101	83.2	1.2e-23	1	No_v1_clan
GZ065_v1_0141|ID:73443998|ftsK|	321	540	320	540	PF01580.18	FtsK_v1_SpoIIIE	Domain	2	243	243	218	1.2e-64	1	CL0023
GZ065_v1_0141|ID:73443998|ftsK|	642	702	641	703	PF09397.10	FtsK_v1_gamma	Domain	2	62	63	87.5	3.7e-25	1	CL0123
GZ065_v1_0142|ID:73443999|	10	85	9	87	PF02325.17	YGGT	Family	2	67	69	51.2	1.2e-13	1	No_v1_clan
GZ065_v1_0144|ID:73444001|	17	127	10	135	PF04386.13	SspB	Family	6	122	160	96.2	1.8e-27	1	No_v1_clan
GZ065_v1_0147|ID:73444004|obg|	4	158	4	158	PF01018.22	GTP1_v1_OBG	Domain	1	155	155	198.5	4.4e-59	1	No_v1_clan
GZ065_v1_0147|ID:73444004|obg|	161	280	161	280	PF01926.23	MMR_v1_HSR1	Family	1	114	114	75.8	2.6e-21	1	CL0023
GZ065_v1_0148|ID:73444005|eno|	6	136	6	136	PF03952.16	Enolase_v1_N	Domain	1	131	131	198.5	3.9e-59	1	CL0227
GZ065_v1_0148|ID:73444005|eno|	142	417	140	422	PF00113.22	Enolase_v1_C	Domain	3	288	296	416.2	6.7e-125	1	CL0256
GZ065_v1_0150|ID:73444007|	19	75	19	75	PF13408.6	Zn_v1_ribbon_v1_recom	Domain	1	58	58	54	1.7e-14	1	CL0167
GZ065_v1_0150|ID:73444007|	183	262	183	268	PF02875.21	Mur_v1_ligase_v1_C	Domain	1	84	91	55.2	6.3e-15	1	No_v1_clan
GZ065_v1_0151|ID:73444008|	11	186	10	186	PF02104.15	SURF1	Family	2	176	176	93.2	2.2e-26	1	No_v1_clan
GZ065_v1_0152|ID:73444009|	7	148	6	148	PF00210.24	Ferritin	Domain	2	142	142	105.5	2.1e-30	1	CL0044
GZ065_v1_0153|ID:73444010|	5	147	4	149	PF06271.12	RDD	Family	2	139	141	62	6.5e-17	1	No_v1_clan
GZ065_v1_0154|ID:73444011|	8	177	8	182	PF13419.6	HAD_v1_2	Family	1	173	178	116.3	1.6e-33	1	CL0137
GZ065_v1_0157|ID:73444014|fumC|	13	343	13	343	PF00206.20	Lyase_v1_1	Domain	1	312	312	390.4	6.5e-117	1	No_v1_clan
GZ065_v1_0157|ID:73444014|fumC|	409	462	409	462	PF10415.9	FumaraseC_v1_C	Domain	1	54	54	81.3	4.9e-23	1	No_v1_clan
GZ065_v1_0158|ID:73444015|	7	38	1	40	PF12796.7	Ank_v1_2	Repeat	50	81	83	29.8	6.7e-07	1	CL0465
GZ065_v1_0158|ID:73444015|	43	96	43	96	PF13637.6	Ank_v1_4	Repeat	1	55	55	41.4	1.5e-10	1	CL0465
GZ065_v1_0158|ID:73444015|	266	350	266	359	PF12796.7	Ank_v1_2	Repeat	1	73	83	57.2	1.9e-15	1	CL0465
GZ065_v1_0159|ID:73444016|	651	899	650	924	PF12705.7	PDDEXK_v1_1	Domain	2	217	255	65	9.5e-18	1	CL0236
GZ065_v1_0160|ID:73444017|	218	259	214	260	PF18072.1	FGAR-AT_v1_linker	Domain	8	49	50	58.4	7.8e-16	1	No_v1_clan
GZ065_v1_0160|ID:73444017|	309	425	290	425	PF00586.24	AIRS	Domain	5	94	94	45.9	6.8e-12	1	No_v1_clan
GZ065_v1_0160|ID:73444017|	441	587	440	590	PF02769.22	AIRS_v1_C	Domain	2	152	156	81.5	6.7e-23	1	No_v1_clan
GZ065_v1_0160|ID:73444017|	748	850	724	851	PF00586.24	AIRS	Domain	17	93	94	17	0.0069	1	No_v1_clan
GZ065_v1_0160|ID:73444017|	865	1011	864	1014	PF02769.22	AIRS_v1_C	Domain	2	153	156	41.6	1.3e-10	1	No_v1_clan
GZ065_v1_0162|ID:73444019|dnaJ|	5	67	5	67	PF00226.31	DnaJ	Domain	1	63	63	100.7	3.6e-29	1	CL0392
GZ065_v1_0162|ID:73444019|dnaJ|	121	332	120	333	PF01556.18	DnaJ_v1_C	Domain	2	146	148	129.7	8.7e-38	1	No_v1_clan
GZ065_v1_0162|ID:73444019|dnaJ|	147	207	147	207	PF00684.19	DnaJ_v1_CXXCXGXG	Domain	1	67	67	43.3	3.5e-11	1	No_v1_clan
GZ065_v1_0163|ID:73444020|	33	177	27	200	PF00753.27	Lactamase_v1_B	Domain	7	153	197	46.6	3.8e-12	1	CL0381
GZ065_v1_0163|ID:73444020|	364	419	363	425	PF07521.12	RMMBL	Motif	2	57	62	34.7	1.3e-08	1	CL0398
GZ065_v1_0164|ID:73444021|tolB|	203	234	201	235	PF07676.12	PD40	Repeat	4	36	38	18.3	0.0016	1	CL0186
GZ065_v1_0164|ID:73444021|tolB|	250	274	246	279	PF07676.12	PD40	Repeat	7	32	38	17.2	0.0036	1	CL0186
GZ065_v1_0164|ID:73444021|tolB|	289	324	288	324	PF07676.12	PD40	Repeat	2	38	38	28	1.4e-06	1	CL0186
GZ065_v1_0164|ID:73444021|tolB|	335	368	334	370	PF07676.12	PD40	Repeat	2	36	38	22.9	5.8e-05	1	CL0186
GZ065_v1_0165|ID:73444022|	40	111	40	111	PF02686.15	Glu-tRNAGln	Family	1	62	62	35.3	1e-08	1	No_v1_clan
GZ065_v1_0166|ID:73444023|prs|	1	120	1	120	PF13793.6	Pribosyltran_v1_N	Domain	1	116	116	138.9	6.7e-41	1	CL0533
GZ065_v1_0166|ID:73444023|prs|	205	295	182	300	PF14572.6	Pribosyl_v1_synth	Domain	74	166	184	67	2.1e-18	1	CL0533
GZ065_v1_0167|ID:73444024|	4	150	4	152	PF00239.21	Resolvase	Domain	1	144	146	110.9	5.5e-32	1	No_v1_clan
GZ065_v1_0167|ID:73444024|	179	290	179	290	PF07508.13	Recombinase	Domain	1	104	104	67	1.6e-18	1	No_v1_clan
GZ065_v1_0167|ID:73444024|	306	369	306	369	PF13408.6	Zn_v1_ribbon_v1_recom	Domain	1	58	58	44.8	1.4e-11	1	CL0167
GZ065_v1_0169|ID:73444026|	2	67	1	75	PF12796.7	Ank_v1_2	Repeat	17	73	83	33.7	4.2e-08	1	CL0465
GZ065_v1_0170|ID:73444027|	12	73	12	74	PF13551.6	HTH_v1_29	Domain	2	62	63	57.1	1.3e-15	1	CL0123
GZ065_v1_0171|ID:73444028|	10	75	9	80	PF13340.6	DUF4096	Family	2	68	75	68.7	3.9e-19	1	No_v1_clan
GZ065_v1_0172|ID:73444029|	11	165	9	167	PF01609.21	DDE_v1_Tnp_v1_1	Domain	3	213	214	76.3	2.6e-21	1	CL0219
GZ065_v1_0173|ID:73444030|	62	125	61	133	PF13683.6	rve_v1_3	Domain	2	61	67	60.9	7.4e-17	1	CL0219
GZ065_v1_0174|ID:73444031|	12	73	12	74	PF13551.6	HTH_v1_29	Domain	2	62	63	54.7	7.8e-15	1	CL0123
GZ065_v1_0174|ID:73444031|	161	284	160	284	PF00665.26	rve	Domain	2	119	119	82.7	2.2e-23	1	CL0219
GZ065_v1_0175|ID:73444032|	9	53	2	53	PF12796.7	Ank_v1_2	Repeat	43	83	83	28	2.4e-06	1	CL0465
GZ065_v1_0176|ID:73444033|	16	87	3	88	PF12796.7	Ank_v1_2	Repeat	20	82	83	50.3	2.7e-13	1	CL0465
GZ065_v1_0176|ID:73444033|	92	124	91	125	PF00023.30	Ank	Repeat	2	31	32	28.6	1.3e-06	1	CL0465
GZ065_v1_0178|ID:73444035|	9	152	9	154	PF01548.17	DEDD_v1_Tnp_v1_IS110	Family	1	147	155	71	9.7e-20	1	No_v1_clan
GZ065_v1_0178|ID:73444035|	196	278	195	279	PF02371.16	Transposase_v1_20	Family	2	86	87	56.1	3.4e-15	1	CL0198
GZ065_v1_0179|ID:73444036|	32	386	16	388	PF00872.18	Transposase_v1_mut	Family	19	379	381	327	1.4e-97	1	CL0219
GZ065_v1_0181|ID:73444038|	3	94	3	102	PF09684.10	Tail_v1_P2_v1_I	Family	1	96	136	36.4	4.2e-09	1	No_v1_clan
GZ065_v1_0182|ID:73444039|	88	205	86	216	PF04865.14	Baseplate_v1_J	Family	112	229	255	62.1	4.5e-17	1	No_v1_clan
GZ065_v1_0183|ID:73444040|	16	96	13	101	PF04965.14	GPW_v1_gp25	Domain	5	89	95	50.5	1.3e-13	1	No_v1_clan
GZ065_v1_0184|ID:73444041|	21	75	12	76	PF05488.13	PAAR_v1_motif	Motif	12	69	70	40.9	1.7e-10	1	No_v1_clan
GZ065_v1_0185|ID:73444042|	10	120	9	120	PF04717.12	Phage_v1_base_v1_V	Family	2	112	112	125.6	8.2e-37	1	No_v1_clan
GZ065_v1_0187|ID:73444044|	24	171	10	174	PF06763.11	Minor_v1_tail_v1_Z	Family	14	180	190	40.4	2.6e-10	1	CL0504
GZ065_v1_0189|ID:73444046|	10	331	10	332	PF03864.15	Phage_v1_cap_v1_E	Family	1	332	333	371	5.3e-111	1	CL0373
GZ065_v1_0190|ID:73444047|	3	116	3	116	PF02924.14	HDPD	Domain	1	116	116	120.8	3e-35	1	No_v1_clan
GZ065_v1_0191|ID:73444048|	116	259	114	265	PF01343.18	Peptidase_v1_S49	Family	4	148	154	94.3	6.7e-27	1	CL0127
GZ065_v1_0192|ID:73444049|	26	359	25	359	PF05136.13	Phage_v1_portal_v1_2	Family	2	362	362	399.5	1.4e-119	1	No_v1_clan
GZ065_v1_0193|ID:73444050|acm|	3	144	1	148	PF01183.20	Glyco_v1_hydro_v1_25	Domain	23	173	178	115.2	3.7e-33	1	CL0058
GZ065_v1_0194|ID:73444051|	9	153	9	154	PF01548.17	DEDD_v1_Tnp_v1_IS110	Family	1	148	155	75.7	3.6e-21	1	No_v1_clan
GZ065_v1_0194|ID:73444051|	196	278	195	279	PF02371.16	Transposase_v1_20	Family	2	86	87	59.7	2.6e-16	1	CL0198
GZ065_v1_0196|ID:73444053|	4	51	1	65	PF02831.15	gpW	Family	4	51	67	22.7	6.7e-05	1	No_v1_clan
GZ065_v1_0197|ID:73444054|	2	370	1	373	PF05876.12	Terminase_v1_GpA	Family	184	555	558	375.1	5.7e-112	1	CL0023
GZ065_v1_0198|ID:73444055|	29	209	28	211	PF05876.12	Terminase_v1_GpA	Family	2	180	558	228	2e-67	1	CL0023
GZ065_v1_0199|ID:73444056|	6	84	1	92	PF12796.7	Ank_v1_2	Repeat	9	75	83	35.6	1.1e-08	1	CL0465
GZ065_v1_0199|ID:73444056|	94	185	94	187	PF12796.7	Ank_v1_2	Repeat	1	81	83	67.8	9.6e-19	1	CL0465
GZ065_v1_0199|ID:73444056|	296	373	296	377	PF12796.7	Ank_v1_2	Repeat	1	79	83	50.3	2.8e-13	1	CL0465
GZ065_v1_0201|ID:73444058|	9	77	6	91	PF02195.18	ParBc	Family	4	77	90	35.3	1.1e-08	1	CL0248
GZ065_v1_0201|ID:73444058|	186	375	185	377	PF01555.18	N6_v1_N4_v1_Mtase	Family	2	229	231	89.6	2.4e-25	1	CL0063
GZ065_v1_0206|ID:73444063|	321	500	308	502	PF13481.6	AAA_v1_25	Domain	16	192	194	69.2	3.4e-19	1	CL0023
GZ065_v1_0207|ID:73444064|	160	290	149	326	PF13481.6	AAA_v1_25	Domain	12	151	194	42.2	6.6e-11	1	CL0023
GZ065_v1_0209|ID:73444066|	21	199	10	200	PF13481.6	AAA_v1_25	Domain	15	193	194	70.3	1.5e-19	1	CL0023
GZ065_v1_0210|ID:73444067|	17	243	16	243	PF13479.6	AAA_v1_24	Domain	2	197	197	126.1	1.4e-36	1	CL0023
GZ065_v1_0211|ID:73444068|	26	74	8	75	PF04542.14	Sigma70_v1_r2	Domain	19	68	71	29.1	6.1e-07	1	CL0123
GZ065_v1_0213|ID:73444070|	6	585	5	585	PF16075.5	DUF4815	Family	2	570	570	628.1	1.2e-188	1	No_v1_clan
GZ065_v1_0218|ID:73444075|gpFI|	134	286	115	286	PF04984.14	Phage_v1_sheath_v1_1	Domain	20	168	168	92.7	2.2e-26	1	No_v1_clan
GZ065_v1_0218|ID:73444075|gpFI|	288	386	287	388	PF17482.2	Phage_v1_sheath_v1_1C	Domain	2	101	104	60.2	1.5e-16	1	No_v1_clan
GZ065_v1_0219|ID:73444076|	3	89	3	97	PF04985.14	Phage_v1_tube	Family	1	91	166	94	7.6e-27	1	CL0569
GZ065_v1_0220|ID:73444077|	3	167	3	167	PF04985.14	Phage_v1_tube	Family	1	166	166	195.1	6.5e-58	1	CL0569
GZ065_v1_0221|ID:73444078|	8	152	8	158	PF01548.17	DEDD_v1_Tnp_v1_IS110	Family	1	149	155	65.4	5.2e-18	1	No_v1_clan
GZ065_v1_0221|ID:73444078|	196	275	194	277	PF02371.16	Transposase_v1_20	Family	4	85	87	62.1	4.6e-17	1	CL0198
GZ065_v1_0223|ID:73444080|	9	239	9	241	PF12784.7	PDDEXK_v1_2	Domain	1	227	229	198.1	1.4e-58	1	CL0236
GZ065_v1_0224|ID:73444081|	4	78	3	79	PF10109.9	Phage_v1_TAC_v1_7	Family	2	82	83	59.3	2.9e-16	1	CL0567
GZ065_v1_0226|ID:73444083|	216	416	213	416	PF10145.9	PhageMin_v1_Tail	Family	4	198	198	134.4	4.3e-39	1	No_v1_clan
GZ065_v1_0227|ID:73444084|	12	114	5	115	PF06995.11	Phage_v1_P2_v1_GpU	Family	13	118	120	85.9	1.5e-24	1	No_v1_clan
GZ065_v1_0228|ID:73444085|	6	57	1	61	PF05489.12	Phage_v1_tail_v1_X	Domain	6	55	60	67.7	5.1e-19	1	CL0187
GZ065_v1_0229|ID:73444086|	89	300	74	302	PF05954.11	Phage_v1_GPD	Family	74	302	304	38.1	1e-09	1	CL0504
GZ065_v1_0230|ID:73444087|	40	131	40	131	PF12796.7	Ank_v1_2	Repeat	1	83	83	67.3	1.3e-18	1	CL0465
GZ065_v1_0232|ID:73444089|	85	315	85	316	PF00078.27	RVT_v1_1	Family	1	221	222	163.8	4.2e-48	1	CL0027
GZ065_v1_0234|ID:73444091|	6	191	6	194	PF01734.22	Patatin	Family	1	201	204	69	6.3e-19	1	CL0323
GZ065_v1_0235|ID:73444092|	173	235	173	236	PF12844.7	HTH_v1_19	Domain	1	64	65	42	6.8e-11	1	CL0123
GZ065_v1_0237|ID:73444094|	103	220	102	221	PF04002.15	RadC	Family	2	121	122	117.5	3.2e-34	1	CL0366
GZ065_v1_0238|ID:73444095|	166	220	166	220	PF01381.22	HTH_v1_3	Domain	1	55	55	40.5	2.1e-10	1	CL0123
GZ065_v1_0239|ID:73444096|	9	238	9	241	PF12784.7	PDDEXK_v1_2	Domain	1	226	229	175	1.7e-51	1	CL0236
GZ065_v1_0242|ID:73444099|	514	599	513	609	PF12796.7	Ank_v1_2	Repeat	1	73	83	53.3	3.2e-14	1	CL0465
GZ065_v1_0244|ID:73444101|	16	160	16	162	PF01548.17	DEDD_v1_Tnp_v1_IS110	Family	1	153	155	78.6	4.6e-22	1	No_v1_clan
GZ065_v1_0244|ID:73444101|	291	371	289	373	PF02371.16	Transposase_v1_20	Family	5	85	87	41.4	1.3e-10	1	CL0198
GZ065_v1_0248|ID:73444105|	42	98	40	105	PF01609.21	DDE_v1_Tnp_v1_1	Domain	3	68	214	32.7	5.4e-08	1	CL0219
GZ065_v1_0249|ID:73444106|	15	194	14	196	PF06055.12	ExoD	Family	2	178	180	174.8	1.1e-51	1	No_v1_clan
GZ065_v1_0251|ID:73444108|	32	386	16	388	PF00872.18	Transposase_v1_mut	Family	19	379	381	327	1.4e-97	1	CL0219
GZ065_v1_0252|ID:73444109|	32	386	16	388	PF00872.18	Transposase_v1_mut	Family	19	379	381	327	1.4e-97	1	CL0219
GZ065_v1_0253|ID:73444110|	12	73	12	74	PF13551.6	HTH_v1_29	Domain	2	62	63	51.9	5.7e-14	1	CL0123
GZ065_v1_0253|ID:73444110|	161	284	160	284	PF00665.26	rve	Domain	2	119	119	80.4	1.1e-22	1	CL0219
GZ065_v1_0256|ID:73444113|	48	171	47	171	PF00665.26	rve	Domain	2	119	119	85.6	2.8e-24	1	CL0219
GZ065_v1_0258|ID:73444115|	1	268	1	270	PF00872.18	Transposase_v1_mut	Family	110	379	381	259.2	5.3e-77	1	CL0219
GZ065_v1_0259|ID:73444116|	31	107	15	122	PF00872.18	Transposase_v1_mut	Family	18	99	381	49.4	2.9e-13	1	CL0219
GZ065_v1_0260|ID:73444117|	3	85	1	87	PF00872.18	Transposase_v1_mut	Family	297	379	381	56.4	2.3e-15	1	CL0219
GZ065_v1_0261|ID:73444118|	1	61	1	65	PF00872.18	Transposase_v1_mut	Family	220	280	381	54.5	8.5e-15	1	CL0219
GZ065_v1_0262|ID:73444119|	4	48	1	53	PF00872.18	Transposase_v1_mut	Family	161	205	381	38.4	6.3e-10	1	CL0219
GZ065_v1_0263|ID:73444120|	7	133	1	139	PF00872.18	Transposase_v1_mut	Family	30	156	381	95.3	3.3e-27	1	CL0219
GZ065_v1_0267|ID:73444124|	22	166	21	169	PF06055.12	ExoD	Family	2	143	180	135.8	1e-39	1	No_v1_clan
GZ065_v1_0268|ID:73444125|	12	73	12	74	PF13551.6	HTH_v1_29	Domain	2	62	63	52.2	4.6e-14	1	CL0123
GZ065_v1_0268|ID:73444125|	161	280	160	282	PF00665.26	rve	Domain	2	115	119	76.2	2.2e-21	1	CL0219
GZ065_v1_0269|ID:73444126|	87	165	70	170	PF04865.14	Baseplate_v1_J	Family	111	189	255	47	1.8e-12	1	No_v1_clan
GZ065_v1_0270|ID:73444127|	16	96	13	101	PF04965.14	GPW_v1_gp25	Domain	5	89	95	49.9	2e-13	1	No_v1_clan
GZ065_v1_0271|ID:73444128|	17	75	1	76	PF05488.13	PAAR_v1_motif	Motif	11	69	70	31.6	1.4e-07	1	No_v1_clan
GZ065_v1_0272|ID:73444129|	10	120	9	120	PF04717.12	Phage_v1_base_v1_V	Family	2	112	112	137.1	2.1e-40	1	No_v1_clan
GZ065_v1_0274|ID:73444131|	12	168	8	173	PF06763.11	Minor_v1_tail_v1_Z	Family	6	182	190	45.6	6.5e-12	1	CL0504
GZ065_v1_0276|ID:73444133|	10	332	10	332	PF03864.15	Phage_v1_cap_v1_E	Family	1	333	333	364.6	4.6e-109	1	CL0373
GZ065_v1_0277|ID:73444134|	4	117	3	117	PF02924.14	HDPD	Domain	2	116	116	124.1	2.8e-36	1	No_v1_clan
GZ065_v1_0278|ID:73444135|	110	249	107	266	PF01343.18	Peptidase_v1_S49	Family	5	145	154	101.8	3.3e-29	1	CL0127
GZ065_v1_0279|ID:73444136|	26	359	25	359	PF05136.13	Phage_v1_portal_v1_2	Family	2	362	362	394.3	5.2e-118	1	No_v1_clan
GZ065_v1_0280|ID:73444137|	39	203	39	206	PF01183.20	Glyco_v1_hydro_v1_25	Domain	1	174	178	141.3	3.5e-41	1	CL0058
GZ065_v1_0281|ID:73444138|	6	55	1	64	PF02831.15	gpW	Family	6	55	67	24.8	1.5e-05	1	No_v1_clan
GZ065_v1_0282|ID:73444139|	2	371	1	374	PF05876.12	Terminase_v1_GpA	Family	184	555	558	385	5.5e-115	1	CL0023
GZ065_v1_0283|ID:73444140|	29	209	28	211	PF05876.12	Terminase_v1_GpA	Family	2	180	558	229.8	6e-68	1	CL0023
GZ065_v1_0284|ID:73444141|B2gp|	32	123	32	125	PF12796.7	Ank_v1_2	Repeat	1	81	83	66.8	1.9e-18	1	CL0465
GZ065_v1_0284|ID:73444141|B2gp|	232	310	232	318	PF12796.7	Ank_v1_2	Repeat	1	75	83	45.9	6.2e-12	1	CL0465
GZ065_v1_0285|ID:73444142|	6	54	1	60	PF12796.7	Ank_v1_2	Repeat	38	78	83	30.5	4.1e-07	1	CL0465
GZ065_v1_0287|ID:73444144|	9	88	6	91	PF02195.18	ParBc	Family	4	87	90	36.8	3.5e-09	1	CL0248
GZ065_v1_0287|ID:73444144|	188	377	187	379	PF01555.18	N6_v1_N4_v1_Mtase	Family	2	229	231	89.7	2.2e-25	1	CL0063
GZ065_v1_0290|ID:73444147|	116	137	112	140	PF04434.17	SWIM	Domain	13	37	40	18.9	0.00087	1	No_v1_clan
GZ065_v1_0290|ID:73444147|	544	675	540	675	PF12419.8	DUF3670	Family	5	137	137	95	3.4e-27	1	No_v1_clan
GZ065_v1_0290|ID:73444147|	730	990	716	992	PF00176.23	SNF2_v1_N	Family	54	348	350	189.4	7.4e-56	1	CL0023
GZ065_v1_0290|ID:73444147|	1005	1118	1004	1118	PF00271.31	Helicase_v1_C	Family	2	111	111	69.6	2.5e-19	1	CL0023
GZ065_v1_0294|ID:73444151|	7	175	2	177	PF13481.6	AAA_v1_25	Domain	26	192	194	64.5	9.2e-18	1	CL0023
GZ065_v1_0296|ID:73444153|insF|	38	92	35	93	PF13276.6	HTH_v1_21	Domain	4	59	60	49.2	4.4e-13	1	CL0123
GZ065_v1_0296|ID:73444153|insF|	117	231	116	232	PF00665.26	rve	Domain	2	118	119	107.3	5.4e-31	1	CL0219
GZ065_v1_0297|ID:73444154|	10	75	9	80	PF13340.6	DUF4096	Family	2	68	75	68.7	3.9e-19	1	No_v1_clan
GZ065_v1_0298|ID:73444155|	11	165	9	167	PF01609.21	DDE_v1_Tnp_v1_1	Domain	3	213	214	76.3	2.6e-21	1	CL0219
GZ065_v1_0299|ID:73444156|	7	97	4	97	PF12796.7	Ank_v1_2	Repeat	3	83	83	63.5	2e-17	1	CL0465
GZ065_v1_0301|ID:73444158|	6	189	6	192	PF01734.22	Patatin	Family	1	201	204	62.3	7e-17	1	CL0323
GZ065_v1_0304|ID:73444161|	192	243	192	246	PF01381.22	HTH_v1_3	Domain	1	52	55	39.6	4e-10	1	CL0123
GZ065_v1_0305|ID:73444162|	18	67	17	71	PF01381.22	HTH_v1_3	Domain	2	51	55	50.6	1.5e-13	1	CL0123
GZ065_v1_0305|ID:73444162|	167	220	167	221	PF01381.22	HTH_v1_3	Domain	1	54	55	48.2	8.2e-13	1	CL0123
GZ065_v1_0307|ID:73444164|	16	160	16	162	PF01548.17	DEDD_v1_Tnp_v1_IS110	Family	1	153	155	78.6	4.6e-22	1	No_v1_clan
GZ065_v1_0307|ID:73444164|	291	371	289	373	PF02371.16	Transposase_v1_20	Family	5	85	87	41.4	1.3e-10	1	CL0198
GZ065_v1_0309|ID:73444166|	16	160	16	162	PF01548.17	DEDD_v1_Tnp_v1_IS110	Family	1	153	155	78.6	4.6e-22	1	No_v1_clan
GZ065_v1_0309|ID:73444166|	291	371	289	373	PF02371.16	Transposase_v1_20	Family	5	85	87	41.4	1.3e-10	1	CL0198
GZ065_v1_0311|ID:73444168|	16	160	16	162	PF01548.17	DEDD_v1_Tnp_v1_IS110	Family	1	153	155	78.6	4.6e-22	1	No_v1_clan
GZ065_v1_0311|ID:73444168|	291	371	289	373	PF02371.16	Transposase_v1_20	Family	5	85	87	41.4	1.3e-10	1	CL0198
GZ065_v1_0313|ID:73444170|	16	160	16	162	PF01548.17	DEDD_v1_Tnp_v1_IS110	Family	1	153	155	79.4	2.5e-22	1	No_v1_clan
GZ065_v1_0313|ID:73444170|	291	371	289	373	PF02371.16	Transposase_v1_20	Family	5	85	87	41.4	1.3e-10	1	CL0198
GZ065_v1_0314|ID:73444171|	14	94	12	96	PF02371.16	Transposase_v1_20	Family	5	85	87	44.1	1.8e-11	1	CL0198
GZ065_v1_0315|ID:73444172|	14	94	12	96	PF02371.16	Transposase_v1_20	Family	5	85	87	44.1	1.8e-11	1	CL0198
GZ065_v1_0316|ID:73444173|	16	160	16	162	PF01548.17	DEDD_v1_Tnp_v1_IS110	Family	1	153	155	79.5	2.3e-22	1	No_v1_clan
GZ065_v1_0316|ID:73444173|	291	371	289	373	PF02371.16	Transposase_v1_20	Family	5	85	87	41.5	1.2e-10	1	CL0198
GZ065_v1_0318|ID:73444175|	16	160	16	162	PF01548.17	DEDD_v1_Tnp_v1_IS110	Family	1	153	155	79	3.3e-22	1	No_v1_clan
GZ065_v1_0318|ID:73444175|	291	371	289	373	PF02371.16	Transposase_v1_20	Family	5	85	87	41.8	1e-10	1	CL0198
GZ065_v1_0321|ID:73444178|	27	142	13	144	PF01548.17	DEDD_v1_Tnp_v1_IS110	Family	28	153	155	62.9	3.1e-17	1	No_v1_clan
GZ065_v1_0321|ID:73444178|	273	353	271	355	PF02371.16	Transposase_v1_20	Family	5	85	87	41.5	1.2e-10	1	CL0198
GZ065_v1_0322|ID:73444179|	16	160	16	162	PF01548.17	DEDD_v1_Tnp_v1_IS110	Family	1	153	155	79.1	3e-22	1	No_v1_clan
GZ065_v1_0322|ID:73444179|	291	332	289	336	PF02371.16	Transposase_v1_20	Family	5	45	87	25	1.7e-05	1	CL0198
GZ065_v1_0324|ID:73444181|	103	220	101	220	PF04002.15	RadC	Family	3	122	122	123.1	6.1e-36	1	CL0366
GZ065_v1_0325|ID:73444182|	18	70	17	71	PF01381.22	HTH_v1_3	Domain	2	54	55	51.9	5.9e-14	1	CL0123
GZ065_v1_0325|ID:73444182|	171	224	171	225	PF01381.22	HTH_v1_3	Domain	1	54	55	42	7e-11	1	CL0123
GZ065_v1_0326|ID:73444183|	10	237	9	241	PF12784.7	PDDEXK_v1_2	Domain	2	225	229	184.1	2.8e-54	1	CL0236
GZ065_v1_0328|ID:73444185|	1867	1959	1867	1960	PF12796.7	Ank_v1_2	Repeat	1	82	83	42.8	6.1e-11	1	CL0465
GZ065_v1_0328|ID:73444185|	1961	2027	1956	2028	PF12796.7	Ank_v1_2	Repeat	23	82	83	45.1	1.1e-11	1	CL0465
GZ065_v1_0328|ID:73444185|	2061	2153	2059	2153	PF12796.7	Ank_v1_2	Repeat	3	83	83	60.1	2.4e-16	1	CL0465
GZ065_v1_0328|ID:73444185|	2155	2219	2152	2219	PF12796.7	Ank_v1_2	Repeat	25	83	83	47	2.8e-12	1	CL0465
GZ065_v1_0328|ID:73444185|	2253	2345	2252	2345	PF12796.7	Ank_v1_2	Repeat	2	83	83	55.4	7e-15	1	CL0465
GZ065_v1_0328|ID:73444185|	2348	2404	2343	2410	PF12796.7	Ank_v1_2	Repeat	26	76	83	31.7	1.8e-07	1	CL0465
GZ065_v1_0328|ID:73444185|	2414	2501	2411	2503	PF12796.7	Ank_v1_2	Repeat	4	81	83	60.8	1.4e-16	1	CL0465
GZ065_v1_0332|ID:73444189|	15	139	14	141	PF06055.12	ExoD	Family	2	123	180	122.4	1.3e-35	1	No_v1_clan
GZ065_v1_0333|ID:73444190|	2	52	1	55	PF06055.12	ExoD	Family	128	178	180	32.6	4.9e-08	1	No_v1_clan
GZ065_v1_0342|ID:73444199|	21	80	17	111	PF00383.23	dCMP_v1_cyt_v1_deam_v1_1	Family	6	70	101	45.4	5.7e-12	1	CL0109
GZ065_v1_0343|ID:73444200|	4	68	1	89	PF14437.6	MafB19-deam	Family	50	108	138	51.2	1e-13	1	CL0109
GZ065_v1_0348|ID:73444205|	15	194	14	196	PF06055.12	ExoD	Family	2	178	180	172.9	4.1e-51	1	No_v1_clan
GZ065_v1_0350|ID:73444207|	7	66	2	68	PF00872.18	Transposase_v1_mut	Family	320	379	381	32.9	3.1e-08	1	CL0219
GZ065_v1_0351|ID:73444208|	32	386	16	388	PF00872.18	Transposase_v1_mut	Family	19	379	381	327	1.4e-97	1	CL0219
GZ065_v1_0352|ID:73444209|	32	332	16	338	PF00872.18	Transposase_v1_mut	Family	19	325	381	282.6	4.3e-84	1	CL0219
GZ065_v1_0354|ID:73444211|	18	110	18	110	PF12796.7	Ank_v1_2	Repeat	1	83	83	67.7	1e-18	1	CL0465
GZ065_v1_0355|ID:73444212|	8	156	7	158	PF00239.21	Resolvase	Domain	2	144	146	116.9	7.7e-34	1	No_v1_clan
GZ065_v1_0355|ID:73444212|	178	265	178	266	PF07508.13	Recombinase	Domain	1	103	104	82.4	2.6e-23	1	No_v1_clan
GZ065_v1_0355|ID:73444212|	277	334	277	337	PF13408.6	Zn_v1_ribbon_v1_recom	Domain	1	54	58	34.5	2.2e-08	1	CL0167
GZ065_v1_0356|ID:73444213|	7	138	6	138	PF11149.8	DUF2924	Family	2	135	135	115.4	2.4e-33	1	No_v1_clan
GZ065_v1_0357|ID:73444214|	28	56	28	57	PF00023.30	Ank	Repeat	1	31	32	28.2	1.7e-06	1	CL0465
GZ065_v1_0357|ID:73444214|	63	145	63	152	PF12796.7	Ank_v1_2	Repeat	1	75	83	47.9	1.5e-12	1	CL0465
GZ065_v1_0358|ID:73444215|	24	95	6	96	PF12796.7	Ank_v1_2	Repeat	20	82	83	51.1	1.6e-13	1	CL0465
GZ065_v1_0358|ID:73444215|	100	132	99	133	PF00023.30	Ank	Repeat	2	31	32	29.6	6e-07	1	CL0465
GZ065_v1_0359|ID:73444216|	5	113	5	133	PF09684.10	Tail_v1_P2_v1_I	Family	1	117	136	38.7	8.7e-10	1	No_v1_clan
GZ065_v1_0360|ID:73444217|	88	205	86	216	PF04865.14	Baseplate_v1_J	Family	112	229	255	58.5	5.4e-16	1	No_v1_clan
GZ065_v1_0361|ID:73444218|	15	93	12	98	PF04965.14	GPW_v1_gp25	Domain	4	86	95	47.9	8.7e-13	1	No_v1_clan
GZ065_v1_0362|ID:73444219|	20	71	16	76	PF05488.13	PAAR_v1_motif	Motif	11	65	70	39.8	3.8e-10	1	No_v1_clan
GZ065_v1_0363|ID:73444220|	10	120	9	120	PF04717.12	Phage_v1_base_v1_V	Family	2	112	112	128.9	7.5e-38	1	No_v1_clan
GZ065_v1_0365|ID:73444222|	8	160	4	163	PF06763.11	Minor_v1_tail_v1_Z	Family	6	181	190	33.8	2.8e-08	1	CL0504
GZ065_v1_0367|ID:73444224|	10	331	10	332	PF03864.15	Phage_v1_cap_v1_E	Family	1	332	333	365.1	3.4e-109	1	CL0373
GZ065_v1_0368|ID:73444225|	4	117	3	117	PF02924.14	HDPD	Domain	2	116	116	124.1	2.8e-36	1	No_v1_clan
GZ065_v1_0369|ID:73444226|	109	243	106	255	PF01343.18	Peptidase_v1_S49	Family	5	140	154	96.2	1.8e-27	1	CL0127
GZ065_v1_0370|ID:73444227|	26	359	25	359	PF05136.13	Phage_v1_portal_v1_2	Family	2	362	362	398.4	2.9e-119	1	No_v1_clan
GZ065_v1_0371|ID:73444228|	4	60	1	64	PF02831.15	gpW	Family	4	60	67	26.5	4.6e-06	1	No_v1_clan
GZ065_v1_0372|ID:73444229|	2	370	1	373	PF05876.12	Terminase_v1_GpA	Family	184	555	558	376.2	2.6e-112	1	CL0023
GZ065_v1_0373|ID:73444230|	29	209	28	211	PF05876.12	Terminase_v1_GpA	Family	2	180	558	228	2e-67	1	CL0023
GZ065_v1_0374|ID:73444231|	6	84	1	92	PF12796.7	Ank_v1_2	Repeat	9	75	83	35.6	1.1e-08	1	CL0465
GZ065_v1_0374|ID:73444231|	94	185	94	187	PF12796.7	Ank_v1_2	Repeat	1	81	83	67.8	9.6e-19	1	CL0465
GZ065_v1_0374|ID:73444231|	296	373	296	377	PF12796.7	Ank_v1_2	Repeat	1	79	83	50.3	2.8e-13	1	CL0465
GZ065_v1_0376|ID:73444233|	9	77	6	91	PF02195.18	ParBc	Family	4	77	90	35.3	1.1e-08	1	CL0248
GZ065_v1_0376|ID:73444233|	186	375	185	377	PF01555.18	N6_v1_N4_v1_Mtase	Family	2	229	231	89.6	2.4e-25	1	CL0063
GZ065_v1_0378|ID:73444235|	64	318	64	320	PF13310.6	Virulence_v1_RhuM	Family	1	251	253	352.3	1.2e-105	1	No_v1_clan
GZ065_v1_0379|ID:73444236|	104	283	90	285	PF13481.6	AAA_v1_25	Domain	16	192	194	59.4	3.4e-16	1	CL0023
GZ065_v1_0380|ID:73444237|B2gp|	9	152	9	154	PF01548.17	DEDD_v1_Tnp_v1_IS110	Family	1	147	155	71	9.5e-20	1	No_v1_clan
GZ065_v1_0380|ID:73444237|B2gp|	196	278	195	279	PF02371.16	Transposase_v1_20	Family	2	86	87	59.5	3e-16	1	CL0198
GZ065_v1_0382|ID:73444239|	18	71	17	71	PF01381.22	HTH_v1_3	Domain	2	55	55	56.2	2.6e-15	1	CL0123
GZ065_v1_0382|ID:73444239|	168	222	168	222	PF01381.22	HTH_v1_3	Domain	1	55	55	35.9	5.8e-09	1	CL0123
GZ065_v1_0384|ID:73444241|	102	217	98	217	PF04002.15	RadC	Family	5	122	122	115.1	1.8e-33	1	CL0366
GZ065_v1_0385|ID:73444242|	36	89	36	90	PF01381.22	HTH_v1_3	Domain	1	54	55	40.4	2.2e-10	1	CL0123
GZ065_v1_0386|ID:73444243|	9	152	9	154	PF01548.17	DEDD_v1_Tnp_v1_IS110	Family	1	147	155	71	9.7e-20	1	No_v1_clan
GZ065_v1_0386|ID:73444243|	196	278	195	279	PF02371.16	Transposase_v1_20	Family	2	86	87	56.1	3.4e-15	1	CL0198
GZ065_v1_0387|ID:73444244|	15	67	14	68	PF01381.22	HTH_v1_3	Domain	2	54	55	53.2	2.3e-14	1	CL0123
GZ065_v1_0388|ID:73444245|	9	236	9	238	PF12784.7	PDDEXK_v1_2	Domain	1	227	229	155.3	1.8e-45	1	CL0236
GZ065_v1_0389|ID:73444246|	2158	2222	2151	2224	PF12796.7	Ank_v1_2	Repeat	25	81	83	41.8	1.2e-10	1	CL0465
GZ065_v1_0389|ID:73444246|	2632	2724	2632	2724	PF12796.7	Ank_v1_2	Repeat	1	83	83	60.4	1.9e-16	1	CL0465
GZ065_v1_0389|ID:73444246|	2755	2804	2753	2805	PF13637.6	Ank_v1_4	Repeat	5	54	55	28.5	1.6e-06	1	CL0465
GZ065_v1_0389|ID:73444246|	2936	2977	2925	2977	PF13857.6	Ank_v1_5	Repeat	15	56	56	35.8	6.8e-09	1	CL0465
GZ065_v1_0389|ID:73444246|	3059	3106	3057	3108	PF13637.6	Ank_v1_4	Repeat	3	50	55	38	1.7e-09	1	CL0465
GZ065_v1_0389|ID:73444246|	3135	3184	3105	3184	PF13857.6	Ank_v1_5	Repeat	7	56	56	42.5	5.5e-11	1	CL0465
GZ065_v1_0391|ID:73444248|	520	605	519	615	PF12796.7	Ank_v1_2	Repeat	1	73	83	52.9	4.2e-14	1	CL0465
GZ065_v1_0394|ID:73444251|	42	98	40	105	PF01609.21	DDE_v1_Tnp_v1_1	Domain	3	68	214	32.7	5.4e-08	1	CL0219
GZ065_v1_0395|ID:73444252|	15	194	14	196	PF06055.12	ExoD	Family	2	178	180	174.6	1.2e-51	1	No_v1_clan
GZ065_v1_0397|ID:73444254|	9	152	9	154	PF01548.17	DEDD_v1_Tnp_v1_IS110	Family	1	147	155	71	9.7e-20	1	No_v1_clan
GZ065_v1_0397|ID:73444254|	196	278	195	279	PF02371.16	Transposase_v1_20	Family	2	86	87	56.1	3.4e-15	1	CL0198
GZ065_v1_0399|ID:73444256|	62	125	61	133	PF13683.6	rve_v1_3	Domain	2	61	67	60.9	7.1e-17	1	CL0219
GZ065_v1_0400|ID:73444257|	12	73	12	74	PF13551.6	HTH_v1_29	Domain	2	62	63	54.7	7.8e-15	1	CL0123
GZ065_v1_0400|ID:73444257|	161	284	160	284	PF00665.26	rve	Domain	2	119	119	82.7	2.2e-23	1	CL0219
GZ065_v1_0403|ID:73444260|	418	498	417	498	PF12796.7	Ank_v1_2	Repeat	13	83	83	62.8	3.5e-17	1	CL0465
GZ065_v1_0403|ID:73444260|	501	553	501	554	PF13637.6	Ank_v1_4	Repeat	1	54	55	45	1.1e-11	1	CL0465
GZ065_v1_0403|ID:73444260|	573	666	571	666	PF12796.7	Ank_v1_2	Repeat	3	83	83	32.5	9.9e-08	1	CL0465
GZ065_v1_0404|ID:73444261|	15	72	15	72	PF14706.6	Tnp_v1_DNA_v1_bind	Domain	1	58	58	83.7	5.9e-24	1	No_v1_clan
GZ065_v1_0404|ID:73444261|	391	486	391	488	PF02281.16	Dimer_v1_Tnp_v1_Tn5	Domain	1	101	103	65.4	3e-18	1	CL0219
GZ065_v1_0406|ID:73444263|ychF|	5	118	4	174	PF01926.23	MMR_v1_HSR1	Family	2	95	114	83.1	1.4e-23	1	CL0023
GZ065_v1_0406|ID:73444263|ychF|	280	363	280	363	PF06071.13	YchF-GTPase_v1_C	Domain	1	84	84	130.7	1.7e-38	1	CL0072
GZ065_v1_0408|ID:73444265|glpX|	3	293	2	304	PF03320.13	FBPase_v1_glpX	Family	2	294	308	399.3	8.5e-120	1	CL0171
GZ065_v1_0410|ID:73444267|	18	162	18	163	PF00005.27	ABC_v1_tran	Domain	1	136	137	120.2	8.5e-35	1	CL0023
GZ065_v1_0411|ID:73444268|tatA|	3	47	3	54	PF02416.16	MttA_v1_Hcf106	Family	1	45	53	48.9	2.8e-13	1	No_v1_clan
GZ065_v1_0413|ID:73444270|	12	73	12	74	PF13551.6	HTH_v1_29	Domain	2	62	63	54.7	7.8e-15	1	CL0123
GZ065_v1_0413|ID:73444270|	161	284	160	284	PF00665.26	rve	Domain	2	119	119	82.7	2.2e-23	1	CL0219
GZ065_v1_0414|ID:73444271|	4	169	1	171	PF06055.12	ExoD	Family	14	178	180	172.8	4.4e-51	1	No_v1_clan
GZ065_v1_0415|ID:73444272|	15	195	14	196	PF06055.12	ExoD	Family	2	179	180	186.6	2.6e-55	1	No_v1_clan
GZ065_v1_0416|ID:73444273|cysS|	15	318	14	319	PF01406.19	tRNA-synt_v1_1e	Family	2	300	301	395.5	1.6e-118	1	CL0039
GZ065_v1_0416|ID:73444273|cysS|	344	402	343	402	PF09190.11	DALR_v1_2	Domain	2	63	63	41	2e-10	1	CL0258
GZ065_v1_0418|ID:73444275|	328	449	324	457	PF13116.6	DUF3971	Family	5	128	289	67	2e-18	1	CL0401
GZ065_v1_0418|ID:73444275|	726	929	722	932	PF13502.6	AsmA_v1_2	Family	8	223	229	36	5e-09	1	CL0401
GZ065_v1_0419|ID:73444276|rnhA|	4	142	3	143	PF00075.24	RNase_v1_H	Domain	2	142	143	164.8	1.4e-48	1	CL0219
GZ065_v1_0420|ID:73444277|ctaB|	29	273	27	287	PF01040.18	UbiA	Family	2	246	252	210.2	2.9e-62	1	CL0613
GZ065_v1_0421|ID:73444278|ctaD|	19	463	19	464	PF00115.20	COX1	Family	1	431	432	506.3	6.5e-152	1	No_v1_clan
GZ065_v1_0422|ID:73444279|	21	103	20	107	PF02790.15	COX2_v1_TM	Family	2	85	89	56	3.2e-15	1	No_v1_clan
GZ065_v1_0422|ID:73444279|	119	238	119	238	PF00116.20	COX2	Domain	1	120	120	179.8	1.5e-53	1	CL0026
GZ065_v1_0423|ID:73444280|	341	457	340	464	PF13437.6	HlyD_v1_3	Family	2	96	106	42.4	9.4e-11	1	CL0105
GZ065_v1_0424|ID:73444281|	2	142	1	142	PF03653.13	UPF0093	Family	3	146	146	172.3	7e-51	1	CL0430
GZ065_v1_0425|ID:73444282|pdhA|	16	314	16	315	PF00676.20	E1_v1_dh	Family	1	299	300	339.3	1.6e-101	1	CL0254
GZ065_v1_0426|ID:73444283|gatB|	8	286	8	287	PF02934.15	GatB_v1_N	Domain	1	272	273	372.9	8.9e-112	1	CL0286
GZ065_v1_0426|ID:73444283|gatB|	326	472	326	472	PF02637.18	GatB_v1_Yqey	Domain	1	148	148	159.7	4.3e-47	1	CL0279
GZ065_v1_0427|ID:73444284|	2	63	1	66	PF02899.17	Phage_v1_int_v1_SAM_v1_1	Domain	24	80	84	25.8	1e-05	1	CL0469
GZ065_v1_0427|ID:73444284|	115	258	88	259	PF00589.22	Phage_v1_integrase	Family	22	171	172	112.1	2.3e-32	1	CL0382
GZ065_v1_0428|ID:73444285|lpd|	4	324	4	324	PF07992.14	Pyr_v1_redox_v1_2	Domain	1	294	294	220.9	2.1e-65	1	CL0063
GZ065_v1_0428|ID:73444285|lpd|	343	451	343	452	PF02852.22	Pyr_v1_redox_v1_dim	Domain	1	109	110	111.9	1.7e-32	1	CL0608
GZ065_v1_0429|ID:73444286|	65	242	48	252	PF13360.6	PQQ_v1_2	Domain	17	201	237	100.1	1.4e-28	1	CL0186
GZ065_v1_0431|ID:73444288|	4	308	1	317	PF00115.20	COX1	Family	93	423	432	43.6	1.8e-11	1	No_v1_clan
GZ065_v1_0433|ID:73444290|valS|	18	607	14	610	PF00133.22	tRNA-synt_v1_1	Family	5	599	602	389.3	2.6e-116	1	CL0039
GZ065_v1_0433|ID:73444290|valS|	651	794	651	801	PF08264.13	Anticodon_v1_1	Domain	1	145	152	124.4	3.7e-36	1	CL0258
GZ065_v1_0435|ID:73444292|	9	152	9	154	PF01548.17	DEDD_v1_Tnp_v1_IS110	Family	1	147	155	71	9.7e-20	1	No_v1_clan
GZ065_v1_0435|ID:73444292|	196	278	195	279	PF02371.16	Transposase_v1_20	Family	2	86	87	56.1	3.4e-15	1	CL0198
GZ065_v1_0437|ID:73444294|	12	73	12	74	PF13551.6	HTH_v1_29	Domain	2	62	63	54.7	7.8e-15	1	CL0123
GZ065_v1_0437|ID:73444294|	161	284	160	284	PF00665.26	rve	Domain	2	119	119	82.7	2.2e-23	1	CL0219
GZ065_v1_0439|ID:73444296|pyrF|	4	218	2	220	PF00215.24	OMPdecase	Domain	3	223	225	148.9	1.6e-43	1	CL0036
GZ065_v1_0441|ID:73444298|	101	352	101	356	PF05065.13	Phage_v1_capsid	Family	1	254	280	216.5	4.4e-64	1	CL0373
GZ065_v1_0442|ID:73444299|	12	73	12	74	PF13551.6	HTH_v1_29	Domain	2	62	63	54.7	7.8e-15	1	CL0123
GZ065_v1_0442|ID:73444299|	161	284	160	284	PF00665.26	rve	Domain	2	119	119	82.7	2.2e-23	1	CL0219
GZ065_v1_0444|ID:73444301|	2	35	1	35	PF05065.13	Phage_v1_capsid	Family	245	280	280	27	2.5e-06	1	CL0373
GZ065_v1_0445|ID:73444302|	12	73	12	74	PF13551.6	HTH_v1_29	Domain	2	62	63	54.7	7.8e-15	1	CL0123
GZ065_v1_0445|ID:73444302|	161	284	160	284	PF00665.26	rve	Domain	2	119	119	82.7	2.2e-23	1	CL0219
GZ065_v1_0447|ID:73444304|dapB|	3	124	3	124	PF01113.20	DapB_v1_N	Domain	1	124	124	108.8	1.8e-31	1	CL0063
GZ065_v1_0447|ID:73444304|dapB|	127	261	127	262	PF05173.14	DapB_v1_C	Domain	1	120	121	138.4	1.1e-40	1	CL0139
GZ065_v1_0448|ID:73444305|pstB|	23	178	21	179	PF00005.27	ABC_v1_tran	Domain	3	136	137	99.4	2.3e-28	1	CL0023
GZ065_v1_0449|ID:73444306|	157	185	156	186	PF13606.6	Ank_v1_3	Repeat	2	30	31	23.5	4.6e-05	1	CL0465
GZ065_v1_0450|ID:73444307|dxr|	7	133	7	133	PF02670.16	DXP_v1_reductoisom	Family	1	129	129	116	1.7e-33	1	CL0063
GZ065_v1_0450|ID:73444307|dxr|	147	229	147	229	PF08436.12	DXP_v1_redisom_v1_C	Domain	1	84	84	133.6	2.1e-39	1	CL0139
GZ065_v1_0450|ID:73444307|dxr|	261	378	261	380	PF13288.6	DXPR_v1_C	Domain	1	113	115	109.9	8.1e-32	1	CL0063
GZ065_v1_0453|ID:73444310|proS|	92	314	91	315	PF00587.25	tRNA-synt_v1_2b	Domain	2	178	179	132	2.2e-38	1	CL0040
GZ065_v1_0453|ID:73444310|proS|	331	418	329	419	PF03129.20	HGTP_v1_anticodon	Domain	1	93	94	62.8	2.5e-17	1	CL0458
GZ065_v1_0454|ID:73444311|acpS|	4	119	4	119	PF01648.20	ACPS	Domain	1	114	114	81.8	3.8e-23	1	CL0670
GZ065_v1_0455|ID:73444312|	12	73	12	74	PF13551.6	HTH_v1_29	Domain	2	62	63	54.7	7.8e-15	1	CL0123
GZ065_v1_0455|ID:73444312|	161	284	160	284	PF00665.26	rve	Domain	2	119	119	82.7	2.2e-23	1	CL0219
GZ065_v1_0457|ID:73444314|	6	95	2	123	PF06199.11	Phage_v1_tail_v1_2	Family	11	103	135	31.1	2.2e-07	1	CL0569
GZ065_v1_0459|ID:73444316|	23	73	22	96	PF05135.13	Phage_v1_connect_v1_1	Domain	2	42	99	39.9	4.4e-10	1	CL0643
GZ065_v1_0462|ID:73444319|dut|	19	152	17	152	PF00692.19	dUTPase	Domain	3	129	129	107.5	3.7e-31	1	CL0153
GZ065_v1_0465|ID:73444322|	16	151	15	152	PF01029.18	NusB	Domain	2	133	134	84	1e-23	1	CL0633
GZ065_v1_0466|ID:73444323|ribH|	3	137	1	139	PF00885.19	DMRL_v1_synthase	Domain	3	139	141	127.2	3.9e-37	1	No_v1_clan
GZ065_v1_0467|ID:73444324|yidC|	69	344	69	345	PF14849.6	YidC_v1_periplas	Domain	1	282	283	227.8	2.5e-67	1	CL0103
GZ065_v1_0467|ID:73444324|yidC|	356	550	356	551	PF02096.20	60KD_v1_IMP	Family	1	165	166	170.5	2.7e-50	1	CL0376
GZ065_v1_0468|ID:73444325|	68	158	68	159	PF13975.6	gag-asp_v1_proteas	Domain	1	91	92	80.4	1e-22	1	CL0129
GZ065_v1_0469|ID:73444326|	79	215	78	216	PF13610.6	DDE_v1_Tnp_v1_IS240	Domain	2	139	140	151.5	1.7e-44	1	CL0219
GZ065_v1_0471|ID:73444328|	34	107	15	116	PF00872.18	Transposase_v1_mut	Family	21	99	381	50	2e-13	1	CL0219
GZ065_v1_0477|ID:73444334|	15	194	14	196	PF06055.12	ExoD	Family	2	178	180	173.2	3.3e-51	1	No_v1_clan
GZ065_v1_0480|ID:73444337|	8	156	7	158	PF00239.21	Resolvase	Domain	2	144	146	120.2	7.6e-35	1	No_v1_clan
GZ065_v1_0480|ID:73444337|	178	263	178	264	PF07508.13	Recombinase	Domain	1	103	104	72.5	3e-20	1	No_v1_clan
GZ065_v1_0480|ID:73444337|	275	333	275	335	PF13408.6	Zn_v1_ribbon_v1_recom	Domain	1	55	58	36	7.5e-09	1	CL0167
GZ065_v1_0481|ID:73444338|	7	138	6	138	PF11149.8	DUF2924	Family	2	135	135	117.2	6.7e-34	1	No_v1_clan
GZ065_v1_0482|ID:73444339|	9	87	2	89	PF12796.7	Ank_v1_2	Repeat	11	81	83	53	4e-14	1	CL0465
GZ065_v1_0482|ID:73444339|	92	144	86	151	PF12796.7	Ank_v1_2	Repeat	25	73	83	30.8	3.4e-07	1	CL0465
GZ065_v1_0483|ID:73444340|	21	95	3	96	PF12796.7	Ank_v1_2	Repeat	18	82	83	50.8	1.9e-13	1	CL0465
GZ065_v1_0483|ID:73444340|	100	132	99	133	PF00023.30	Ank	Repeat	2	31	32	29.7	5.8e-07	1	CL0465
GZ065_v1_0485|ID:73444342|	52	101	51	104	PF13613.6	HTH_v1_Tnp_v1_4	Domain	2	50	53	48.8	4.3e-13	1	CL0123
GZ065_v1_0485|ID:73444342|	121	272	120	272	PF13359.6	DDE_v1_Tnp_v1_4	Domain	2	158	158	99.8	1.2e-28	1	CL0219
GZ065_v1_0487|ID:73444344|	16	67	16	70	PF01381.22	HTH_v1_3	Domain	1	52	55	33	4.8e-08	1	CL0123
GZ065_v1_0487|ID:73444344|	170	221	170	224	PF01381.22	HTH_v1_3	Domain	1	52	55	37.4	2e-09	1	CL0123
GZ065_v1_0488|ID:73444345|	18	71	17	71	PF01381.22	HTH_v1_3	Domain	2	55	55	50.9	1.2e-13	1	CL0123
GZ065_v1_0488|ID:73444345|	170	224	170	224	PF01381.22	HTH_v1_3	Domain	1	55	55	38.9	6.7e-10	1	CL0123
GZ065_v1_0490|ID:73444347|	102	217	98	217	PF04002.15	RadC	Family	5	122	122	115.1	1.8e-33	1	CL0366
GZ065_v1_0491|ID:73444348|	15	67	14	68	PF01381.22	HTH_v1_3	Domain	2	54	55	50.8	1.3e-13	1	CL0123
GZ065_v1_0491|ID:73444348|	165	218	165	219	PF01381.22	HTH_v1_3	Domain	1	54	55	39.1	5.9e-10	1	CL0123
GZ065_v1_0492|ID:73444349|	9	236	9	238	PF12784.7	PDDEXK_v1_2	Domain	1	227	229	155.2	1.9e-45	1	CL0236
GZ065_v1_0493|ID:73444350|	1791	1883	1791	1884	PF12796.7	Ank_v1_2	Repeat	1	82	83	41.1	2e-10	1	CL0465
GZ065_v1_0493|ID:73444350|	1885	1952	1880	1952	PF12796.7	Ank_v1_2	Repeat	23	83	83	42.5	7.4e-11	1	CL0465
GZ065_v1_0493|ID:73444350|	1954	2043	1949	2043	PF12796.7	Ank_v1_2	Repeat	25	83	83	38.6	1.2e-09	1	CL0465
GZ065_v1_0493|ID:73444350|	2133	2184	2133	2184	PF13637.6	Ank_v1_4	Repeat	3	55	55	49.1	5.6e-13	1	CL0465
GZ065_v1_0493|ID:73444350|	2196	2228	2196	2228	PF00023.30	Ank	Repeat	1	32	32	17.4	0.0043	1	CL0465
GZ065_v1_0493|ID:73444350|	2234	2325	2234	2326	PF12796.7	Ank_v1_2	Repeat	1	82	83	55	9.4e-15	1	CL0465
GZ065_v1_0495|ID:73444352|	7	56	7	60	PF00226.31	DnaJ	Domain	1	51	63	40	3.2e-10	1	CL0392
GZ065_v1_0495|ID:73444352|	367	462	365	465	PF12796.7	Ank_v1_2	Repeat	3	80	83	31.1	2.7e-07	1	CL0465
GZ065_v1_0496|ID:73444353|	12	73	12	74	PF13551.6	HTH_v1_29	Domain	2	62	63	54.7	7.8e-15	1	CL0123
GZ065_v1_0496|ID:73444353|	161	284	160	284	PF00665.26	rve	Domain	2	119	119	82.7	2.2e-23	1	CL0219
GZ065_v1_0497|ID:73444354|	15	72	15	72	PF14706.6	Tnp_v1_DNA_v1_bind	Domain	1	58	58	84.1	4.4e-24	1	No_v1_clan
GZ065_v1_0498|ID:73444355|	43	253	16	254	PF05954.11	Phage_v1_GPD	Family	83	303	304	43.8	2e-11	1	CL0504
GZ065_v1_0499|ID:73444356|	44	132	43	134	PF12796.7	Ank_v1_2	Repeat	2	81	83	68.6	5.2e-19	1	CL0465
GZ065_v1_0501|ID:73444358|	6	189	6	192	PF01734.22	Patatin	Family	1	201	204	62.3	7.1e-17	1	CL0323
GZ065_v1_0502|ID:73444359|	173	235	173	236	PF12844.7	HTH_v1_19	Domain	1	64	65	42	6.8e-11	1	CL0123
GZ065_v1_0504|ID:73444361|	103	220	102	221	PF04002.15	RadC	Family	2	121	122	117.5	3.2e-34	1	CL0366
GZ065_v1_0505|ID:73444362|	163	217	163	217	PF01381.22	HTH_v1_3	Domain	1	55	55	40.5	2.1e-10	1	CL0123
GZ065_v1_0507|ID:73444364|	9	239	9	241	PF12784.7	PDDEXK_v1_2	Domain	1	227	229	196.5	4.4e-58	1	CL0236
GZ065_v1_0508|ID:73444365|	2979	3051	2965	3051	PF12796.7	Ank_v1_2	Repeat	20	83	83	35.4	1.2e-08	1	CL0465
GZ065_v1_0508|ID:73444365|	3054	3081	3053	3082	PF13606.6	Ank_v1_3	Repeat	2	30	31	21.8	0.00016	1	CL0465
GZ065_v1_0508|ID:73444365|	3092	3183	3091	3183	PF12796.7	Ank_v1_2	Repeat	2	83	83	66.3	2.7e-18	1	CL0465
GZ065_v1_0508|ID:73444365|	3226	3280	3226	3280	PF13857.6	Ank_v1_5	Repeat	1	56	56	51.4	8.9e-14	1	CL0465
GZ065_v1_0508|ID:73444365|	3304	3386	3303	3394	PF12796.7	Ank_v1_2	Repeat	2	74	83	52	8.3e-14	1	CL0465
GZ065_v1_0508|ID:73444365|	3396	3480	3395	3487	PF12796.7	Ank_v1_2	Repeat	3	75	83	42.8	5.8e-11	1	CL0465
GZ065_v1_0508|ID:73444365|	3486	3532	3477	3532	PF13857.6	Ank_v1_5	Repeat	10	56	56	32.2	9.1e-08	1	CL0465
GZ065_v1_0508|ID:73444365|	3556	3612	3524	3614	PF12796.7	Ank_v1_2	Repeat	30	81	83	29.6	7.8e-07	1	CL0465
GZ065_v1_0508|ID:73444365|	3618	3682	3612	3682	PF12796.7	Ank_v1_2	Repeat	25	83	83	52.3	6.4e-14	1	CL0465
GZ065_v1_0508|ID:73444365|	3686	3750	3680	3750	PF12796.7	Ank_v1_2	Repeat	25	83	83	51.9	8.5e-14	1	CL0465
GZ065_v1_0508|ID:73444365|	3754	3818	3748	3818	PF12796.7	Ank_v1_2	Repeat	25	83	83	40.8	2.5e-10	1	CL0465
GZ065_v1_0508|ID:73444365|	3852	3948	3851	3948	PF12796.7	Ank_v1_2	Repeat	2	83	83	61.9	6.6e-17	1	CL0465
GZ065_v1_0508|ID:73444365|	3950	4016	3945	4016	PF12796.7	Ank_v1_2	Repeat	25	83	83	51.8	9e-14	1	CL0465
GZ065_v1_0508|ID:73444365|	4062	4116	4062	4116	PF13857.6	Ank_v1_5	Repeat	1	56	56	30.6	3.1e-07	1	CL0465
GZ065_v1_0513|ID:73444370|	39	124	39	125	PF07508.13	Recombinase	Domain	1	103	104	76	2.6e-21	1	No_v1_clan
GZ065_v1_0513|ID:73444370|	136	193	136	196	PF13408.6	Zn_v1_ribbon_v1_recom	Domain	1	54	58	34.8	1.7e-08	1	CL0167
GZ065_v1_0514|ID:73444371|	22	77	18	121	PF02518.26	HATPase_v1_c	Domain	5	63	112	41	2.2e-10	1	CL0025
GZ065_v1_0515|ID:73444372|rnhA|	5	122	4	123	PF00075.24	RNase_v1_H	Domain	2	116	143	125.6	1.6e-36	1	CL0219
GZ065_v1_0516|ID:73444373|	9	239	9	241	PF12784.7	PDDEXK_v1_2	Domain	1	227	229	198	1.6e-58	1	CL0236
GZ065_v1_0517|ID:73444374|	12	73	12	74	PF13551.6	HTH_v1_29	Domain	2	62	63	54.7	7.8e-15	1	CL0123
GZ065_v1_0517|ID:73444374|	161	284	160	284	PF00665.26	rve	Domain	2	119	119	82.7	2.2e-23	1	CL0219
GZ065_v1_0518|ID:73444375|	10	103	5	103	PF00665.26	rve	Domain	32	119	119	63.1	2.6e-17	1	CL0219
GZ065_v1_0519|ID:73444376|	15	163	14	165	PF00239.21	Resolvase	Domain	2	144	146	119.8	9.6e-35	1	No_v1_clan
GZ065_v1_0519|ID:73444376|	185	272	185	273	PF07508.13	Recombinase	Domain	1	103	104	83.8	9.3e-24	1	No_v1_clan
GZ065_v1_0520|ID:73444377|	7	138	6	138	PF11149.8	DUF2924	Family	2	135	135	111.2	4.6e-32	1	No_v1_clan
GZ065_v1_0521|ID:73444378|	37	92	37	92	PF13857.6	Ank_v1_5	Repeat	1	56	56	39.3	5.5e-10	1	CL0465
GZ065_v1_0522|ID:73444379|	16	87	3	88	PF12796.7	Ank_v1_2	Repeat	20	82	83	49.5	4.8e-13	1	CL0465
GZ065_v1_0522|ID:73444379|	92	122	91	123	PF00023.30	Ank	Repeat	2	31	32	30	4.7e-07	1	CL0465
GZ065_v1_0524|ID:73444381|	9	152	9	154	PF01548.17	DEDD_v1_Tnp_v1_IS110	Family	1	147	155	71	9.7e-20	1	No_v1_clan
GZ065_v1_0524|ID:73444381|	196	278	195	279	PF02371.16	Transposase_v1_20	Family	2	86	87	56.1	3.4e-15	1	CL0198
GZ065_v1_0525|ID:73444382|	3	111	3	140	PF09684.10	Tail_v1_P2_v1_I	Family	1	117	136	38.1	1.3e-09	1	No_v1_clan
GZ065_v1_0526|ID:73444383|	251	283	251	284	PF00023.30	Ank	Repeat	1	31	32	33.3	4.3e-08	1	CL0465
GZ065_v1_0527|ID:73444384|	88	205	86	214	PF04865.14	Baseplate_v1_J	Family	112	229	255	58.4	5.6e-16	1	No_v1_clan
GZ065_v1_0528|ID:73444385|	16	86	13	97	PF04965.14	GPW_v1_gp25	Domain	5	74	95	48.5	5.5e-13	1	No_v1_clan
GZ065_v1_0529|ID:73444386|	21	75	19	76	PF05488.13	PAAR_v1_motif	Motif	12	69	70	44.8	1.1e-11	1	No_v1_clan
GZ065_v1_0530|ID:73444387|	10	120	9	120	PF04717.12	Phage_v1_base_v1_V	Family	2	112	112	129.5	5e-38	1	No_v1_clan
GZ065_v1_0531|ID:73444388|	2	72	1	79	PF13612.6	DDE_v1_Tnp_v1_1_v1_3	Domain	5	75	155	111.6	3.4e-32	1	CL0219
GZ065_v1_0536|ID:73444393|	15	65	14	68	PF01381.22	HTH_v1_3	Domain	2	52	55	52.7	3.1e-14	1	CL0123
GZ065_v1_0537|ID:73444394|	9	239	9	241	PF12784.7	PDDEXK_v1_2	Domain	1	227	229	197.8	1.8e-58	1	CL0236
GZ065_v1_0540|ID:73444397|	2	151	1	152	PF13612.6	DDE_v1_Tnp_v1_1_v1_3	Domain	5	154	155	221.7	4.3e-66	1	CL0219
GZ065_v1_0541|ID:73444398|	27	181	27	182	PF13302.7	Acetyltransf_v1_3	Domain	1	134	138	67.6	1.8e-18	1	CL0257
GZ065_v1_0543|ID:73444400|	16	151	15	151	PF17761.1	DUF1016_v1_N	Family	2	137	137	158.7	9e-47	1	CL0123
GZ065_v1_0543|ID:73444400|	174	326	172	326	PF06250.11	YhcG_v1_C	Domain	3	155	155	218.9	2.8e-65	1	CL0236
GZ065_v1_0545|ID:73444402|	12	73	12	74	PF13551.6	HTH_v1_29	Domain	2	62	63	54.7	7.8e-15	1	CL0123
GZ065_v1_0545|ID:73444402|	161	284	160	284	PF00665.26	rve	Domain	2	119	119	82.7	2.2e-23	1	CL0219
GZ065_v1_0546|ID:73444403|	22	70	19	73	PF01381.22	HTH_v1_3	Domain	4	52	55	32.1	8.6e-08	1	CL0123
GZ065_v1_0546|ID:73444403|	173	224	173	227	PF01381.22	HTH_v1_3	Domain	1	52	55	40	3e-10	1	CL0123
GZ065_v1_0547|ID:73444404|	18	71	17	71	PF01381.22	HTH_v1_3	Domain	2	55	55	56.2	2.6e-15	1	CL0123
GZ065_v1_0547|ID:73444404|	168	222	168	222	PF01381.22	HTH_v1_3	Domain	1	55	55	34.1	2.1e-08	1	CL0123
GZ065_v1_0549|ID:73444406|	110	223	104	223	PF04002.15	RadC	Family	7	122	122	114.1	3.7e-33	1	CL0366
GZ065_v1_0552|ID:73444409|	21	71	20	74	PF01381.22	HTH_v1_3	Domain	2	52	55	55.6	4e-15	1	CL0123
GZ065_v1_0553|ID:73444410|mutL|	24	125	20	138	PF13589.6	HATPase_v1_c_v1_3	Domain	4	106	137	44	1.9e-11	1	CL0025
GZ065_v1_0553|ID:73444410|mutL|	213	324	210	325	PF01119.19	DNA_v1_mis_v1_repair	Family	7	118	119	128.5	9.5e-38	1	CL0329
GZ065_v1_0553|ID:73444410|mutL|	417	557	417	560	PF08676.11	MutL_v1_C	Domain	1	143	147	118.4	2.2e-34	1	No_v1_clan
GZ065_v1_0554|ID:73444411|	9	239	9	241	PF12784.7	PDDEXK_v1_2	Domain	1	227	229	191.7	1.4e-56	1	CL0236
GZ065_v1_0555|ID:73444412|	12	73	12	74	PF13551.6	HTH_v1_29	Domain	2	62	63	56.2	2.6e-15	1	CL0123
GZ065_v1_0557|ID:73444414|	10	284	9	284	PF00268.21	Ribonuc_v1_red_v1_sm	Domain	4	279	279	259.3	4.3e-77	1	CL0044
GZ065_v1_0558|ID:73444415|	28	98	27	99	PF04355.13	SmpA_v1_OmlA	Family	5	70	71	54.6	7.1e-15	1	CL0320
GZ065_v1_0560|ID:73444417|recO|	1	73	1	75	PF11967.8	RecO_v1_N	Domain	1	78	80	42.8	3.8e-11	1	CL0021
GZ065_v1_0560|ID:73444417|recO|	82	226	80	229	PF02565.15	RecO_v1_C	Family	3	153	157	58.3	7.8e-16	1	CL0167
GZ065_v1_0561|ID:73444418|pleD|	5	116	5	117	PF00072.24	Response_v1_reg	Domain	1	111	112	105.7	1.4e-30	1	CL0304
GZ065_v1_0561|ID:73444418|pleD|	158	270	158	270	PF00072.24	Response_v1_reg	Domain	1	112	112	69.7	2.2e-19	1	CL0304
GZ065_v1_0561|ID:73444418|pleD|	295	453	293	453	PF00990.21	GGDEF	Domain	3	161	161	164.1	2.1e-48	1	CL0276
GZ065_v1_0563|ID:73444420|	80	1551	72	1553	PF05088.12	Bac_v1_GDH	Family	11	1529	1531	1671.3	0	1	CL0063
GZ065_v1_0564|ID:73444421|clpB|	17	68	17	69	PF02861.20	Clp_v1_N	Family	1	52	53	41.2	1.3e-10	1	No_v1_clan
GZ065_v1_0564|ID:73444421|clpB|	98	143	97	144	PF02861.20	Clp_v1_N	Family	4	52	53	26	7.4e-06	1	No_v1_clan
GZ065_v1_0564|ID:73444421|clpB|	202	334	201	339	PF00004.29	AAA	Domain	2	126	132	52.3	7.5e-14	1	CL0023
GZ065_v1_0564|ID:73444421|clpB|	342	443	341	444	PF17871.1	AAA_v1_lid_v1_9	Domain	2	103	104	128	1.2e-37	1	CL0671
GZ065_v1_0564|ID:73444421|clpB|	592	752	592	752	PF07724.14	AAA_v1_2	Domain	1	171	171	180.7	2.4e-53	1	CL0023
GZ065_v1_0564|ID:73444421|clpB|	758	837	758	838	PF10431.9	ClpB_v1_D2-small	Domain	1	80	81	85.5	1.9e-24	1	CL0671
GZ065_v1_0567|ID:73444424|metG|	5	128	1	143	PF00133.22	tRNA-synt_v1_1	Family	23	165	602	37.4	9.1e-10	1	CL0039
GZ065_v1_0567|ID:73444424|metG|	138	362	136	363	PF09334.11	tRNA-synt_v1_1g	Family	161	390	391	232.6	6.1e-69	1	CL0039
GZ065_v1_0567|ID:73444424|metG|	393	473	384	489	PF08264.13	Anticodon_v1_1	Domain	10	91	152	25.1	1.4e-05	1	CL0258
GZ065_v1_0571|ID:73444428|	128	341	73	392	PF03060.15	NMO	Domain	115	286	331	36.7	3e-09	1	CL0036
GZ065_v1_0572|ID:73444429|coaE|	1	176	1	178	PF01121.20	CoaE	Domain	1	176	179	108.1	3.9e-31	1	CL0023
GZ065_v1_0573|ID:73444430|	3	174	1	174	PF01612.20	DNA_v1_pol_v1_A_v1_exo1	Domain	4	176	176	119.2	1.5e-34	1	CL0219
GZ065_v1_0574|ID:73444431|pyrC|	66	434	66	434	PF01979.20	Amidohydro_v1_1	Domain	1	344	344	113	1.9e-32	1	CL0034
GZ065_v1_0575|ID:73444432|	212	348	211	351	PF01764.25	Lipase_v1_3	Family	2	139	142	87.2	9.3e-25	1	CL0028
GZ065_v1_0576|ID:73444433|	35	185	31	185	PF06271.12	RDD	Family	5	141	141	78.2	7e-22	1	No_v1_clan
GZ065_v1_0577|ID:73444434|dnaB|	17	118	16	118	PF00772.21	DnaB	Domain	2	103	103	80.1	1e-22	1	No_v1_clan
GZ065_v1_0577|ID:73444434|dnaB|	194	472	194	473	PF03796.15	DnaB_v1_C	Domain	1	254	255	326.1	1.3e-97	1	CL0023
GZ065_v1_0580|ID:73444437|	8	64	8	70	PF00462.24	Glutaredoxin	Domain	1	57	60	78.5	3.1e-22	1	CL0172
GZ065_v1_0581|ID:73444438|	12	163	8	164	PF06574.12	FAD_v1_syn	Family	5	157	158	148.2	1.7e-43	1	CL0039
GZ065_v1_0581|ID:73444438|	181	304	181	306	PF01687.17	Flavokinase	Domain	1	108	111	116.1	9.1e-34	1	No_v1_clan
GZ065_v1_0582|ID:73444439|lspA|	8	145	8	147	PF01252.18	Peptidase_v1_A8	Family	1	139	141	113.5	8.9e-33	1	No_v1_clan
GZ065_v1_0583|ID:73444440|	50	179	38	181	PF00675.20	Peptidase_v1_M16	Family	14	145	149	77.6	9.2e-22	1	CL0094
GZ065_v1_0583|ID:73444440|	190	367	188	369	PF05193.21	Peptidase_v1_M16_v1_C	Domain	3	181	183	77	1.8e-21	1	CL0094
GZ065_v1_0584|ID:73444441|	56	182	38	185	PF00675.20	Peptidase_v1_M16	Family	20	146	149	28.5	1.2e-06	1	CL0094
GZ065_v1_0584|ID:73444441|	190	368	190	368	PF05193.21	Peptidase_v1_M16_v1_C	Domain	1	183	183	85.6	4.2e-24	1	CL0094
GZ065_v1_0586|ID:73444443|	2	151	1	152	PF13612.6	DDE_v1_Tnp_v1_1_v1_3	Domain	5	154	155	221.7	4.3e-66	1	CL0219
GZ065_v1_0590|ID:73444447|purN|	6	179	4	179	PF00551.19	Formyl_v1_trans_v1_N	Domain	3	181	181	184.4	1.5e-54	1	No_v1_clan
GZ065_v1_0592|ID:73444449|	14	161	14	170	PF01899.16	MNHE	Family	1	135	146	77.4	8.8e-22	1	No_v1_clan
GZ065_v1_0593|ID:73444450|	60	122	39	124	PF12796.7	Ank_v1_2	Repeat	25	81	83	47.5	2e-12	1	CL0465
GZ065_v1_0593|ID:73444450|	128	187	122	190	PF12796.7	Ank_v1_2	Repeat	27	80	83	48.9	7.7e-13	1	CL0465
GZ065_v1_0593|ID:73444450|	194	240	193	243	PF13637.6	Ank_v1_4	Repeat	2	49	55	44.6	1.4e-11	1	CL0465
GZ065_v1_0594|ID:73444451|smpB|	4	146	4	147	PF01668.18	SmpB	Family	1	143	144	195.5	3.7e-58	1	No_v1_clan
GZ065_v1_0595|ID:73444452|lgt|	5	249	5	250	PF01790.18	LGT	Family	1	240	242	251.8	5e-75	1	No_v1_clan
GZ065_v1_0597|ID:73444454|	43	162	43	166	PF13091.6	PLDc_v1_2	Domain	1	128	133	81.8	3.8e-23	1	CL0479
GZ065_v1_0598|ID:73444455|ubiD|	9	435	9	436	PF01977.16	UbiD	Family	1	405	406	536.6	3.5e-161	1	No_v1_clan
GZ065_v1_0599|ID:73444456|	47	152	46	199	PF12969.7	DUF3857	Family	2	110	167	45.5	8.1e-12	1	CL0672
GZ065_v1_0602|ID:73444459|	83	240	80	243	PF13462.6	Thioredoxin_v1_4	Domain	4	163	166	58.4	9.4e-16	1	CL0172
GZ065_v1_0603|ID:73444460|	47	188	44	209	PF02338.19	OTU	Family	4	100	127	24.4	3.3e-05	1	CL0125
GZ065_v1_0604|ID:73444461|	5	197	4	197	PF09343.10	DUF2460	Family	2	200	200	249	2.8e-74	1	No_v1_clan
GZ065_v1_0606|ID:73444463|sucA|	5	39	5	42	PF16078.5	2-oxogl_v1_dehyd_v1_N	Family	2	36	41	28.4	9.2e-07	1	No_v1_clan
GZ065_v1_0606|ID:73444463|sucA|	157	465	150	470	PF00676.20	E1_v1_dh	Family	9	295	300	171.4	2.1e-50	1	CL0254
GZ065_v1_0606|ID:73444463|sucA|	538	733	537	733	PF02779.24	Transket_v1_pyr	Domain	2	178	178	229.8	1.7e-68	1	CL0254
GZ065_v1_0606|ID:73444463|sucA|	737	880	736	882	PF16870.5	OxoGdeHyase_v1_C	Family	2	150	152	158.5	9.6e-47	1	CL0591
GZ065_v1_0607|ID:73444464|	57	119	56	119	PF12796.7	Ank_v1_2	Repeat	26	83	83	49.2	6e-13	1	CL0465
GZ065_v1_0607|ID:73444464|	123	154	122	154	PF00023.30	Ank	Repeat	2	32	32	29	9.4e-07	1	CL0465
GZ065_v1_0607|ID:73444464|	175	263	164	263	PF12796.7	Ank_v1_2	Repeat	10	83	83	38.4	1.4e-09	1	CL0465
GZ065_v1_0607|ID:73444464|	270	361	266	362	PF12796.7	Ank_v1_2	Repeat	1	82	83	63.2	2.5e-17	1	CL0465
GZ065_v1_0608|ID:73444465|	63	156	63	156	PF12796.7	Ank_v1_2	Repeat	1	83	83	64.2	1.2e-17	1	CL0465
GZ065_v1_0608|ID:73444465|	346	476	345	478	PF00004.29	AAA	Domain	2	130	132	141.1	2.7e-41	1	CL0023
GZ065_v1_0608|ID:73444465|	500	553	500	554	PF17862.1	AAA_v1_lid_v1_3	Domain	1	44	45	55.1	4.7e-15	1	CL0671
GZ065_v1_0614|ID:73444471|purH|	16	126	15	127	PF02142.22	MGS	Domain	2	94	95	68.2	5.3e-19	1	No_v1_clan
GZ065_v1_0614|ID:73444471|purH|	133	436	132	436	PF01808.18	AICARFT_v1_IMPCHas	Family	2	296	296	357.6	5.4e-107	1	CL0109
GZ065_v1_0616|ID:73444473|fmt|	17	175	2	175	PF00551.19	Formyl_v1_trans_v1_N	Domain	25	181	181	144.8	2.2e-42	1	No_v1_clan
GZ065_v1_0616|ID:73444473|fmt|	197	284	196	285	PF02911.18	Formyl_v1_trans_v1_C	Domain	4	99	100	37.2	2.6e-09	1	No_v1_clan
GZ065_v1_0617|ID:73444474|rplT|	3	109	3	109	PF00453.18	Ribosomal_v1_L20	Family	1	107	107	162.7	2.3e-48	1	No_v1_clan
GZ065_v1_0618|ID:73444475|rpmI|	5	62	5	64	PF01632.19	Ribosomal_v1_L35p	Family	2	59	61	57.8	1.1e-15	1	No_v1_clan
GZ065_v1_0619|ID:73444476|	15	142	8	143	PF07310.13	PAS_v1_5	Domain	9	136	137	28.8	8.6e-07	1	CL0183
GZ065_v1_0622|ID:73444479|	2	151	1	152	PF13612.6	DDE_v1_Tnp_v1_1_v1_3	Domain	5	154	155	221.7	4.3e-66	1	CL0219
GZ065_v1_0624|ID:73444481|alaS|	5	551	5	551	PF01411.19	tRNA-synt_v1_2c	Family	1	552	552	697.4	1.2e-209	1	CL0040
GZ065_v1_0624|ID:73444481|alaS|	648	690	648	690	PF07973.14	tRNA_v1_SAD	Domain	1	44	44	63.6	1.3e-17	1	CL0094
GZ065_v1_0627|ID:73444484|	1	90	1	95	PF12796.7	Ank_v1_2	Repeat	3	80	83	51.2	1.5e-13	1	CL0465
GZ065_v1_0628|ID:73444485|	55	74	54	77	PF13516.6	LRR_v1_6	Repeat	2	21	24	14.8	0.023	1	CL0022
GZ065_v1_0628|ID:73444485|	83	103	80	103	PF13516.6	LRR_v1_6	Repeat	4	24	24	29.6	4e-07	1	CL0022
GZ065_v1_0628|ID:73444485|	107	129	106	129	PF13516.6	LRR_v1_6	Repeat	2	24	24	21.2	0.00019	1	CL0022
GZ065_v1_0628|ID:73444485|	133	155	132	155	PF13516.6	LRR_v1_6	Repeat	2	24	24	19.2	0.00083	1	CL0022
GZ065_v1_0629|ID:73444486|gpmI|	4	490	4	490	PF01676.18	Metalloenzyme	Family	1	248	248	247.3	1.5e-73	1	CL0088
GZ065_v1_0629|ID:73444486|gpmI|	84	286	83	287	PF06415.13	iPGM_v1_N	Domain	2	214	215	219.3	3.8e-65	1	No_v1_clan
GZ065_v1_0631|ID:73444488|fabD|	10	293	9	323	PF00698.21	Acyl_v1_transf_v1_1	Domain	2	278	319	135.8	2.2e-39	1	CL0323
GZ065_v1_0632|ID:73444489|rpmE|	5	67	3	67	PF01197.18	Ribosomal_v1_L31	Family	8	67	67	50.7	1.6e-13	1	No_v1_clan
GZ065_v1_0633|ID:73444490|nadK|	37	186	11	241	PF01513.21	NAD_v1_kinase	Family	76	234	292	78.6	4.5e-22	1	CL0240
GZ065_v1_0635|ID:73444492|futA|	79	296	78	313	PF13343.6	SBP_v1_bac_v1_6	Family	4	219	245	90.6	1e-25	1	CL0177
GZ065_v1_0636|ID:73444493|pyrB|	5	143	5	145	PF02729.21	OTCace_v1_N	Domain	1	146	148	131.1	3.1e-38	1	No_v1_clan
GZ065_v1_0636|ID:73444493|pyrB|	151	291	151	292	PF00185.24	OTCace	Domain	1	156	157	78.9	4.3e-22	1	CL0399
GZ065_v1_0638|ID:73444495|	237	285	236	288	PF13637.6	Ank_v1_4	Repeat	2	51	55	24.5	3e-05	1	CL0465
GZ065_v1_0639|ID:73444496|	66	125	64	128	PF13599.6	Pentapeptide_v1_4	Repeat	12	71	77	41.6	1e-10	1	CL0505
GZ065_v1_0639|ID:73444496|	126	164	125	164	PF00805.22	Pentapeptide	Repeat	2	40	40	23.5	3.2e-05	1	CL0505
GZ065_v1_0639|ID:73444496|	235	320	235	325	PF13599.6	Pentapeptide_v1_4	Repeat	1	75	77	32	1.1e-07	1	CL0505
GZ065_v1_0639|ID:73444496|	522	559	522	560	PF00805.22	Pentapeptide	Repeat	2	39	40	34.9	8.2e-09	1	CL0505
GZ065_v1_0640|ID:73444497|gmk|	9	187	6	188	PF00625.21	Guanylate_v1_kin	Domain	4	181	182	158.1	1.9e-46	1	CL0023
GZ065_v1_0641|ID:73444498|	349	447	349	457	PF12796.7	Ank_v1_2	Repeat	1	74	83	30.6	3.7e-07	1	CL0465
GZ065_v1_0642|ID:73444499|sdhA|	14	410	14	410	PF00890.24	FAD_v1_binding_v1_2	Family	1	417	417	416.2	1.6e-124	1	CL0063
GZ065_v1_0642|ID:73444499|sdhA|	465	601	465	601	PF02910.20	Succ_v1_DH_v1_flav_v1_C	Domain	1	128	128	144.2	2e-42	1	No_v1_clan
GZ065_v1_0643|ID:73444500|	1	35	1	36	PF13717.6	zinc_v1_ribbon_v1_4	Domain	1	35	36	46.6	2.4e-12	1	CL0167
GZ065_v1_0644|ID:73444501|dapD|	13	77	12	79	PF14805.6	THDPS_v1_N_v1_2	Domain	2	65	67	71.4	5.2e-20	1	No_v1_clan
GZ065_v1_0644|ID:73444501|dapD|	141	175	140	175	PF00132.24	Hexapep	Repeat	2	36	36	24.1	2e-05	1	CL0536
GZ065_v1_0644|ID:73444501|dapD|	184	217	184	218	PF14602.6	Hexapep_v1_2	Repeat	1	32	34	47.2	1.3e-12	1	CL0536
GZ065_v1_0645|ID:73444502|	5	82	5	85	PF11020.8	DUF2610	Domain	1	78	81	123.2	2.9e-36	1	CL0057
GZ065_v1_0647|ID:73444504|	60	287	59	291	PF02636.17	Methyltransf_v1_28	Family	2	257	262	202.6	8.4e-60	1	CL0063
GZ065_v1_0649|ID:73444506|sodB|	2	87	2	87	PF00081.22	Sod_v1_Fe_v1_N	Domain	1	82	82	100.2	6.8e-29	1	No_v1_clan
GZ065_v1_0649|ID:73444506|sodB|	98	196	96	197	PF02777.18	Sod_v1_Fe_v1_C	Domain	3	101	102	114.5	2.1e-33	1	No_v1_clan
GZ065_v1_0650|ID:73444507|	15	161	14	162	PF00675.20	Peptidase_v1_M16	Family	2	148	149	131.3	2.7e-38	1	CL0094
GZ065_v1_0650|ID:73444507|	167	338	167	340	PF05193.21	Peptidase_v1_M16_v1_C	Domain	1	181	183	143.3	7.9e-42	1	CL0094
GZ065_v1_0652|ID:73444509|tgt|	15	394	12	397	PF01702.18	TGT	Family	2	346	350	393.2	1.1e-117	1	No_v1_clan
GZ065_v1_0653|ID:73444510|nuoE|	19	163	18	164	PF01257.19	2Fe-2S_v1_thioredx	Family	2	144	145	205.1	4e-61	1	CL0172
GZ065_v1_0655|ID:73444512|	16	160	16	162	PF01548.17	DEDD_v1_Tnp_v1_IS110	Family	1	153	155	78.6	4.6e-22	1	No_v1_clan
GZ065_v1_0655|ID:73444512|	291	371	289	373	PF02371.16	Transposase_v1_20	Family	5	85	87	41.4	1.3e-10	1	CL0198
GZ065_v1_0656|ID:73444513|	135	164	119	166	PF13637.6	Ank_v1_4	Repeat	13	42	55	23.3	6.9e-05	1	CL0465
GZ065_v1_0656|ID:73444513|	171	240	168	249	PF12796.7	Ank_v1_2	Repeat	14	73	83	28.6	1.5e-06	1	CL0465
GZ065_v1_0658|ID:73444515|ctrA|	3	117	3	117	PF00072.24	Response_v1_reg	Domain	1	112	112	72.6	2.8e-20	1	CL0304
GZ065_v1_0658|ID:73444515|ctrA|	149	226	149	226	PF00486.28	Trans_v1_reg_v1_C	Domain	1	77	77	66.3	1.9e-18	1	CL0123
GZ065_v1_0659|ID:73444516|gpsA|	3	153	2	155	PF01210.23	NAD_v1_Gly3P_v1_dh_v1_N	Family	2	154	157	138.7	1.5e-40	1	CL0063
GZ065_v1_0659|ID:73444516|gpsA|	175	320	175	321	PF07479.14	NAD_v1_Gly3P_v1_dh_v1_C	Domain	1	141	142	132.1	1.7e-38	1	CL0106
GZ065_v1_0660|ID:73444517|	6	150	5	152	PF04608.13	PgpA	Family	2	141	143	133.9	4.1e-39	1	No_v1_clan
GZ065_v1_0661|ID:73444518|	167	246	137	246	PF00583.25	Acetyltransf_v1_1	Family	32	117	117	45.7	6.5e-12	1	CL0257
GZ065_v1_0663|ID:73444520|sdhB|	31	134	30	135	PF13085.6	Fer2_v1_3	Domain	2	108	109	109.4	8.3e-32	1	CL0486
GZ065_v1_0663|ID:73444520|sdhB|	172	244	171	244	PF13534.6	Fer4_v1_17	Domain	2	61	61	35	1.6e-08	1	CL0344
GZ065_v1_0664|ID:73444521|ybeY|	14	141	12	143	PF02130.17	UPF0054	Family	3	126	128	120.7	3.2e-35	1	CL0126
GZ065_v1_0665|ID:73444522|	2	129	2	129	PF01878.18	EVE	Domain	1	145	145	134.9	2e-39	1	CL0178
GZ065_v1_0666|ID:73444523|ftsZ|	16	189	16	189	PF00091.25	Tubulin	Domain	1	197	197	137.5	6.1e-40	1	CL0566
GZ065_v1_0666|ID:73444523|ftsZ|	237	332	237	332	PF12327.8	FtsZ_v1_C	Domain	1	95	95	129.4	4.7e-38	1	CL0442
GZ065_v1_0668|ID:73444525|comM|	22	141	20	141	PF13541.6	ChlI	Domain	3	121	121	132.7	5.7e-39	1	CL0329
GZ065_v1_0668|ID:73444525|comM|	191	392	191	395	PF01078.21	Mg_v1_chelatase	Domain	1	203	207	304.3	3.3e-91	1	CL0023
GZ065_v1_0668|ID:73444525|comM|	402	495	402	495	PF13335.6	Mg_v1_chelatase_v1_C	Family	1	93	93	93	1.3e-26	1	CL0671
GZ065_v1_0670|ID:73444527|	50	169	48	172	PF01522.21	Polysacc_v1_deac_v1_1	Family	4	121	124	113.5	5.4e-33	1	CL0158
GZ065_v1_0671|ID:73444528|	88	175	83	176	PF03717.15	PBP_v1_dimer	Domain	79	179	180	42.8	6.9e-11	1	No_v1_clan
GZ065_v1_0671|ID:73444528|	207	511	207	517	PF00905.22	Transpeptidase	Domain	1	300	306	184	3.7e-54	1	CL0013
GZ065_v1_0672|ID:73444529|lon|	13	214	13	214	PF02190.16	LON_v1_substr_v1_bdg	Family	1	208	208	126	1.8e-36	1	CL0178
GZ065_v1_0672|ID:73444529|lon|	366	503	366	507	PF00004.29	AAA	Domain	1	128	132	73.5	2.1e-20	1	CL0023
GZ065_v1_0672|ID:73444529|lon|	583	785	582	786	PF05362.13	Lon_v1_C	Domain	2	204	205	300.8	4.2e-90	1	CL0329
GZ065_v1_0673|ID:73444530|clpX|	9	48	8	49	PF06689.13	zf-C4_v1_ClpX	Domain	2	38	39	51.6	6.3e-14	1	CL0167
GZ065_v1_0673|ID:73444530|clpX|	114	311	113	312	PF07724.14	AAA_v1_2	Domain	2	170	171	169.1	8.9e-50	1	CL0023
GZ065_v1_0673|ID:73444530|clpX|	318	386	318	408	PF10431.9	ClpB_v1_D2-small	Domain	1	65	81	52.7	3.4e-14	1	CL0671
GZ065_v1_0674|ID:73444531|clpP|	12	192	12	193	PF00574.23	CLP_v1_protease	Domain	1	181	182	285.5	1.7e-85	1	CL0127
GZ065_v1_0675|ID:73444532|tig|	25	167	19	168	PF05697.13	Trigger_v1_N	Family	7	140	141	84.6	8.1e-24	1	No_v1_clan
GZ065_v1_0675|ID:73444532|tig|	184	255	182	278	PF00254.28	FKBP_v1_C	Domain	4	78	94	42.8	5.1e-11	1	CL0487
GZ065_v1_0675|ID:73444532|tig|	351	425	342	426	PF05698.14	Trigger_v1_C	Family	88	161	162	27.2	3.4e-06	1	CL0262
GZ065_v1_0677|ID:73444534|	49	115	49	115	PF04972.17	BON	Domain	1	69	69	51.3	1.1e-13	1	No_v1_clan
GZ065_v1_0677|ID:73444534|	127	192	126	194	PF04972.17	BON	Domain	2	67	69	38.6	9.9e-10	1	No_v1_clan
GZ065_v1_0679|ID:73444536|	5	47	1	51	PF13340.6	DUF4096	Family	22	64	75	48.1	1e-12	1	No_v1_clan
GZ065_v1_0681|ID:73444538|	7	76	6	76	PF17827.1	PrmC_v1_N	Domain	2	71	71	45.7	7.4e-12	1	No_v1_clan
GZ065_v1_0681|ID:73444538|	110	195	98	211	PF05175.14	MTS	Domain	28	112	169	35.1	9.3e-09	1	CL0063
GZ065_v1_0684|ID:73444541|rpsL|	15	122	12	124	PF00164.25	Ribosom_v1_S12_v1_S23	Family	4	112	114	127.2	2.1e-37	1	CL0021
GZ065_v1_0685|ID:73444542|rpsG|	1	151	1	151	PF00177.21	Ribosomal_v1_S7	Domain	1	149	149	174.7	9e-52	1	No_v1_clan
GZ065_v1_0686|ID:73444543|fusA|	7	279	6	279	PF00009.27	GTP_v1_EFTU	Domain	2	194	194	231.9	4.4e-69	1	CL0023
GZ065_v1_0686|ID:73444543|fusA|	322	389	322	389	PF03144.25	GTP_v1_EFTU_v1_D2	Domain	1	74	74	53.3	2.6e-14	1	CL0575
GZ065_v1_0686|ID:73444543|fusA|	402	475	402	476	PF14492.6	EFG_v1_II	Domain	1	74	75	109.9	4.7e-32	1	CL0437
GZ065_v1_0686|ID:73444543|fusA|	477	595	477	596	PF03764.18	EFG_v1_IV	Domain	1	120	121	136.2	4.6e-40	1	CL0329
GZ065_v1_0686|ID:73444543|fusA|	599	685	598	686	PF00679.24	EFG_v1_C	Domain	2	88	89	103.1	5.9e-30	1	CL0437
GZ065_v1_0687|ID:73444544|tufB|	10	196	10	198	PF00009.27	GTP_v1_EFTU	Domain	1	192	194	185.4	8.3e-55	1	CL0023
GZ065_v1_0687|ID:73444544|tufB|	221	289	221	290	PF03144.25	GTP_v1_EFTU_v1_D2	Domain	1	73	74	57.2	1.6e-15	1	CL0575
GZ065_v1_0687|ID:73444544|tufB|	294	388	294	389	PF03143.17	GTP_v1_EFTU_v1_D3	Domain	1	111	112	110.6	4.6e-32	1	No_v1_clan
GZ065_v1_0688|ID:73444545|nusG|	100	206	99	207	PF02357.19	NusG	Domain	2	94	95	59.2	4.4e-16	1	CL0439
GZ065_v1_0689|ID:73444546|rplK|	4	69	1	70	PF03946.14	Ribosomal_v1_L11_v1_N	Domain	4	64	65	72.3	2.1e-20	1	No_v1_clan
GZ065_v1_0689|ID:73444546|rplK|	77	143	75	143	PF00298.19	Ribosomal_v1_L11	Domain	3	70	70	74.7	6e-21	1	No_v1_clan
GZ065_v1_0690|ID:73444547|rplA|	17	205	14	206	PF00687.21	Ribosomal_v1_L1	Domain	3	203	204	148.6	1.9e-43	1	No_v1_clan
GZ065_v1_0691|ID:73444548|rplJ|	2	97	1	99	PF00466.20	Ribosomal_v1_L10	Family	2	98	100	55.7	4.2e-15	1	No_v1_clan
GZ065_v1_0692|ID:73444549|rplL|	64	132	64	133	PF00542.19	Ribosomal_v1_L12	Domain	1	66	67	72.5	2.6e-20	1	No_v1_clan
GZ065_v1_0693|ID:73444550|rpoBC|	32	520	31	521	PF04563.15	RNA_v1_pol_v1_Rpb2_v1_1	Family	2	202	203	62.9	2.8e-17	1	No_v1_clan
GZ065_v1_0693|ID:73444550|rpoBC|	171	243	171	255	PF04561.14	RNA_v1_pol_v1_Rpb2_v1_2	Domain	1	72	190	31.9	9.2e-08	1	No_v1_clan
GZ065_v1_0693|ID:73444550|rpoBC|	377	475	368	475	PF04561.14	RNA_v1_pol_v1_Rpb2_v1_2	Domain	96	190	190	56.4	3e-15	1	No_v1_clan
GZ065_v1_0693|ID:73444550|rpoBC|	534	602	534	602	PF04565.16	RNA_v1_pol_v1_Rpb2_v1_3	Domain	1	68	68	111.2	1.9e-32	1	No_v1_clan
GZ065_v1_0693|ID:73444550|rpoBC|	612	677	612	677	PF10385.9	RNA_v1_pol_v1_Rpb2_v1_45	Domain	1	65	65	65.3	4.4e-18	1	No_v1_clan
GZ065_v1_0693|ID:73444550|rpoBC|	738	1353	738	1354	PF00562.28	RNA_v1_pol_v1_Rpb2_v1_6	Domain	1	389	390	491.4	1.9e-147	1	CL0410
GZ065_v1_0693|ID:73444550|rpoBC|	1356	1430	1356	1432	PF04560.20	RNA_v1_pol_v1_Rpb2_v1_7	Domain	1	85	87	85.5	2.5e-24	1	No_v1_clan
GZ065_v1_0693|ID:73444550|rpoBC|	1446	1775	1445	1775	PF04997.12	RNA_v1_pol_v1_Rpb1_v1_1	Domain	2	312	312	253.9	2.2e-75	1	No_v1_clan
GZ065_v1_0693|ID:73444550|rpoBC|	1777	1821	1777	1834	PF00623.20	RNA_v1_pol_v1_Rpb1_v1_2	Domain	1	45	166	32.1	1.2e-07	1	No_v1_clan
GZ065_v1_0693|ID:73444550|rpoBC|	1843	1918	1826	1919	PF00623.20	RNA_v1_pol_v1_Rpb1_v1_2	Domain	90	165	166	92.1	4.3e-26	1	No_v1_clan
GZ065_v1_0693|ID:73444550|rpoBC|	1922	2073	1922	2074	PF04983.18	RNA_v1_pol_v1_Rpb1_v1_3	Domain	1	156	157	77.8	8.3e-22	1	No_v1_clan
GZ065_v1_0693|ID:73444550|rpoBC|	2103	2184	2103	2185	PF05000.17	RNA_v1_pol_v1_Rpb1_v1_4	Domain	1	107	108	59.9	1.9e-16	1	No_v1_clan
GZ065_v1_0693|ID:73444550|rpoBC|	2187	2736	2187	2738	PF04998.17	RNA_v1_pol_v1_Rpb1_v1_5	Domain	1	265	267	237.2	2.2e-70	1	No_v1_clan
GZ065_v1_0694|ID:73444551|dusB|	24	320	24	325	PF01207.17	Dus	Family	1	301	310	364.3	4.4e-109	1	CL0036
GZ065_v1_0697|ID:73444554|	24	69	24	72	PF01207.17	Dus	Family	1	47	310	41.3	9.6e-11	1	CL0036
GZ065_v1_0698|ID:73444555|	1	97	1	99	PF01207.17	Dus	Family	68	164	310	145.7	1.6e-42	1	CL0036
GZ065_v1_0699|ID:73444556|	7	144	5	149	PF01207.17	Dus	Family	164	301	310	134.7	3.5e-39	1	CL0036
GZ065_v1_0700|ID:73444557|rpoC|	216	341	2	343	PF04998.17	RNA_v1_pol_v1_Rpb1_v1_5	Domain	180	265	267	70.1	2e-19	1	No_v1_clan
GZ065_v1_0701|ID:73444558|rpoC|	10	119	4	120	PF04983.18	RNA_v1_pol_v1_Rpb1_v1_3	Domain	36	156	157	38	1.5e-09	1	No_v1_clan
GZ065_v1_0701|ID:73444558|rpoC|	149	230	149	231	PF05000.17	RNA_v1_pol_v1_Rpb1_v1_4	Domain	1	107	108	63.3	1.7e-17	1	No_v1_clan
GZ065_v1_0701|ID:73444558|rpoC|	233	415	233	440	PF04998.17	RNA_v1_pol_v1_Rpb1_v1_5	Domain	1	107	267	158.5	2.1e-46	1	No_v1_clan
GZ065_v1_0702|ID:73444559|rpoC|	1	243	1	243	PF04997.12	RNA_v1_pol_v1_Rpb1_v1_1	Domain	71	312	312	192.9	7.9e-57	1	No_v1_clan
GZ065_v1_0702|ID:73444559|rpoC|	245	289	245	302	PF00623.20	RNA_v1_pol_v1_Rpb1_v1_2	Domain	1	45	166	35.3	1.3e-08	1	No_v1_clan
GZ065_v1_0702|ID:73444559|rpoC|	311	386	290	387	PF00623.20	RNA_v1_pol_v1_Rpb1_v1_2	Domain	90	165	166	95.7	3.4e-27	1	No_v1_clan
GZ065_v1_0702|ID:73444559|rpoC|	390	417	390	427	PF04983.18	RNA_v1_pol_v1_Rpb1_v1_3	Domain	1	28	157	32.1	9.9e-08	1	No_v1_clan
GZ065_v1_0703|ID:73444560|rpoC|	1	46	1	48	PF04997.12	RNA_v1_pol_v1_Rpb1_v1_1	Domain	20	66	312	32.3	6.5e-08	1	No_v1_clan
GZ065_v1_0706|ID:73444563|serS|	9	115	9	116	PF02403.22	Seryl_v1_tRNA_v1_N	Domain	1	107	108	69.9	1.9e-19	1	CL0298
GZ065_v1_0706|ID:73444563|serS|	231	408	223	408	PF00587.25	tRNA-synt_v1_2b	Domain	9	179	179	127.8	4.4e-37	1	CL0040
GZ065_v1_0707|ID:73444564|purD|	1	100	1	100	PF02844.15	GARS_v1_N	Domain	1	90	90	110	7.5e-32	1	CL0483
GZ065_v1_0707|ID:73444564|purD|	101	294	101	295	PF01071.19	GARS_v1_A	Domain	1	193	194	241.5	5.9e-72	1	CL0179
GZ065_v1_0707|ID:73444564|purD|	332	422	332	423	PF02843.16	GARS_v1_C	Domain	1	78	80	92.7	1.2e-26	1	CL0105
GZ065_v1_0708|ID:73444565|	7	149	7	149	PF06271.12	RDD	Family	1	141	141	69.2	4.1e-19	1	No_v1_clan
GZ065_v1_0709|ID:73444566|	11	167	11	167	PF06271.12	RDD	Family	1	141	141	64	1.6e-17	1	No_v1_clan
GZ065_v1_0711|ID:73444568|icd|	5	335	4	335	PF00180.20	Iso_v1_dh	Domain	2	348	348	315.1	5.9e-94	1	CL0270
GZ065_v1_0711|ID:73444568|icd|	373	470	373	472	PF18324.1	TT1725	Domain	1	104	110	60.2	1.8e-16	1	No_v1_clan
GZ065_v1_0712|ID:73444569|	28	180	9	222	PF00012.20	HSP70	Family	412	557	599	22.3	3.2e-05	1	CL0108
GZ065_v1_0714|ID:73444571|nth|	35	165	34	169	PF00730.25	HhH-GPD	Domain	2	104	108	73.2	2e-20	1	CL0198
GZ065_v1_0714|ID:73444571|nth|	99	127	99	128	PF00633.23	HHH	Motif	1	29	30	28.1	1.2e-06	1	CL0198
GZ065_v1_0714|ID:73444571|nth|	187	203	187	203	PF10576.9	EndIII_v1_4Fe-2S	Domain	1	17	17	20.8	0.00035	1	No_v1_clan
GZ065_v1_0715|ID:73444572|murD|	122	252	122	347	PF08245.12	Mur_v1_ligase_v1_M	Domain	1	143	192	95.9	2.9e-27	1	No_v1_clan
GZ065_v1_0716|ID:73444573|	108	183	108	184	PF08511.11	COQ9	Domain	1	76	77	94.6	2.3e-27	1	No_v1_clan
GZ065_v1_0718|ID:73444575|	2	177	2	179	PF03602.15	Cons_v1_hypoth95	Family	1	180	182	147.8	2.6e-43	1	CL0063
GZ065_v1_0720|ID:73444577|	349	561	349	575	PF04610.14	TrbL	Family	1	191	215	49.7	3.7e-13	1	No_v1_clan
GZ065_v1_0721|ID:73444578|	588	784	588	800	PF04610.14	TrbL	Family	1	190	215	67.5	1.3e-18	1	No_v1_clan
GZ065_v1_0723|ID:73444580|	473	668	473	719	PF04610.14	TrbL	Family	1	191	215	99.6	2.1e-28	1	No_v1_clan
GZ065_v1_0724|ID:73444581|	594	679	588	690	PF04610.14	TrbL	Family	97	182	215	44.5	1.5e-11	1	No_v1_clan
GZ065_v1_0725|ID:73444582|	191	395	190	395	PF03135.14	CagE_v1_TrbE_v1_VirB	Family	2	206	206	190.1	4.8e-56	1	No_v1_clan
GZ065_v1_0726|ID:73444583|	8	90	7	90	PF05101.13	VirB3	Family	2	84	84	76	2e-21	1	No_v1_clan
GZ065_v1_0727|ID:73444584|lysS|	17	365	16	366	PF01921.18	tRNA-synt_v1_1f	Family	2	359	360	448.9	1.1e-134	1	CL0039
GZ065_v1_0728|ID:73444585|	2	151	1	152	PF13612.6	DDE_v1_Tnp_v1_1_v1_3	Domain	5	154	155	221.7	4.3e-66	1	CL0219
GZ065_v1_0733|ID:73444590|	2	93	1	93	PF12796.7	Ank_v1_2	Repeat	4	83	83	66.3	2.8e-18	1	CL0465
GZ065_v1_0733|ID:73444590|	98	128	97	128	PF00023.30	Ank	Repeat	4	32	32	26.4	6.4e-06	1	CL0465
GZ065_v1_0733|ID:73444590|	130	193	126	195	PF12796.7	Ank_v1_2	Repeat	26	81	83	39.4	6.9e-10	1	CL0465
GZ065_v1_0735|ID:73444592|rlmE|	14	185	14	185	PF01728.19	FtsJ	Family	1	177	177	193.4	3.4e-57	1	CL0063
GZ065_v1_0736|ID:73444593|	97	165	96	167	PF10691.9	DUF2497	Family	2	73	75	47.3	2.1e-12	1	No_v1_clan
GZ065_v1_0737|ID:73444594|	27	209	27	209	PF02321.18	OEP	Family	1	188	188	83.1	2.1e-23	1	CL0105
GZ065_v1_0737|ID:73444594|	228	412	228	412	PF02321.18	OEP	Family	1	188	188	113.8	8.4e-33	1	CL0105
GZ065_v1_0738|ID:73444595|rplM|	14	139	14	139	PF00572.18	Ribosomal_v1_L13	Family	1	125	125	174.8	7.6e-52	1	No_v1_clan
GZ065_v1_0739|ID:73444596|rpsI|	28	149	28	149	PF00380.19	Ribosomal_v1_S9	Family	1	121	121	152.9	4.9e-45	1	CL0329
GZ065_v1_0740|ID:73444597|	1	95	1	95	PF00216.21	Bac_v1_DNA_v1_binding	Domain	1	90	90	81.5	3.9e-23	1	CL0548
GZ065_v1_0741|ID:73444598|pdxJ|	2	231	2	233	PF03740.13	PdxJ	Domain	1	232	234	294.7	3.4e-88	1	CL0036
GZ065_v1_0743|ID:73444600|hspC|	53	150	52	151	PF00011.21	HSP20	Family	2	101	102	87.8	4.5e-25	1	CL0190
GZ065_v1_0744|ID:73444601|gltX|	4	299	3	300	PF00749.21	tRNA-synt_v1_1c	Domain	2	313	314	305.9	2.5e-91	1	CL0039
GZ065_v1_0746|ID:73444603|pccA|	7	114	5	114	PF00289.22	Biotin_v1_carb_v1_N	Domain	3	110	110	142.5	6.8e-42	1	CL0483
GZ065_v1_0746|ID:73444603|pccA|	120	326	119	327	PF02786.17	CPSase_v1_L_v1_D2	Domain	2	209	211	248.9	3.5e-74	1	CL0179
GZ065_v1_0746|ID:73444603|pccA|	340	443	340	445	PF02785.19	Biotin_v1_carb_v1_C	Domain	1	106	108	125.2	1.1e-36	1	CL0105
GZ065_v1_0746|ID:73444603|pccA|	479	577	470	579	PF18140.1	PCC_v1_BT	Domain	25	125	127	44.8	1.4e-11	1	No_v1_clan
GZ065_v1_0746|ID:73444603|pccA|	589	653	587	654	PF00364.22	Biotin_v1_lipoyl	Domain	3	72	73	52.1	4.3e-14	1	CL0105
GZ065_v1_0747|ID:73444604|ctaA|	7	317	7	319	PF02628.15	COX15-CtaA	Family	1	322	324	342.9	1.7e-102	1	CL0328
GZ065_v1_0748|ID:73444605|	257	458	257	512	PF13632.6	Glyco_v1_trans_v1_2_v1_3	Domain	1	182	197	85.8	3.5e-24	1	CL0110
GZ065_v1_0749|ID:73444606|	4	133	3	134	PF00430.18	ATP-synt_v1_B	Family	2	131	132	29.1	8.7e-07	1	CL0255
GZ065_v1_0750|ID:73444607|atpF|	13	141	12	143	PF00430.18	ATP-synt_v1_B	Family	2	130	132	58.4	7.4e-16	1	CL0255
GZ065_v1_0751|ID:73444608|atpE|	9	71	9	71	PF00137.21	ATP-synt_v1_C	Family	1	60	60	48.5	8e-13	1	No_v1_clan
GZ065_v1_0752|ID:73444609|atpB|	32	237	31	237	PF00119.20	ATP-synt_v1_A	Domain	2	211	211	181.6	1.8e-53	1	No_v1_clan
GZ065_v1_0754|ID:73444611|pheT|	44	146	44	146	PF01588.20	tRNA_v1_bind	Domain	1	96	96	84.5	4.1e-24	1	CL0021
GZ065_v1_0754|ID:73444611|pheT|	211	378	207	378	PF03483.17	B3_v1_4	Domain	6	174	174	208.6	5.3e-62	1	CL0383
GZ065_v1_0754|ID:73444611|pheT|	397	463	397	463	PF03484.15	B5	Domain	1	67	67	66.2	2.3e-18	1	CL0123
GZ065_v1_0754|ID:73444611|pheT|	475	668	465	668	PF17759.1	tRNA_v1_synthFbeta	Domain	15	214	214	146	1e-42	1	CL0040
GZ065_v1_0754|ID:73444611|pheT|	685	776	685	776	PF03147.14	FDX-ACB	Domain	2	94	94	73.2	1.7e-20	1	No_v1_clan
GZ065_v1_0755|ID:73444612|	32	386	16	388	PF00872.18	Transposase_v1_mut	Family	19	379	381	327	1.4e-97	1	CL0219
GZ065_v1_0757|ID:73444614|ileS|	22	643	21	650	PF00133.22	tRNA-synt_v1_1	Family	2	594	602	651.4	1.1e-195	1	CL0039
GZ065_v1_0757|ID:73444614|ileS|	699	840	699	846	PF08264.13	Anticodon_v1_1	Domain	1	147	152	97.2	8.4e-28	1	CL0258
GZ065_v1_0759|ID:73444616|miaB|	4	101	3	101	PF00919.20	UPF0004	Family	2	98	98	101.4	2.2e-29	1	CL0304
GZ065_v1_0759|ID:73444616|miaB|	153	324	151	324	PF04055.21	Radical_v1_SAM	Domain	3	167	167	104.4	7.9e-30	1	CL0036
GZ065_v1_0759|ID:73444616|miaB|	377	437	377	440	PF01938.20	TRAM	Domain	1	59	62	33.4	3.4e-08	1	CL0021
GZ065_v1_0760|ID:73444617|	90	186	89	227	PF01368.20	DHH	Family	2	57	101	27.9	2e-06	1	CL0137
GZ065_v1_0760|ID:73444617|	336	455	324	457	PF02272.19	DHHA1	Family	18	136	138	71.5	8.8e-20	1	No_v1_clan
GZ065_v1_0760|ID:73444617|	469	574	468	574	PF17768.1	RecJ_v1_OB	Domain	2	108	108	82.8	1.9e-23	1	CL0021
GZ065_v1_0762|ID:73444619|nuoD|	120	390	120	390	PF00346.19	Complex1_v1_49kDa	Family	1	271	271	428.2	9.9e-129	1	No_v1_clan
GZ065_v1_0763|ID:73444620|	15	72	15	72	PF14706.6	Tnp_v1_DNA_v1_bind	Domain	1	58	58	83.7	5.9e-24	1	No_v1_clan
GZ065_v1_0763|ID:73444620|	391	486	391	488	PF02281.16	Dimer_v1_Tnp_v1_Tn5	Domain	1	101	103	65.4	3e-18	1	CL0219
GZ065_v1_0764|ID:73444621|	10	143	1	143	PF01292.20	Ni_v1_hydr_v1_CYTB	Family	36	180	182	76.2	2.3e-21	1	CL0328
GZ065_v1_0765|ID:73444622|	11	323	7	324	PF03060.15	NMO	Domain	6	330	331	161.6	3.1e-47	1	CL0036
GZ065_v1_0768|ID:73444625|	183	382	182	384	PF03135.14	CagE_v1_TrbE_v1_VirB	Family	2	204	206	97	1.5e-27	1	No_v1_clan
GZ065_v1_0770|ID:73444627|	36	387	16	388	PF00872.18	Transposase_v1_mut	Family	23	380	381	329.4	2.5e-98	1	CL0219
GZ065_v1_0771|ID:73444628|	14	106	14	106	PF12796.7	Ank_v1_2	Repeat	1	83	83	67.8	9.2e-19	1	CL0465
GZ065_v1_0771|ID:73444628|	109	138	109	139	PF13606.6	Ank_v1_3	Repeat	1	30	31	21.3	0.00023	1	CL0465
GZ065_v1_0771|ID:73444628|	140	207	136	210	PF12796.7	Ank_v1_2	Repeat	23	80	83	55.2	7.9e-15	1	CL0465
GZ065_v1_0771|ID:73444628|	247	286	246	293	PF13637.6	Ank_v1_4	Repeat	2	42	55	40.6	2.6e-10	1	CL0465
GZ065_v1_0772|ID:73444629|	78	154	70	254	PF04321.17	RmlD_v1_sub_v1_bind	Domain	95	171	287	21.3	0.00012	1	CL0063
GZ065_v1_0773|ID:73444630|	9	210	5	212	PF02230.16	Abhydrolase_v1_2	Domain	7	215	217	119.3	2e-34	1	CL0028
GZ065_v1_0775|ID:73444632|	4	118	3	128	PF01321.18	Creatinase_v1_N	Domain	2	112	132	27.8	3.3e-06	1	CL0356
GZ065_v1_0775|ID:73444632|	133	320	128	320	PF16189.5	Creatinase_v1_N_v1_2	Domain	8	161	161	76.5	2.4e-21	1	CL0356
GZ065_v1_0775|ID:73444632|	344	533	310	535	PF00557.24	Peptidase_v1_M24	Domain	19	207	209	169.3	8.5e-50	1	No_v1_clan
GZ065_v1_0775|ID:73444632|	540	597	539	597	PF16188.5	Peptidase_v1_M24_v1_C	Domain	2	63	63	70.9	6.6e-20	1	No_v1_clan
GZ065_v1_0776|ID:73444633|mnmG|	5	398	5	399	PF01134.22	GIDA	Family	1	391	392	538.1	1.3e-161	1	CL0063
GZ065_v1_0776|ID:73444633|mnmG|	400	666	400	667	PF13932.6	GIDA_v1_assoc	Domain	1	209	210	222.1	8.6e-66	1	No_v1_clan
GZ065_v1_0780|ID:73444637|murJ|	26	459	26	469	PF03023.14	MurJ	Family	1	442	452	326.7	1.9e-97	1	CL0222
GZ065_v1_0783|ID:73444640|	608	769	608	772	PF13502.6	AsmA_v1_2	Family	1	161	229	44	1.8e-11	1	CL0401
GZ065_v1_0784|ID:73444641|	12	73	12	74	PF13551.6	HTH_v1_29	Domain	2	62	63	54.7	7.8e-15	1	CL0123
GZ065_v1_0784|ID:73444641|	161	284	160	284	PF00665.26	rve	Domain	2	119	119	82.7	2.2e-23	1	CL0219
GZ065_v1_0785|ID:73444642|	23	99	10	99	PF12796.7	Ank_v1_2	Repeat	17	83	83	54.4	1.4e-14	1	CL0465
GZ065_v1_0785|ID:73444642|	102	133	101	133	PF00023.30	Ank	Repeat	2	32	32	35.8	6.5e-09	1	CL0465
GZ065_v1_0786|ID:73444643|	15	106	13	106	PF12796.7	Ank_v1_2	Repeat	3	83	83	57	2.2e-15	1	CL0465
GZ065_v1_0786|ID:73444643|	110	140	109	140	PF00023.30	Ank	Repeat	3	32	32	24.8	2e-05	1	CL0465
GZ065_v1_0786|ID:73444643|	208	306	207	307	PF09372.10	PRANC	Domain	2	96	97	35.8	7.6e-09	1	CL0271
GZ065_v1_0787|ID:73444644|	44	379	43	380	PF04860.12	Phage_v1_portal	Family	3	313	314	292.6	3.2e-87	1	No_v1_clan
GZ065_v1_0791|ID:73444648|lipB|	66	161	57	161	PF03099.19	BPL_v1_LplA_v1_LipB	Domain	31	131	131	31.8	1.1e-07	1	CL0040
GZ065_v1_0792|ID:73444649|	20	142	20	142	PF02016.15	Peptidase_v1_S66	Domain	1	121	121	109.9	7.8e-32	1	CL0014
GZ065_v1_0792|ID:73444649|	193	303	192	303	PF17676.1	Peptidase_v1_S66C	Domain	2	124	124	88.6	4.4e-25	1	CL0364
GZ065_v1_0793|ID:73444650|dnaE|	32	188	32	188	PF02811.19	PHP	Family	1	167	167	97.4	1e-27	1	CL0034
GZ065_v1_0793|ID:73444650|dnaE|	306	567	305	567	PF07733.12	DNA_v1_pol3_v1_alpha	Domain	2	260	260	322.8	1.7e-96	1	CL0260
GZ065_v1_0793|ID:73444650|dnaE|	570	732	570	732	PF17657.1	DNA_v1_pol3_v1_finger	Domain	1	166	166	210.1	1.2e-62	1	No_v1_clan
GZ065_v1_0793|ID:73444650|dnaE|	805	888	805	888	PF14579.6	HHH_v1_6	Domain	1	90	90	72	3.5e-20	1	CL0198
GZ065_v1_0794|ID:73444651|rpsF|	171	243	145	243	PF01250.17	Ribosomal_v1_S6	Domain	16	90	90	52	6.3e-14	1	No_v1_clan
GZ065_v1_0795|ID:73444652|rpsR|	34	83	33	83	PF01084.20	Ribosomal_v1_S18	Family	2	51	52	80.3	8.8e-23	1	CL0123
GZ065_v1_0796|ID:73444653|rplI|	1	44	1	47	PF01281.19	Ribosomal_v1_L9_v1_N	Domain	1	44	47	71.2	3.6e-20	1	No_v1_clan
GZ065_v1_0796|ID:73444653|rplI|	65	146	63	147	PF03948.14	Ribosomal_v1_L9_v1_C	Domain	3	85	86	65.1	5.8e-18	1	No_v1_clan
GZ065_v1_0797|ID:73444654|purB|	9	282	4	285	PF00206.20	Lyase_v1_1	Domain	9	308	312	180	7.2e-53	1	No_v1_clan
GZ065_v1_0797|ID:73444654|purB|	350	428	350	428	PF10397.9	ADSL_v1_C	Domain	1	73	73	80.7	8.6e-23	1	No_v1_clan
GZ065_v1_0799|ID:73444656|	33	293	22	293	PF13685.6	Fe-ADH_v1_2	Family	18	250	250	179.6	8.4e-53	1	CL0224
GZ065_v1_0800|ID:73444657|dapE|	64	373	64	373	PF01546.28	Peptidase_v1_M20	Family	1	207	207	142.5	1.4e-41	1	CL0035
GZ065_v1_0800|ID:73444657|dapE|	177	283	177	285	PF07687.14	M20_v1_dimer	Domain	1	107	109	76.3	1.5e-21	1	No_v1_clan
GZ065_v1_0804|ID:73444661|	5	100	5	103	PF03091.15	CutA1	Domain	1	96	99	98.3	1.8e-28	1	CL0089
GZ065_v1_0808|ID:73444665|	116	196	109	234	PF02230.16	Abhydrolase_v1_2	Domain	79	160	217	23.1	5.5e-05	1	CL0028
GZ065_v1_0809|ID:73444666|	3	141	2	153	PF00186.19	DHFR_v1_1	Domain	2	139	161	122.8	1e-35	1	CL0387
GZ065_v1_0810|ID:73444667|	3	134	3	136	PF01288.20	HPPK	Domain	1	110	112	92.4	2.4e-26	1	No_v1_clan
GZ065_v1_0810|ID:73444667|	157	400	157	400	PF00809.22	Pterin_v1_bind	Domain	1	244	244	201.4	1.8e-59	1	CL0036
GZ065_v1_0811|ID:73444668|	7	114	6	122	PF02152.18	FolB	Domain	2	102	111	71.7	6.9e-20	1	CL0334
GZ065_v1_0812|ID:73444669|	36	204	36	206	PF14518.6	Haem_v1_oxygenas_v1_2	Family	1	176	178	111.7	3.3e-32	1	CL0230
GZ065_v1_0815|ID:73444672|trxA|	5	103	4	104	PF00085.20	Thioredoxin	Domain	2	102	103	108.6	1.4e-31	1	CL0172
GZ065_v1_0816|ID:73444673|	18	170	7	170	PF01612.20	DNA_v1_pol_v1_A_v1_exo1	Domain	19	176	176	119.4	1.4e-34	1	CL0219
GZ065_v1_0819|ID:73444676|era|	9	125	8	125	PF01926.23	MMR_v1_HSR1	Family	2	114	114	74.4	7.3e-21	1	CL0023
GZ065_v1_0819|ID:73444676|era|	209	283	208	284	PF07650.17	KH_v1_2	Domain	2	77	78	56.6	1.7e-15	1	CL0007
GZ065_v1_0820|ID:73444677|	50	262	50	262	PF10108.9	DNA_v1_pol_v1_B_v1_exo2	Family	1	213	213	253	2.2e-75	1	CL0219
GZ065_v1_0821|ID:73444678|	174	311	173	313	PF01764.25	Lipase_v1_3	Family	2	139	142	85	4.2e-24	1	CL0028
GZ065_v1_0822|ID:73444679|	275	615	254	643	PF13609.6	Porin_v1_4	Domain	58	296	312	43	4.9e-11	1	CL0193
GZ065_v1_0823|ID:73444680|	2	161	1	161	PF09931.9	DUF2163	Family	5	163	163	146.1	1e-42	1	No_v1_clan
GZ065_v1_0823|ID:73444680|	199	261	190	262	PF09356.10	Phage_v1_BR0599	Family	10	78	80	72.1	3.6e-20	1	No_v1_clan
GZ065_v1_0828|ID:73444685|	29	90	11	92	PF03796.15	DnaB_v1_C	Domain	6	65	255	52.8	3.4e-14	1	CL0023
GZ065_v1_0833|ID:73444690|secD|	35	56	32	56	PF07549.14	Sec_v1_GG	Motif	4	25	28	21.5	0.00011	1	No_v1_clan
GZ065_v1_0833|ID:73444690|secD|	324	490	316	495	PF02355.16	SecD_v1_SecF	Family	14	183	189	71.6	5.2e-20	1	CL0322
GZ065_v1_0835|ID:73444692|hemC|	3	206	3	208	PF01379.20	Porphobil_v1_deam	Domain	1	202	204	230	1.9e-68	1	CL0177
GZ065_v1_0835|ID:73444692|hemC|	220	288	219	289	PF03900.15	Porphobil_v1_deamC	Domain	2	74	75	38.5	1.1e-09	1	No_v1_clan
GZ065_v1_0836|ID:73444693|murB|	36	159	30	160	PF01565.23	FAD_v1_binding_v1_4	Domain	7	138	139	55	7e-15	1	CL0077
GZ065_v1_0836|ID:73444693|murB|	194	291	193	292	PF02873.16	MurB_v1_C	Domain	2	119	120	87	9.5e-25	1	No_v1_clan
GZ065_v1_0838|ID:73444695|	5	388	3	389	PF00375.18	SDF	Family	8	389	390	302.9	3.3e-90	1	No_v1_clan
GZ065_v1_0839|ID:73444696|pyrE|	38	169	35	179	PF00156.27	Pribosyltran	Domain	4	147	159	46	3.9e-12	1	CL0533
GZ065_v1_0841|ID:73444698|GF1gp|	10	99	9	104	PF01797.16	Y1_v1_Tnp	Family	2	91	121	95.9	1.8e-27	1	CL0481
GZ065_v1_0843|ID:73444700|ligA|	5	298	2	299	PF01653.18	DNA_v1_ligase_v1_aden	Domain	4	317	318	322.9	1.9e-96	1	CL0078
GZ065_v1_0843|ID:73444700|ligA|	303	378	302	380	PF03120.16	DNA_v1_ligase_v1_OB	Domain	2	77	79	111.4	1.4e-32	1	CL0021
GZ065_v1_0844|ID:73444701|ligA|	3	144	1	145	PF01653.18	DNA_v1_ligase_v1_aden	Domain	165	317	318	153.1	9.1e-45	1	CL0078
GZ065_v1_0844|ID:73444701|ligA|	149	224	148	226	PF03120.16	DNA_v1_ligase_v1_OB	Domain	2	77	79	111.3	1.5e-32	1	CL0021
GZ065_v1_0844|ID:73444701|ligA|	339	404	339	405	PF12826.7	HHH_v1_2	Motif	1	63	64	53.2	2.3e-14	1	CL0198
GZ065_v1_0844|ID:73444701|ligA|	424	493	421	496	PF00533.26	BRCT	Family	4	75	79	44.4	1.6e-11	1	CL0459
GZ065_v1_0847|ID:73444704|	2	151	1	152	PF13612.6	DDE_v1_Tnp_v1_1_v1_3	Domain	5	154	155	221.7	4.3e-66	1	CL0219
GZ065_v1_0848|ID:73444705|	75	124	67	124	PF13857.6	Ank_v1_5	Repeat	8	56	56	35.3	9.8e-09	1	CL0465
GZ065_v1_0848|ID:73444705|	586	763	566	779	PF00931.22	NB-ARC	Domain	18	201	252	44.9	7.9e-12	1	CL0023
GZ065_v1_0848|ID:73444705|	1013	1083	1009	1084	PF13424.6	TPR_v1_12	Repeat	6	76	77	50.6	1.7e-13	1	CL0020
GZ065_v1_0848|ID:73444705|	1094	1132	1093	1134	PF13374.6	TPR_v1_10	Repeat	2	40	42	16.6	0.0054	1	CL0020
GZ065_v1_0848|ID:73444705|	1135	1209	1129	1210	PF13424.6	TPR_v1_12	Repeat	2	76	77	47.9	1.2e-12	1	CL0020
GZ065_v1_0848|ID:73444705|	1219	1294	1218	1294	PF13424.6	TPR_v1_12	Repeat	2	77	77	51.1	1.2e-13	1	CL0020
GZ065_v1_0848|ID:73444705|	1303	1377	1302	1378	PF13424.6	TPR_v1_12	Repeat	2	76	77	54	1.5e-14	1	CL0020
GZ065_v1_0849|ID:73444706|	2	151	1	152	PF13612.6	DDE_v1_Tnp_v1_1_v1_3	Domain	5	154	155	221.7	4.3e-66	1	CL0219
GZ065_v1_0851|ID:73444708|	1	38	1	41	PF01381.22	HTH_v1_3	Domain	15	52	55	28	1.6e-06	1	CL0123
GZ065_v1_0853|ID:73444710|pdhC|	4	78	3	79	PF00364.22	Biotin_v1_lipoyl	Domain	2	72	73	57.2	1.1e-15	1	CL0105
GZ065_v1_0853|ID:73444710|pdhC|	141	176	141	176	PF02817.17	E3_v1_binding	Family	1	36	36	49.5	3.9e-13	1	No_v1_clan
GZ065_v1_0853|ID:73444710|pdhC|	190	415	188	415	PF00198.23	2-oxoacid_v1_dh	Domain	3	233	233	289.9	1.2e-86	1	CL0149
GZ065_v1_0855|ID:73444712|	29	287	27	293	PF00664.23	ABC_v1_membrane	Family	3	268	274	33.5	3.3e-08	1	CL0241
GZ065_v1_0855|ID:73444712|	354	502	353	503	PF00005.27	ABC_v1_tran	Domain	2	136	137	86.2	2.8e-24	1	CL0023
GZ065_v1_0856|ID:73444713|	151	230	137	232	PF12796.7	Ank_v1_2	Repeat	15	81	83	46.4	4.4e-12	1	CL0465
GZ065_v1_0856|ID:73444713|	238	294	235	294	PF13637.6	Ank_v1_4	Repeat	5	55	55	25.4	1.5e-05	1	CL0465
GZ065_v1_0856|ID:73444713|	323	404	310	411	PF12796.7	Ank_v1_2	Repeat	12	76	83	45.9	6.2e-12	1	CL0465
GZ065_v1_0856|ID:73444713|	420	497	419	510	PF12796.7	Ank_v1_2	Repeat	2	62	83	35.6	1.1e-08	1	CL0465
GZ065_v1_0856|ID:73444713|	524	586	502	596	PF12796.7	Ank_v1_2	Repeat	24	75	83	36.1	7.4e-09	1	CL0465
GZ065_v1_0857|ID:73444714|tsaD|	24	308	24	308	PF00814.25	Peptidase_v1_M22	Family	1	271	271	298.1	7e-89	1	CL0108
GZ065_v1_0859|ID:73444716|	241	307	239	308	PF00512.25	HisKA	Domain	3	66	67	60.4	1.3e-16	1	CL0025
GZ065_v1_0859|ID:73444716|	355	462	354	466	PF02518.26	HATPase_v1_c	Domain	2	108	112	80.9	9e-23	1	CL0025
GZ065_v1_0860|ID:73444717|argD|	14	384	8	385	PF00202.21	Aminotran_v1_3	Domain	10	405	406	366.5	1.3e-109	1	CL0061
GZ065_v1_0861|ID:73444718|	60	196	49	201	PF00270.29	DEAD	Domain	14	170	176	31.5	1.3e-07	1	CL0023
GZ065_v1_0862|ID:73444719|rimM|	5	82	4	83	PF01782.18	RimM	Domain	2	83	84	68.2	5.5e-19	1	CL0575
GZ065_v1_0862|ID:73444719|rimM|	90	160	90	163	PF05239.16	PRC	Domain	1	74	79	30.2	3.5e-07	1	CL0350
GZ065_v1_0863|ID:73444720|efp|	5	60	4	61	PF08207.12	EFP_v1_N	Domain	2	57	58	73.3	1.2e-20	1	CL0107
GZ065_v1_0863|ID:73444720|efp|	70	122	69	122	PF01132.20	EFP	Domain	2	54	54	52	5.4e-14	1	CL0021
GZ065_v1_0863|ID:73444720|efp|	130	185	130	185	PF09285.11	Elong-fact-P_v1_C	Domain	1	56	56	76.5	9.6e-22	1	CL0021
GZ065_v1_0864|ID:73444721|	14	217	4	220	PF00459.25	Inositol_v1_P	Family	12	236	272	57.4	1.5e-15	1	CL0171
GZ065_v1_0865|ID:73444722|hemA|	51	391	50	391	PF00155.21	Aminotran_v1_1_v1_2	Domain	2	363	363	239.3	6.9e-71	1	CL0061
GZ065_v1_0867|ID:73444724|htpG|	33	159	28	182	PF13589.6	HATPase_v1_c_v1_3	Domain	5	105	137	46.9	2.3e-12	1	CL0025
GZ065_v1_0867|ID:73444724|htpG|	220	630	215	633	PF00183.18	HSP90	Family	77	486	517	380.6	1.3e-113	1	No_v1_clan
GZ065_v1_0868|ID:73444725|	33	255	33	292	PF07693.14	KAP_v1_NTPase	Domain	1	229	326	55.3	6.2e-15	1	CL0023
GZ065_v1_0869|ID:73444726|recR|	39	76	37	76	PF02132.15	RecR	Family	3	40	40	44.9	6.1e-12	1	No_v1_clan
GZ065_v1_0869|ID:73444726|recR|	80	169	78	169	PF13662.6	Toprim_v1_4	Domain	3	89	89	77.3	9.1e-22	1	CL0413
GZ065_v1_0870|ID:73444727|	170	189	168	199	PF00023.30	Ank	Repeat	3	22	32	14.9	0.027	1	CL0465
GZ065_v1_0870|ID:73444727|	225	291	204	296	PF12796.7	Ank_v1_2	Repeat	23	80	83	27.7	3.2e-06	1	CL0465
GZ065_v1_0871|ID:73444728|	85	128	80	128	PF13857.6	Ank_v1_5	Repeat	12	55	56	30.8	2.5e-07	1	CL0465
GZ065_v1_0872|ID:73444729|priA|	6	95	6	97	PF17764.1	PriA_v1_3primeBD	Domain	1	94	96	73.3	1.1e-20	1	No_v1_clan
GZ065_v1_0872|ID:73444729|priA|	135	438	125	445	PF00270.29	DEAD	Domain	7	170	176	51.6	9.2e-14	1	CL0023
GZ065_v1_0872|ID:73444729|priA|	518	543	518	544	PF18319.1	PriA_v1_CRR	Domain	1	26	27	38.8	6.4e-10	1	CL0167
GZ065_v1_0872|ID:73444729|priA|	702	805	702	805	PF18074.1	PriA_v1_C	Domain	1	94	94	60.9	1.5e-16	1	No_v1_clan
GZ065_v1_0874|ID:73444731|	629	699	603	699	PF12796.7	Ank_v1_2	Repeat	20	83	83	50.4	2.4e-13	1	CL0465
GZ065_v1_0874|ID:73444731|	712	774	701	775	PF12796.7	Ank_v1_2	Repeat	26	82	83	56.7	2.6e-15	1	CL0465
GZ065_v1_0874|ID:73444731|	782	874	781	874	PF12796.7	Ank_v1_2	Repeat	3	83	83	62.9	3.2e-17	1	CL0465
GZ065_v1_0874|ID:73444731|	876	938	872	942	PF12796.7	Ank_v1_2	Repeat	25	81	83	46.2	5.1e-12	1	CL0465
GZ065_v1_0876|ID:73444733|thyX|	30	226	30	227	PF02511.15	Thy1	Family	1	187	188	193.8	2.3e-57	1	No_v1_clan
GZ065_v1_0877|ID:73444734|murA|	11	414	8	414	PF00275.20	EPSP_v1_synthase	Family	5	417	417	298.7	5.7e-89	1	CL0290
GZ065_v1_0878|ID:73444735|fabF|	3	258	2	258	PF00109.26	ketoacyl-synt	Domain	2	253	253	208.8	9.6e-62	1	CL0046
GZ065_v1_0878|ID:73444735|fabF|	266	380	266	381	PF02801.22	Ketoacyl-synt_v1_C	Domain	1	117	118	130.7	2.5e-38	1	CL0046
GZ065_v1_0879|ID:73444736|acpP|	15	80	14	80	PF00550.25	PP-binding	Domain	2	67	67	45	1e-11	1	CL0314
GZ065_v1_0880|ID:73444737|ispA|	25	212	23	239	PF00348.17	polyprenyl_v1_synt	Domain	3	201	256	170.1	4.6e-50	1	CL0613
GZ065_v1_0881|ID:73444738|	202	264	201	265	PF00254.28	FKBP_v1_C	Domain	2	69	94	29	1e-06	1	CL0487
GZ065_v1_0882|ID:73444739|hslU|	100	150	100	193	PF00004.29	AAA	Domain	1	53	132	24.6	2.8e-05	1	CL0023
GZ065_v1_0882|ID:73444739|hslU|	245	369	206	369	PF07724.14	AAA_v1_2	Domain	26	171	171	122.3	2.3e-35	1	CL0023
GZ065_v1_0882|ID:73444739|hslU|	375	443	375	458	PF10431.9	ClpB_v1_D2-small	Domain	1	60	81	26.2	6.2e-06	1	CL0671
GZ065_v1_0883|ID:73444740|hslV|	3	173	1	174	PF00227.26	Proteasome	Domain	4	189	190	76.9	1.3e-21	1	CL0052
GZ065_v1_0884|ID:73444741|	10	378	4	379	PF08886.11	GshA	Family	8	401	402	412.3	1.5e-123	1	No_v1_clan
GZ065_v1_0886|ID:73444743|hemH|	2	311	2	312	PF00762.19	Ferrochelatase	Domain	1	316	317	335.9	2.1e-100	1	CL0043
GZ065_v1_0888|ID:73444745|ndk|	4	137	4	138	PF00334.19	NDK	Domain	1	134	135	179.3	3.3e-53	1	No_v1_clan
GZ065_v1_0889|ID:73444746|argD|	13	385	5	386	PF00202.21	Aminotran_v1_3	Domain	11	405	406	374.3	6e-112	1	CL0061
GZ065_v1_0890|ID:73444747|	12	184	10	188	PF01595.20	DUF21	Domain	3	172	176	141.5	2.2e-41	1	No_v1_clan
GZ065_v1_0890|ID:73444747|	270	323	269	324	PF00571.28	CBS	Domain	2	56	57	30.5	3.6e-07	1	No_v1_clan
GZ065_v1_0890|ID:73444747|	340	415	339	417	PF03471.17	CorC_v1_HlyC	Domain	2	79	81	61.9	4.3e-17	1	No_v1_clan
GZ065_v1_0891|ID:73444748|	9	79	8	79	PF10073.9	DUF2312	Family	2	72	72	101.5	1.4e-29	1	No_v1_clan
GZ065_v1_0892|ID:73444749|ubiX|	4	165	3	188	PF02441.19	Flavoprotein	Family	2	125	158	95.8	2.2e-27	1	No_v1_clan
GZ065_v1_0893|ID:73444750|folD|	4	120	4	120	PF00763.23	THF_v1_DHG_v1_CYH	Domain	1	116	116	135.2	1.2e-39	1	CL0603
GZ065_v1_0893|ID:73444750|folD|	123	283	123	286	PF02882.19	THF_v1_DHG_v1_CYH_v1_C	Domain	1	157	160	231.1	3.7e-69	1	CL0063
GZ065_v1_0896|ID:73444753|leuS|	34	165	29	170	PF09334.11	tRNA-synt_v1_1g	Family	6	135	391	70.8	8.9e-20	1	CL0039
GZ065_v1_0896|ID:73444753|leuS|	216	390	215	390	PF13603.6	tRNA-synt_v1_1_v1_2	Domain	2	185	185	189.4	4.3e-56	1	CL0039
GZ065_v1_0896|ID:73444753|leuS|	404	555	399	566	PF00133.22	tRNA-synt_v1_1	Family	417	557	602	45.7	2.8e-12	1	CL0039
GZ065_v1_0896|ID:73444753|leuS|	587	629	573	629	PF00133.22	tRNA-synt_v1_1	Family	561	602	602	33.9	1e-08	1	CL0039
GZ065_v1_0896|ID:73444753|leuS|	671	788	667	793	PF08264.13	Anticodon_v1_1	Domain	6	149	152	57.1	2e-15	1	CL0258
GZ065_v1_0897|ID:73444754|	104	199	103	199	PF01551.22	Peptidase_v1_M23	Family	3	96	96	90.6	5.4e-26	1	CL0105
GZ065_v1_0898|ID:73444755|	8	72	8	76	PF13411.6	MerR_v1_1	Family	1	64	69	78	4.2e-22	1	CL0123
GZ065_v1_0899|ID:73444756|ihfA|	8	97	8	97	PF00216.21	Bac_v1_DNA_v1_binding	Domain	1	90	90	79.1	2.1e-22	1	CL0548
GZ065_v1_0900|ID:73444757|	13	355	10	357	PF07690.16	MFS_v1_1	Family	4	351	353	91.4	5.1e-26	1	CL0015
GZ065_v1_0901|ID:73444758|uvrB|	11	83	8	124	PF04851.15	ResIII	Family	4	82	171	37.4	2.4e-09	1	CL0023
GZ065_v1_0901|ID:73444758|uvrB|	157	247	157	247	PF17757.1	UvrB_v1_inter	Domain	1	91	91	104.4	2.6e-30	1	CL0664
GZ065_v1_0901|ID:73444758|uvrB|	442	542	430	544	PF00271.31	Helicase_v1_C	Family	14	109	111	58.1	9.5e-16	1	CL0023
GZ065_v1_0901|ID:73444758|uvrB|	550	591	550	592	PF12344.8	UvrB	Family	1	42	43	68.4	3.3e-19	1	CL0023
GZ065_v1_0901|ID:73444758|uvrB|	609	632	606	637	PF02151.19	UVR	Family	4	27	36	20.5	0.00028	1	CL0671
GZ065_v1_0902|ID:73444759|petC|	33	247	33	248	PF02167.15	Cytochrom_v1_C1	Family	1	218	219	309.4	1.3e-92	1	CL0318
GZ065_v1_0903|ID:73444760|petB|	34	220	32	220	PF00033.19	Cytochrome_v1_B	Domain	3	189	189	263.8	8.7e-79	1	CL0328
GZ065_v1_0903|ID:73444760|petB|	276	377	276	377	PF00032.17	Cytochrom_v1_B_v1_C	Domain	1	103	103	139.4	4.4e-41	1	No_v1_clan
GZ065_v1_0905|ID:73444762|	47	76	47	76	PF13606.6	Ank_v1_3	Repeat	1	31	31	25.6	9.3e-06	1	CL0465
GZ065_v1_0905|ID:73444762|	156	184	154	185	PF00023.30	Ank	Repeat	4	31	32	18.9	0.0015	1	CL0465
GZ065_v1_0906|ID:73444763|	37	116	17	116	PF12796.7	Ank_v1_2	Repeat	20	83	83	35.1	1.5e-08	1	CL0465
GZ065_v1_0907|ID:73444764|	15	72	15	72	PF14706.6	Tnp_v1_DNA_v1_bind	Domain	1	58	58	83.7	5.9e-24	1	No_v1_clan
GZ065_v1_0907|ID:73444764|	391	486	391	488	PF02281.16	Dimer_v1_Tnp_v1_Tn5	Domain	1	101	103	65.4	3e-18	1	CL0219
GZ065_v1_0908|ID:73444765|	45	85	38	86	PF13857.6	Ank_v1_5	Repeat	15	55	56	30.1	4.4e-07	1	CL0465
GZ065_v1_0909|ID:73444766|	35	66	32	82	PF00226.31	DnaJ	Domain	4	35	63	35.9	6.1e-09	1	CL0392
GZ065_v1_0911|ID:73444768|	7	94	7	94	PF08712.11	Nfu_v1_N	Domain	1	87	87	106.9	4.2e-31	1	No_v1_clan
GZ065_v1_0911|ID:73444768|	125	190	125	191	PF01106.17	NifU	Family	1	66	67	92	1.8e-26	1	CL0232
GZ065_v1_0912|ID:73444769|hisS|	8	308	8	308	PF13393.6	tRNA-synt_v1_His	Domain	1	310	310	129.9	1.2e-37	1	CL0040
GZ065_v1_0912|ID:73444769|hisS|	322	406	321	407	PF03129.20	HGTP_v1_anticodon	Domain	2	90	94	49.5	3.6e-13	1	CL0458
GZ065_v1_0913|ID:73444770|surE|	3	181	3	184	PF01975.17	SurE	Family	1	191	195	177.3	2.8e-52	1	No_v1_clan
GZ065_v1_0915|ID:73444772|	5	394	5	418	PF13520.6	AA_v1_permease_v1_2	Family	1	397	425	167.2	5.3e-49	1	CL0062
GZ065_v1_0916|ID:73444773|	5	393	5	422	PF13520.6	AA_v1_permease_v1_2	Family	1	399	425	172	1.9e-50	1	CL0062
GZ065_v1_0918|ID:73444775|asd|	4	122	4	123	PF01118.24	Semialdhyde_v1_dh	Domain	1	120	121	91.4	5.3e-26	1	CL0063
GZ065_v1_0918|ID:73444775|asd|	146	322	143	322	PF02774.18	Semialdhyde_v1_dhC	Domain	4	184	184	167.1	4.4e-49	1	CL0139
GZ065_v1_0919|ID:73444776|purK|	118	286	116	286	PF02222.22	ATP-grasp	Family	3	171	171	183.4	2.5e-54	1	CL0179
GZ065_v1_0919|ID:73444776|purK|	316	355	312	357	PF17769.1	PurK_v1_C	Domain	5	45	56	38.5	6.7e-10	1	CL0105
GZ065_v1_0920|ID:73444777|apaG|	23	106	22	108	PF04379.14	DUF525	Family	2	85	87	107.1	4.1e-31	1	CL0159
GZ065_v1_0921|ID:73444778|	6	93	4	101	PF01609.21	DDE_v1_Tnp_v1_1	Domain	3	91	214	54.3	1.3e-14	1	CL0219
GZ065_v1_0922|ID:73444779|	27	91	22	95	PF13586.6	DDE_v1_Tnp_v1_1_v1_2	Domain	14	86	90	42	9.3e-11	1	CL0219
GZ065_v1_0926|ID:73444783|	75	163	68	164	PF00581.20	Rhodanese	Domain	8	106	107	40.2	3.9e-10	1	CL0031
GZ065_v1_0927|ID:73444784|	4	60	3	63	PF17773.1	UPF0176_v1_N	Domain	2	58	92	59.1	4.2e-16	1	CL0622
GZ065_v1_0933|ID:73444790|apaG|	7	90	6	92	PF04379.14	DUF525	Family	2	85	87	107.7	2.5e-31	1	CL0159
GZ065_v1_0935|ID:73444792|	7	71	3	75	PF02222.22	ATP-grasp	Family	63	127	171	53.3	2.4e-14	1	CL0179
GZ065_v1_0936|ID:73444793|purK|	118	286	116	286	PF02222.22	ATP-grasp	Family	3	171	171	183.4	2.5e-54	1	CL0179
GZ065_v1_0936|ID:73444793|purK|	316	355	312	357	PF17769.1	PurK_v1_C	Domain	5	45	56	38.5	6.7e-10	1	CL0105
GZ065_v1_0937|ID:73444794|apaG|	23	106	22	108	PF04379.14	DUF525	Family	2	85	87	107.1	4.1e-31	1	CL0159
GZ065_v1_0938|ID:73444795|	64	250	62	259	PF00528.22	BPD_v1_transp_v1_1	Family	3	169	185	32.9	4.9e-08	1	CL0404
GZ065_v1_0938|ID:73444795|	341	526	340	529	PF00528.22	BPD_v1_transp_v1_1	Family	2	175	185	37.2	2.4e-09	1	CL0404
GZ065_v1_0940|ID:73444797|	4	94	3	94	PF17773.1	UPF0176_v1_N	Domain	2	92	92	88.8	2.2e-25	1	CL0622
GZ065_v1_0940|ID:73444797|	119	207	112	208	PF00581.20	Rhodanese	Domain	8	106	107	38.8	1.1e-09	1	CL0031
GZ065_v1_0942|ID:73444799|	10	162	8	166	PF01609.21	DDE_v1_Tnp_v1_1	Domain	3	211	214	70.4	1.7e-19	1	CL0219
GZ065_v1_0944|ID:73444801|	9	81	9	88	PF01812.20	5-FTHF_v1_cyc-lig	Family	1	73	187	23.3	4.9e-05	1	CL0246
GZ065_v1_0944|ID:73444801|	90	166	87	166	PF01812.20	5-FTHF_v1_cyc-lig	Family	108	187	187	70.2	2e-19	1	CL0246
GZ065_v1_0946|ID:73444803|	22	134	3	135	PF13624.6	SurA_v1_N_v1_3	Domain	39	161	162	42.2	6.9e-11	1	CL0262
GZ065_v1_0948|ID:73444805|ppa|	15	167	15	168	PF00719.19	Pyrophosphatase	Domain	1	156	160	174.4	1.5e-51	1	No_v1_clan
GZ065_v1_0950|ID:73444807|mnmA|	41	389	40	389	PF03054.16	tRNA_v1_Me_v1_trans	Family	2	356	356	381.6	2.9e-114	1	CL0039
GZ065_v1_0951|ID:73444808|mreB|	20	345	19	349	PF06723.13	MreB_v1_Mbl	Family	2	323	327	474.5	1.2e-142	1	CL0108
GZ065_v1_0952|ID:73444809|	8	468	6	468	PF02074.15	Peptidase_v1_M32	Family	3	488	488	245.2	1.3e-72	1	CL0126
GZ065_v1_0953|ID:73444810|	45	139	45	141	PF00691.20	OmpA	Family	1	93	95	56.5	2.8e-15	1	No_v1_clan
GZ065_v1_0954|ID:73444811|tilS|	20	200	19	201	PF01171.20	ATP_v1_bind_v1_3	Family	2	181	182	190.7	2e-56	1	CL0039
GZ065_v1_0955|ID:73444812|ftsH|	8	73	8	95	PF06480.15	FtsH_v1_ext	Family	1	78	109	39	8.2e-10	1	No_v1_clan
GZ065_v1_0955|ID:73444812|ftsH|	191	322	190	323	PF00004.29	AAA	Domain	2	131	132	151.8	1.3e-44	1	CL0023
GZ065_v1_0955|ID:73444812|ftsH|	345	388	345	389	PF17862.1	AAA_v1_lid_v1_3	Domain	1	44	45	55	5.2e-15	1	CL0671
GZ065_v1_0955|ID:73444812|ftsH|	404	587	403	587	PF01434.18	Peptidase_v1_M41	Domain	2	191	191	224.3	1.1e-66	1	CL0126
GZ065_v1_0959|ID:73444816|	28	123	27	133	PF13359.6	DDE_v1_Tnp_v1_4	Domain	2	100	158	54.2	1.3e-14	1	CL0219
GZ065_v1_0961|ID:73444818|	9	85	4	90	PF13358.6	DDE_v1_3	Domain	56	135	146	75.8	2.9e-21	1	CL0219
GZ065_v1_0962|ID:73444819|pth|	3	179	3	181	PF01195.19	Pept_v1_tRNA_v1_hydro	Domain	1	169	171	178.8	8.4e-53	1	No_v1_clan
GZ065_v1_0963|ID:73444820|rplY|	9	96	9	96	PF01386.19	Ribosomal_v1_L25p	Domain	1	81	81	83.8	9.2e-24	1	No_v1_clan
GZ065_v1_0963|ID:73444820|rplY|	104	190	104	191	PF14693.6	Ribosomal_v1_TL5_v1_C	Domain	1	85	86	94	5.2e-27	1	No_v1_clan
GZ065_v1_0964|ID:73444821|	10	98	8	99	PF04800.12	ETC_v1_C1_v1_NDUFA4	Family	3	92	96	97.2	5.1e-28	1	No_v1_clan
GZ065_v1_0965|ID:73444822|rsmH|	2	292	1	293	PF01795.19	Methyltransf_v1_5	Family	3	308	309	310.9	1.1e-92	1	CL0063
GZ065_v1_0966|ID:73444823|	12	205	7	214	PF00083.24	Sugar_v1_tr	Family	6	198	452	96.5	1.5e-27	1	CL0015
GZ065_v1_0966|ID:73444823|	209	399	203	404	PF00083.24	Sugar_v1_tr	Family	236	433	452	32.1	5.4e-08	1	CL0015
GZ065_v1_0967|ID:73444824|map|	13	241	12	241	PF00557.24	Peptidase_v1_M24	Domain	2	209	209	176.1	7.3e-52	1	No_v1_clan
GZ065_v1_0968|ID:73444825|ftsA|	91	165	89	165	PF02491.20	SHS2_v1_FTSA	Domain	3	79	79	48.7	7.2e-13	1	CL0319
GZ065_v1_0968|ID:73444825|ftsA|	211	376	211	376	PF14450.6	FtsA	Domain	1	103	103	78.7	3.7e-22	1	CL0108
GZ065_v1_0969|ID:73444826|def|	5	162	3	164	PF01327.21	Pep_v1_deformylase	Domain	3	157	159	171.1	1.3e-50	1	No_v1_clan
GZ065_v1_0970|ID:73444827|	94	245	93	245	PF03167.19	UDG	Domain	2	155	155	134.7	2.6e-39	1	No_v1_clan
GZ065_v1_0972|ID:73444829|coq7|	13	173	12	175	PF03232.13	COQ7	Domain	2	170	172	206.9	1.7e-61	1	CL0044
GZ065_v1_0977|ID:73444834|purF|	80	206	80	208	PF13537.6	GATase_v1_7	Domain	1	121	123	72.4	2.9e-20	1	CL0052
GZ065_v1_0977|ID:73444834|purF|	265	382	260	385	PF00156.27	Pribosyltran	Domain	6	120	159	37.9	1.2e-09	1	CL0533
GZ065_v1_0979|ID:73444836|	5	83	1	83	PF04956.13	TrbC	Family	15	99	99	54.5	1e-14	1	No_v1_clan
GZ065_v1_0980|ID:73444837|	21	265	20	267	PF03631.15	Virul_v1_fac_v1_BrkB	Family	2	255	258	154.8	3.2e-45	1	No_v1_clan
GZ065_v1_0981|ID:73444838|	7	207	7	210	PF00106.25	adh_v1_short	Domain	1	192	195	122.8	1.1e-35	1	CL0063
GZ065_v1_0982|ID:73444839|carB|	128	335	128	336	PF02786.17	CPSase_v1_L_v1_D2	Domain	1	210	211	220.1	2.2e-65	1	CL0179
GZ065_v1_0982|ID:73444839|carB|	425	544	424	544	PF02787.19	CPSase_v1_L_v1_D3	Domain	2	122	122	126	9.7e-37	1	CL0123
GZ065_v1_0982|ID:73444839|carB|	680	882	680	883	PF02786.17	CPSase_v1_L_v1_D2	Domain	1	210	211	104.1	7.2e-30	1	CL0179
GZ065_v1_0982|ID:73444839|carB|	959	1044	958	1044	PF02142.22	MGS	Domain	2	95	95	69.6	1.9e-19	1	No_v1_clan
GZ065_v1_0983|ID:73444840|recA|	14	275	14	275	PF00154.21	RecA	Family	1	263	263	464.7	8.2e-140	1	CL0023
GZ065_v1_0984|ID:73444841|truA|	7	104	5	105	PF01416.20	PseudoU_v1_synth_v1_1	Domain	3	107	108	30.7	3.5e-07	1	CL0649
GZ065_v1_0984|ID:73444841|truA|	144	245	144	245	PF01416.20	PseudoU_v1_synth_v1_1	Domain	1	107	108	95.5	2.5e-27	1	CL0649
GZ065_v1_0985|ID:73444842|	19	137	19	138	PF00712.19	DNA_v1_pol3_v1_beta	Domain	1	120	121	101	4.6e-29	1	CL0060
GZ065_v1_0985|ID:73444842|	150	261	147	261	PF02767.16	DNA_v1_pol3_v1_beta_v1_2	Domain	4	116	116	103.5	7.9e-30	1	CL0060
GZ065_v1_0985|ID:73444842|	264	382	263	382	PF02768.15	DNA_v1_pol3_v1_beta_v1_3	Domain	2	121	121	94.9	3e-27	1	CL0060
GZ065_v1_0987|ID:73444844|rpoH|	18	44	16	46	PF00140.20	Sigma70_v1_r1_v1_2	Family	5	31	34	28.2	1.4e-06	1	No_v1_clan
GZ065_v1_0987|ID:73444844|rpoH|	53	121	53	123	PF04542.14	Sigma70_v1_r2	Domain	1	69	71	57.1	1.1e-15	1	CL0123
GZ065_v1_0987|ID:73444844|rpoH|	233	284	233	284	PF04545.16	Sigma70_v1_r4	Domain	1	50	50	44.5	7.7e-12	1	CL0123
GZ065_v1_0988|ID:73444845|	73	105	64	114	PF01617.17	Surface_v1_Ag_v1_2	Family	68	100	250	31.6	1.1e-07	1	CL0193
GZ065_v1_0988|ID:73444845|	113	227	102	227	PF01617.17	Surface_v1_Ag_v1_2	Family	131	250	250	116.2	1.6e-33	1	CL0193
GZ065_v1_0989|ID:73444846|	7	100	7	101	PF02575.16	YbaB_v1_DNA_v1_bd	Family	1	90	91	79	2.4e-22	1	No_v1_clan
GZ065_v1_0990|ID:73444847|	18	174	17	176	PF13177.6	DNA_v1_pol3_v1_delta2	Domain	2	161	163	122.6	1.3e-35	1	CL0023
GZ065_v1_0990|ID:73444847|	230	366	230	366	PF12169.8	DNA_v1_pol3_v1_gamma3	Family	1	143	143	103.6	8.3e-30	1	CL0604
GZ065_v1_0990|ID:73444847|	388	487	387	487	PF12362.8	DUF3646	Family	3	114	114	40.1	3.8e-10	1	No_v1_clan
GZ065_v1_0991|ID:73444848|fzlA|	3	74	3	83	PF13417.6	GST_v1_N_v1_3	Domain	1	72	75	80.8	7.2e-23	1	CL0172
GZ065_v1_0991|ID:73444848|fzlA|	137	193	115	193	PF00043.25	GST_v1_C	Domain	36	93	93	28.1	1.8e-06	1	CL0497
GZ065_v1_0992|ID:73444849|	30	213	8	214	PF01596.17	Methyltransf_v1_3	Domain	22	211	212	136.7	6.2e-40	1	CL0063
GZ065_v1_0993|ID:73444850|	13	79	1	90	PF10877.8	DUF2671	Family	13	79	86	27.2	2.4e-06	1	No_v1_clan
GZ065_v1_0994|ID:73444851|	45	195	42	222	PF13462.6	Thioredoxin_v1_4	Domain	5	147	166	123	1.3e-35	1	CL0172
GZ065_v1_0995|ID:73444852|	15	140	13	141	PF03364.20	Polyketide_v1_cyc	Family	5	129	130	68.8	4.9e-19	1	CL0209
GZ065_v1_0996|ID:73444853|	43	189	30	190	PF05494.12	MlaC	Family	18	165	166	102.5	2e-29	1	CL0051
GZ065_v1_0997|ID:73444854|	43	260	43	260	PF08245.12	Mur_v1_ligase_v1_M	Domain	1	192	192	51.5	1.2e-13	1	No_v1_clan
GZ065_v1_1001|ID:73444858|tldD|	34	322	32	322	PF01523.16	PmbA_v1_TldD	Family	3	279	279	185.9	1.3e-54	1	No_v1_clan
GZ065_v1_1006|ID:73444863|	32	386	16	388	PF00872.18	Transposase_v1_mut	Family	19	379	381	327	1.4e-97	1	CL0219
GZ065_v1_1007|ID:73444864|	15	58	14	59	PF01479.25	S4	Domain	2	46	48	22.9	5.1e-05	1	CL0492
GZ065_v1_1007|ID:73444864|	90	242	89	242	PF00849.22	PseudoU_v1_synth_v1_2	Family	2	160	160	106.7	1.2e-30	1	CL0649
GZ065_v1_1011|ID:73444868|	15	72	15	72	PF14706.6	Tnp_v1_DNA_v1_bind	Domain	1	58	58	83.7	5.9e-24	1	No_v1_clan
GZ065_v1_1011|ID:73444868|	391	486	391	488	PF02281.16	Dimer_v1_Tnp_v1_Tn5	Domain	1	101	103	65.4	3e-18	1	CL0219
GZ065_v1_1012|ID:73444869|	44	188	35	190	PF13567.6	DUF4131	Domain	10	165	167	44.6	1.2e-11	1	No_v1_clan
GZ065_v1_1012|ID:73444869|	229	453	229	460	PF03772.16	Competence	Family	1	219	271	198.4	1.4e-58	1	No_v1_clan
GZ065_v1_1014|ID:73444871|	5	107	3	113	PF00696.28	AA_v1_kinase	Family	27	135	241	28.3	1.2e-06	1	No_v1_clan
GZ065_v1_1017|ID:73444874|	59	125	59	139	PF02254.18	TrkA_v1_N	Domain	1	67	116	49.8	3.7e-13	1	CL0063
GZ065_v1_1018|ID:73444875|kefB|	2	54	1	55	PF00999.21	Na_v1_H_v1_Exchanger	Family	263	319	381	28.9	4.7e-07	1	CL0064
GZ065_v1_1019|ID:73444876|kefB|	1	106	1	108	PF00999.21	Na_v1_H_v1_Exchanger	Family	150	255	381	56.4	2.1e-15	1	CL0064
GZ065_v1_1020|ID:73444877|	12	124	11	138	PF00999.21	Na_v1_H_v1_Exchanger	Family	3	118	381	60	1.7e-16	1	CL0064
GZ065_v1_1021|ID:73444878|	11	73	8	75	PF00578.21	AhpC-TSA	Domain	68	122	124	28.8	9e-07	1	CL0172
GZ065_v1_1023|ID:73444880|	1	94	1	95	PF02223.17	Thymidylate_v1_kin	Domain	29	122	185	89.6	2e-25	1	CL0023
GZ065_v1_1027|ID:73444884|	44	188	34	190	PF13567.6	DUF4131	Domain	10	165	167	46.6	2.7e-12	1	No_v1_clan
GZ065_v1_1028|ID:73444885|	44	188	34	190	PF13567.6	DUF4131	Domain	10	165	167	46.6	2.7e-12	1	No_v1_clan
GZ065_v1_1031|ID:73444888|tmk|	5	178	5	191	PF02223.17	Thymidylate_v1_kin	Domain	1	174	185	169.9	4.6e-50	1	CL0023
GZ065_v1_1032|ID:73444889|	15	148	12	151	PF00578.21	AhpC-TSA	Domain	5	121	124	55.4	5.3e-15	1	CL0172
GZ065_v1_1033|ID:73444890|	12	376	11	378	PF00999.21	Na_v1_H_v1_Exchanger	Family	3	379	381	210.7	2.7e-62	1	CL0064
GZ065_v1_1033|ID:73444890|	410	523	410	525	PF02254.18	TrkA_v1_N	Domain	1	114	116	70.1	1.9e-19	1	CL0063
GZ065_v1_1034|ID:73444891|	3	230	3	231	PF00696.28	AA_v1_kinase	Family	1	240	241	147.5	4.9e-43	1	No_v1_clan
GZ065_v1_1034|ID:73444891|	317	379	316	380	PF13840.6	ACT_v1_7	Domain	2	64	65	33.6	2.5e-08	1	CL0070
GZ065_v1_1035|ID:73444892|recF|	6	346	6	355	PF02463.19	SMC_v1_N	Domain	1	204	220	61.6	6.9e-17	1	CL0023
GZ065_v1_1036|ID:73444893|bcp|	5	134	5	135	PF00578.21	AhpC-TSA	Domain	1	123	124	126	7.7e-37	1	CL0172
GZ065_v1_1037|ID:73444894|gshB|	1	111	1	111	PF02951.14	GSH-S_v1_N	Domain	1	119	119	111.7	2.1e-32	1	CL0483
GZ065_v1_1037|ID:73444894|gshB|	115	285	115	287	PF02955.16	GSH-S_v1_ATP	Domain	1	173	175	192.4	4e-57	1	CL0179
GZ065_v1_1038|ID:73444895|murG|	3	127	3	129	PF03033.20	Glyco_v1_transf_v1_28	Family	1	137	139	82	4e-23	1	CL0113
GZ065_v1_1038|ID:73444895|murG|	165	327	164	334	PF04101.16	Glyco_v1_tran_v1_28_v1_C	Domain	2	163	167	121.5	3.3e-35	1	CL0113
GZ065_v1_1040|ID:73444897|lpd|	4	322	4	322	PF07992.14	Pyr_v1_redox_v1_2	Domain	1	294	294	231.1	1.6e-68	1	CL0063
GZ065_v1_1040|ID:73444897|lpd|	342	450	342	451	PF02852.22	Pyr_v1_redox_v1_dim	Domain	1	109	110	114.4	2.9e-33	1	CL0608
GZ065_v1_1042|ID:73444899|	9	146	5	149	PF02600.16	DsbB	Family	6	144	147	92.7	2.8e-26	1	No_v1_clan
GZ065_v1_1045|ID:73444902|der|	3	117	3	117	PF01926.23	MMR_v1_HSR1	Family	1	114	114	85	3.6e-24	1	CL0023
GZ065_v1_1045|ID:73444902|der|	177	295	177	295	PF01926.23	MMR_v1_HSR1	Family	1	114	114	81.7	4e-23	1	CL0023
GZ065_v1_1045|ID:73444902|der|	353	433	353	433	PF14714.6	KH_v1_dom-like	Domain	1	80	80	92.6	1.3e-26	1	No_v1_clan
GZ065_v1_1047|ID:73444904|pccB|	28	506	28	506	PF01039.22	Carboxyl_v1_trans	Family	1	494	494	638.5	6.8e-192	1	CL0127
GZ065_v1_1052|ID:73444909|mutM|	1	115	1	116	PF01149.24	Fapy_v1_DNA_v1_glyco	Domain	1	115	116	107.3	6.9e-31	1	No_v1_clan
GZ065_v1_1052|ID:73444909|mutM|	131	221	131	223	PF06831.14	H2TH	Domain	1	91	93	90.6	4.8e-26	1	CL0303
GZ065_v1_1052|ID:73444909|mutM|	244	270	243	271	PF06827.14	zf-FPG_v1_IleRS	Domain	2	28	30	34.1	1.8e-08	1	CL0167
GZ065_v1_1053|ID:73444910|pdxH|	26	101	13	103	PF01243.20	Putative_v1_PNPOx	Domain	10	86	88	81	5.2e-23	1	CL0336
GZ065_v1_1053|ID:73444910|pdxH|	156	197	156	197	PF10590.9	PNP_v1_phzG_v1_C	Domain	1	43	43	51.9	5.6e-14	1	No_v1_clan
GZ065_v1_1054|ID:73444911|	6	38	3	46	PF13637.6	Ank_v1_4	Repeat	8	41	55	30.7	3.3e-07	1	CL0465
GZ065_v1_1055|ID:73444912|	15	72	15	72	PF14706.6	Tnp_v1_DNA_v1_bind	Domain	1	58	58	83.7	5.9e-24	1	No_v1_clan
GZ065_v1_1055|ID:73444912|	391	486	391	488	PF02281.16	Dimer_v1_Tnp_v1_Tn5	Domain	1	101	103	65.4	3e-18	1	CL0219
GZ065_v1_1056|ID:73444913|	1	73	1	87	PF12796.7	Ank_v1_2	Repeat	1	63	83	54.3	1.5e-14	1	CL0465
GZ065_v1_1057|ID:73444914|	15	36	15	38	PF00023.30	Ank	Repeat	1	22	32	22.8	8.6e-05	1	CL0465
GZ065_v1_1058|ID:73444915|	46	93	46	95	PF13637.6	Ank_v1_4	Repeat	3	51	55	47.6	1.7e-12	1	CL0465
GZ065_v1_1059|ID:73444916|purQ|	2	264	1	264	PF13507.6	GATase_v1_5	Domain	3	260	260	241.2	9.7e-72	1	CL0014
GZ065_v1_1060|ID:73444917|	18	152	17	157	PF11812.8	DUF3333	Family	2	146	152	42	1.1e-10	1	No_v1_clan
GZ065_v1_1060|ID:73444917|	211	410	210	413	PF00528.22	BPD_v1_transp_v1_1	Family	2	182	185	57.9	1e-15	1	CL0404
GZ065_v1_1061|ID:73444918|rplS|	4	116	3	116	PF01245.20	Ribosomal_v1_L19	Family	2	111	111	127.8	1.7e-37	1	CL0107
GZ065_v1_1062|ID:73444919|	1	41	1	44	PF01746.21	tRNA_v1_m1G_v1_MT	Family	149	189	195	43.6	2.5e-11	1	CL0098
GZ065_v1_1063|ID:73444920|	18	150	17	152	PF11812.8	DUF3333	Family	2	144	152	43.8	3e-11	1	No_v1_clan
GZ065_v1_1065|ID:73444922|	10	69	4	71	PF00528.22	BPD_v1_transp_v1_1	Family	55	114	185	29.5	5.4e-07	1	CL0404
GZ065_v1_1067|ID:73444924|	10	204	1	230	PF13507.6	GATase_v1_5	Domain	25	230	260	211.1	1.5e-62	1	CL0014
GZ065_v1_1069|ID:73444926|	46	93	46	95	PF13637.6	Ank_v1_4	Repeat	3	51	55	47.6	1.7e-12	1	CL0465
GZ065_v1_1070|ID:73444927|	15	36	15	38	PF00023.30	Ank	Repeat	1	22	32	22.8	8.6e-05	1	CL0465
GZ065_v1_1071|ID:73444928|	1	73	1	87	PF12796.7	Ank_v1_2	Repeat	1	63	83	54.3	1.5e-14	1	CL0465
GZ065_v1_1072|ID:73444929|	15	72	15	72	PF14706.6	Tnp_v1_DNA_v1_bind	Domain	1	58	58	84.9	2.5e-24	1	No_v1_clan
GZ065_v1_1074|ID:73444931|	27	122	27	124	PF02281.16	Dimer_v1_Tnp_v1_Tn5	Domain	1	101	103	69.7	1.4e-19	1	CL0219
GZ065_v1_1075|ID:73444932|	6	38	3	46	PF13637.6	Ank_v1_4	Repeat	8	41	55	30.7	3.3e-07	1	CL0465
GZ065_v1_1077|ID:73444934|rplS|	4	116	3	116	PF01245.20	Ribosomal_v1_L19	Family	2	111	111	127.8	1.7e-37	1	CL0107
GZ065_v1_1078|ID:73444935|trmD|	25	224	24	224	PF01746.21	tRNA_v1_m1G_v1_MT	Family	2	195	195	194.4	1.5e-57	1	CL0098
GZ065_v1_1079|ID:73444936|purC|	7	234	6	235	PF01259.18	SAICAR_v1_synt	Family	2	251	252	215	1.3e-63	1	No_v1_clan
GZ065_v1_1080|ID:73444937|purM|	59	162	41	162	PF00586.24	AIRS	Domain	6	94	94	59.7	3.2e-16	1	No_v1_clan
GZ065_v1_1080|ID:73444937|purM|	175	333	175	337	PF02769.22	AIRS_v1_C	Domain	1	147	156	97.8	6.6e-28	1	No_v1_clan
GZ065_v1_1083|ID:73444940|	89	137	84	139	PF00571.28	CBS	Domain	7	55	57	18.7	0.0018	1	No_v1_clan
GZ065_v1_1083|ID:73444940|	155	233	154	235	PF03471.17	CorC_v1_HlyC	Domain	2	79	81	56.9	1.6e-15	1	No_v1_clan
GZ065_v1_1084|ID:73444941|hemE|	7	338	3	338	PF01208.17	URO-D	Domain	5	346	346	339.9	1.6e-101	1	CL0160
GZ065_v1_1085|ID:73444942|aatA|	32	389	31	389	PF00155.21	Aminotran_v1_1_v1_2	Domain	2	363	363	245.8	7.3e-73	1	CL0061
GZ065_v1_1086|ID:73444943|sugE|	1	93	1	93	PF00893.19	Multi_v1_Drug_v1_Res	Family	1	93	93	102.6	1.3e-29	1	CL0184
GZ065_v1_1088|ID:73444945|	11	336	1	341	PF07690.16	MFS_v1_1	Family	9	347	353	108.2	4e-31	1	CL0015
GZ065_v1_1089|ID:73444946|glyA|	16	392	15	392	PF00464.19	SHMT	Domain	2	399	399	564.2	1.1e-169	1	CL0061
GZ065_v1_1090|ID:73444947|pgk|	8	385	7	386	PF00162.19	PGK	Domain	2	377	378	458.4	1.8e-137	1	No_v1_clan
GZ065_v1_1091|ID:73444948|	137	262	134	263	PF14436.6	EndoU_v1_bacteria	Family	4	124	125	40.2	3.8e-10	1	No_v1_clan
GZ065_v1_1092|ID:73444949|	63	203	61	204	PF01510.25	Amidase_v1_2	Domain	3	125	126	88.3	5.5e-25	1	No_v1_clan
GZ065_v1_1093|ID:73444950|rpe|	4	207	4	207	PF00834.19	Ribul_v1_P_v1_3_v1_epim	Domain	1	198	198	248.7	3e-74	1	CL0036
GZ065_v1_1094|ID:73444951|pnp|	12	143	12	143	PF01138.21	RNase_v1_PH	Domain	1	132	132	72.5	4.5e-20	1	CL0329
GZ065_v1_1094|ID:73444951|pnp|	149	210	147	211	PF03725.15	RNase_v1_PH_v1_C	Domain	4	66	67	33.9	2.4e-08	1	No_v1_clan
GZ065_v1_1094|ID:73444951|pnp|	249	316	217	316	PF03726.14	PNPase	Domain	11	83	83	36.6	4.8e-09	1	No_v1_clan
GZ065_v1_1094|ID:73444951|pnp|	319	452	319	452	PF01138.21	RNase_v1_PH	Domain	1	132	132	74.4	1.2e-20	1	CL0329
GZ065_v1_1094|ID:73444951|pnp|	455	523	455	525	PF03725.15	RNase_v1_PH_v1_C	Domain	1	65	67	22.3	9.8e-05	1	No_v1_clan
GZ065_v1_1094|ID:73444951|pnp|	553	608	551	610	PF00013.29	KH_v1_1	Domain	3	64	66	28.3	1.1e-06	1	CL0007
GZ065_v1_1094|ID:73444951|pnp|	615	679	614	686	PF00575.23	S1	Domain	2	67	75	36.2	5.5e-09	1	CL0021
GZ065_v1_1095|ID:73444952|rpsO|	8	89	7	89	PF00312.22	Ribosomal_v1_S15	Domain	1	81	81	105.3	1.4e-30	1	CL0600
GZ065_v1_1096|ID:73444953|truB|	24	173	24	173	PF01509.18	TruB_v1_N	Family	1	149	149	168.9	9e-50	1	CL0649
GZ065_v1_1096|ID:73444953|truB|	174	215	174	270	PF16198.5	TruB_v1_C_v1_2	Family	1	42	64	35	1.2e-08	1	CL0649
GZ065_v1_1098|ID:73444955|	3	99	1	100	PF00383.23	dCMP_v1_cyt_v1_deam_v1_1	Family	4	100	101	73.6	9.6e-21	1	CL0109
GZ065_v1_1098|ID:73444955|	147	382	147	383	PF01872.17	RibD_v1_C	Family	1	199	200	131.6	3.2e-38	1	CL0387
GZ065_v1_1099|ID:73444956|	67	207	67	209	PF01966.22	HD	Family	1	120	122	68.2	7.2e-19	1	CL0237
GZ065_v1_1099|ID:73444956|	295	382	295	382	PF13286.6	HD_v1_assoc	Domain	1	92	92	87.9	4.8e-25	1	No_v1_clan
GZ065_v1_1100|ID:73444957|	88	144	70	144	PF01521.20	Fe-S_v1_biosyn	Family	56	111	111	27.7	2.5e-06	1	No_v1_clan
GZ065_v1_1101|ID:73444958|lolD|	23	171	23	172	PF00005.27	ABC_v1_tran	Domain	1	136	137	105.9	2.2e-30	1	CL0023
GZ065_v1_1103|ID:73444960|	41	132	9	211	PF02129.18	Peptidase_v1_S15	Family	52	133	269	32.6	5.9e-08	1	CL0028
GZ065_v1_1104|ID:73444961|	17	368	17	369	PF00266.19	Aminotran_v1_5	Domain	1	370	371	209.4	7.8e-62	1	CL0061
GZ065_v1_1105|ID:73444962|	22	233	22	233	PF01027.20	Bax1-I	Family	1	207	207	197.6	2.1e-58	1	CL0453
GZ065_v1_1106|ID:73444963|ctaG|	31	176	31	176	PF04442.14	CtaG_v1_Cox11	Family	1	151	151	187.5	1.3e-55	1	No_v1_clan
GZ065_v1_1109|ID:73444966|qorA|	29	108	28	141	PF08240.12	ADH_v1_N	Domain	2	81	109	41.9	7.2e-11	1	CL0296
GZ065_v1_1109|ID:73444966|qorA|	153	271	153	280	PF00107.26	ADH_v1_zinc_v1_N	Family	1	120	130	61.3	8.9e-17	1	CL0063
GZ065_v1_1111|ID:73444968|dapA|	6	239	3	252	PF00701.22	DHDPS	Domain	36	275	289	154.2	3e-45	1	CL0036
GZ065_v1_1112|ID:73444969|ssb|	6	108	6	111	PF00436.25	SSB	Domain	1	101	104	122.2	8.1e-36	1	CL0021
GZ065_v1_1116|ID:73444973|ispH|	3	282	3	283	PF02401.18	LYTB	Family	1	263	264	305.9	2e-91	1	No_v1_clan
GZ065_v1_1118|ID:73444975|	35	158	27	169	PF01965.24	DJ-1_v1_PfpI	Domain	9	105	165	36.5	4e-09	1	CL0014
GZ065_v1_1123|ID:73444980|petA|	28	62	24	62	PF10399.9	UCR_v1_Fe-S_v1_N	Motif	7	41	41	50.8	7.3e-14	1	CL0300
GZ065_v1_1123|ID:73444980|petA|	76	182	70	185	PF00355.26	Rieske	Domain	9	87	89	50.3	1.7e-13	1	CL0516
GZ065_v1_1124|ID:73444981|gyrA|	29	488	29	495	PF00521.20	DNA_v1_topoisoIV	Family	1	419	426	498	2.2e-149	1	No_v1_clan
GZ065_v1_1124|ID:73444981|gyrA|	526	571	526	573	PF03989.13	DNA_v1_gyraseA_v1_C	Repeat	1	46	48	44.6	7.3e-12	1	No_v1_clan
GZ065_v1_1124|ID:73444981|gyrA|	577	625	576	626	PF03989.13	DNA_v1_gyraseA_v1_C	Repeat	2	47	48	25.3	7.7e-06	1	No_v1_clan
GZ065_v1_1124|ID:73444981|gyrA|	633	678	633	678	PF03989.13	DNA_v1_gyraseA_v1_C	Repeat	1	48	48	26.1	4.3e-06	1	No_v1_clan
GZ065_v1_1124|ID:73444981|gyrA|	681	728	681	729	PF03989.13	DNA_v1_gyraseA_v1_C	Repeat	1	47	48	34.8	8.1e-09	1	No_v1_clan
GZ065_v1_1124|ID:73444981|gyrA|	785	831	784	832	PF03989.13	DNA_v1_gyraseA_v1_C	Repeat	2	47	48	40.6	1.2e-10	1	No_v1_clan
GZ065_v1_1124|ID:73444981|gyrA|	835	880	835	882	PF03989.13	DNA_v1_gyraseA_v1_C	Repeat	1	46	48	48.3	4.9e-13	1	No_v1_clan
GZ065_v1_1125|ID:73444982|	105	164	104	166	PF14559.6	TPR_v1_19	Domain	2	61	68	29.3	9.2e-07	1	CL0020
GZ065_v1_1125|ID:73444982|	200	228	195	228	PF07719.17	TPR_v1_2	Repeat	6	34	34	28.3	1.1e-06	1	CL0020
GZ065_v1_1125|ID:73444982|	233	261	231	261	PF13181.6	TPR_v1_8	Repeat	5	33	34	14.8	0.025	1	CL0020
GZ065_v1_1126|ID:73444983|	10	109	10	109	PF06935.11	DUF1284	Family	1	102	102	92.6	1.7e-26	1	No_v1_clan
GZ065_v1_1127|ID:73444984|	33	174	32	175	PF02632.14	BioY	Family	2	134	135	118.7	1.8e-34	1	CL0315
GZ065_v1_1128|ID:73444985|	11	158	11	158	PF00881.24	Nitroreductase	Domain	1	170	170	72.6	3.9e-20	1	CL0529
GZ065_v1_1129|ID:73444986|	15	309	5	315	PF00150.18	Cellulase	Domain	18	273	281	84.5	8e-24	1	CL0058
GZ065_v1_1130|ID:73444987|dapF|	11	121	11	124	PF01678.19	DAP_v1_epimerase	Domain	1	118	121	54.6	1.1e-14	1	CL0288
GZ065_v1_1130|ID:73444987|dapF|	151	258	150	263	PF01678.19	DAP_v1_epimerase	Domain	2	115	121	84.2	7.5e-24	1	CL0288
GZ065_v1_1131|ID:73444988|sucD|	6	99	6	99	PF02629.19	CoA_v1_binding	Domain	1	96	96	106.3	9.5e-31	1	CL0063
GZ065_v1_1131|ID:73444988|sucD|	151	271	151	273	PF00549.19	Ligase_v1_CoA	Domain	1	151	153	64.8	7.7e-18	1	CL0506
GZ065_v1_1132|ID:73444989|sucC|	2	203	2	203	PF08442.10	ATP-grasp_v1_2	Domain	1	202	202	257.8	5.7e-77	1	CL0179
GZ065_v1_1132|ID:73444989|sucC|	262	381	262	382	PF00549.19	Ligase_v1_CoA	Domain	1	152	153	93.3	1.3e-26	1	CL0506
GZ065_v1_1133|ID:73444990|rpsU|	4	55	3	55	PF01165.20	Ribosomal_v1_S21	Family	2	55	55	37.2	1.8e-09	1	No_v1_clan
GZ065_v1_1134|ID:73444991|	20	226	18	229	PF04452.14	Methyltrans_v1_RNA	Family	3	223	226	184.6	1.6e-54	1	CL0098
GZ065_v1_1137|ID:73444994|hemF|	11	273	7	274	PF01218.18	Coprogen_v1_oxidas	Family	5	270	296	307.4	6.7e-92	1	No_v1_clan
GZ065_v1_1138|ID:73444995|	440	502	438	504	PF00512.25	HisKA	Domain	3	65	67	30.1	3.8e-07	1	CL0025
GZ065_v1_1138|ID:73444995|	546	672	545	674	PF02518.26	HATPase_v1_c	Domain	2	109	112	62	6.8e-17	1	CL0025
GZ065_v1_1138|ID:73444995|	701	813	701	814	PF00072.24	Response_v1_reg	Domain	1	111	112	66.9	1.6e-18	1	CL0304
GZ065_v1_1139|ID:73444996|parA|	3	181	2	183	PF13614.6	AAA_v1_31	Domain	2	175	177	208.5	6.7e-62	1	CL0023
GZ065_v1_1140|ID:73444997|parB|	28	118	27	118	PF02195.18	ParBc	Family	2	90	90	94.1	4.7e-27	1	CL0248
GZ065_v1_1140|ID:73444997|parB|	170	216	168	216	PF17762.1	HTH_v1_ParB	Domain	3	52	52	56.3	2.1e-15	1	CL0123
GZ065_v1_1141|ID:73444998|ispDF|	14	233	14	235	PF01128.19	IspD	Family	1	219	221	181.1	2.5e-53	1	CL0110
GZ065_v1_1141|ID:73444998|ispDF|	238	396	238	397	PF02542.16	YgbB	Family	1	154	155	190.2	2.7e-56	1	No_v1_clan
GZ065_v1_1145|ID:73445002|	8	343	5	345	PF01594.16	AI-2E_v1_transport	Family	4	325	327	157.2	5.4e-46	1	No_v1_clan
GZ065_v1_1146|ID:73445003|	67	188	54	192	PF00308.18	Bac_v1_DnaA	Domain	87	212	219	42.9	4.8e-11	1	CL0023
GZ065_v1_1148|ID:73445005|	17	95	15	98	PF02899.17	Phage_v1_int_v1_SAM_v1_1	Domain	3	81	84	46.1	4.5e-12	1	CL0469
GZ065_v1_1148|ID:73445005|	124	308	123	310	PF00589.22	Phage_v1_integrase	Family	2	170	172	133.2	7.8e-39	1	CL0382
GZ065_v1_1149|ID:73445006|	57	180	55	181	PF01553.21	Acyltransferase	Family	3	134	135	71.2	6.3e-20	1	CL0228
GZ065_v1_1150|ID:73445007|rpsT|	2	84	2	84	PF01649.18	Ribosomal_v1_S20p	Family	1	82	82	83.3	1.4e-23	1	No_v1_clan
GZ065_v1_1151|ID:73445008|gltA|	47	407	46	407	PF00285.21	Citrate_v1_synt	Domain	2	361	361	418.2	2.8e-125	1	No_v1_clan
GZ065_v1_1156|ID:73445013|	2	151	1	152	PF13612.6	DDE_v1_Tnp_v1_1_v1_3	Domain	5	154	155	221.7	4.3e-66	1	CL0219
GZ065_v1_1157|ID:73445014|	30	253	30	253	PF03524.15	CagX	Family	1	211	211	196.2	5.2e-58	1	CL0159
GZ065_v1_1158|ID:73445015|	52	101	51	104	PF13613.6	HTH_v1_Tnp_v1_4	Domain	2	50	53	48.8	4.3e-13	1	CL0123
GZ065_v1_1158|ID:73445015|	121	272	120	272	PF13359.6	DDE_v1_Tnp_v1_4	Domain	2	158	158	99.8	1.2e-28	1	CL0219
GZ065_v1_1159|ID:73445016|	13	62	10	62	PF13637.6	Ank_v1_4	Repeat	5	55	55	42.1	8.6e-11	1	CL0465
GZ065_v1_1160|ID:73445017|	2	67	1	68	PF12796.7	Ank_v1_2	Repeat	27	82	83	33.1	6.1e-08	1	CL0465
GZ065_v1_1163|ID:73445020|	40	117	39	117	PF02470.20	MlaD	Family	2	81	81	55.6	4.7e-15	1	No_v1_clan
GZ065_v1_1164|ID:73445021|	17	99	17	99	PF05071.16	NDUFA12	Family	1	96	96	66.5	2.9e-18	1	No_v1_clan
GZ065_v1_1165|ID:73445022|	128	419	127	420	PF00361.20	Proton_v1_antipo_v1_M	Family	2	292	293	210.5	2.9e-62	1	CL0425
GZ065_v1_1166|ID:73445023|	9	352	3	358	PF01098.19	FTSW_v1_RODA_v1_SPOVE	Family	10	353	359	289.9	2.6e-86	1	CL0142
GZ065_v1_1167|ID:73445024|iscS|	15	375	15	377	PF00266.19	Aminotran_v1_5	Domain	1	368	371	281.4	1e-83	1	CL0061
GZ065_v1_1168|ID:73445025|	3	75	1	76	PF12796.7	Ank_v1_2	Repeat	18	82	83	50.7	2.1e-13	1	CL0465
GZ065_v1_1169|ID:73445026|	9	153	9	154	PF01548.17	DEDD_v1_Tnp_v1_IS110	Family	1	148	155	70.2	1.8e-19	1	No_v1_clan
GZ065_v1_1169|ID:73445026|	196	278	195	279	PF02371.16	Transposase_v1_20	Family	2	86	87	55.2	6.4e-15	1	CL0198
GZ065_v1_1170|ID:73445027|	71	119	67	119	PF13637.6	Ank_v1_4	Repeat	7	55	55	24.4	3.3e-05	1	CL0465
GZ065_v1_1171|ID:73445028|	324	457	323	458	PF17289.2	Terminase_v1_6C	Domain	2	148	155	45.3	9.1e-12	1	CL0219
GZ065_v1_1173|ID:73445030|	4	292	3	304	PF07992.14	Pyr_v1_redox_v1_2	Domain	2	281	294	90.7	9.5e-26	1	CL0063
GZ065_v1_1175|ID:73445032|mnmE|	7	120	7	120	PF10396.9	TrmE_v1_N	Family	1	115	115	122.9	7.8e-36	1	CL0289
GZ065_v1_1175|ID:73445032|mnmE|	123	439	123	439	PF12631.7	MnmE_v1_helical	Family	1	206	206	177.7	3.2e-52	1	No_v1_clan
GZ065_v1_1175|ID:73445032|mnmE|	220	307	219	339	PF01926.23	MMR_v1_HSR1	Family	2	86	114	66.9	1.5e-18	1	CL0023
GZ065_v1_1176|ID:73445033|nuoI|	69	123	69	123	PF12838.7	Fer4_v1_7	Domain	1	52	52	50.5	2.3e-13	1	CL0344
GZ065_v1_1177|ID:73445034|thrS|	167	216	167	216	PF07973.14	tRNA_v1_SAD	Domain	1	44	44	58.9	3.9e-16	1	CL0094
GZ065_v1_1177|ID:73445034|thrS|	317	527	315	527	PF00587.25	tRNA-synt_v1_2b	Domain	3	179	179	138.1	3e-40	1	CL0040
GZ065_v1_1177|ID:73445034|thrS|	539	627	539	629	PF03129.20	HGTP_v1_anticodon	Domain	1	92	94	56.8	1.8e-15	1	CL0458
GZ065_v1_1178|ID:73445035|infC|	11	80	11	80	PF05198.16	IF3_v1_N	Domain	1	70	70	97.6	3.8e-28	1	No_v1_clan
GZ065_v1_1178|ID:73445035|infC|	88	172	87	172	PF00707.22	IF3_v1_C	Domain	2	86	86	101.6	1.6e-29	1	No_v1_clan
GZ065_v1_1179|ID:73445036|nuoF|	47	217	47	218	PF01512.17	Complex1_v1_51K	Family	1	151	152	163.6	2.8e-48	1	CL0105
GZ065_v1_1179|ID:73445036|nuoF|	240	290	240	292	PF10531.9	SLBB	Domain	1	56	58	37.1	2.2e-09	1	CL0072
GZ065_v1_1179|ID:73445036|nuoF|	332	413	330	414	PF10589.9	NADH_v1_4Fe-4S	Domain	3	84	85	98.9	1.3e-28	1	No_v1_clan
GZ065_v1_1180|ID:73445037|	203	293	201	296	PF03448.17	MgtE_v1_N	Domain	3	93	102	26.9	5.5e-06	1	CL0436
GZ065_v1_1183|ID:73445040|ccmE|	4	127	3	127	PF03100.15	CcmE	Family	2	128	128	127.5	2.8e-37	1	CL0021
GZ065_v1_1184|ID:73445041|birA|	14	133	11	135	PF03099.19	BPL_v1_LplA_v1_LipB	Domain	5	131	131	60	2.1e-16	1	CL0040
GZ065_v1_1184|ID:73445041|birA|	192	235	190	236	PF02237.17	BPL_v1_C	Domain	3	46	48	26.3	5.1e-06	1	CL0206
GZ065_v1_1185|ID:73445042|nuoN|	114	405	114	405	PF00361.20	Proton_v1_antipo_v1_M	Family	1	293	293	249.5	3.8e-74	1	CL0425
GZ065_v1_1187|ID:73445044|nuoM|	123	410	122	412	PF00361.20	Proton_v1_antipo_v1_M	Family	2	291	293	252.4	5e-75	1	CL0425
GZ065_v1_1188|ID:73445045|nuoL|	58	111	54	111	PF00662.20	Proton_v1_antipo_v1_N	Family	5	58	58	75.1	3.2e-21	1	No_v1_clan
GZ065_v1_1188|ID:73445045|nuoL|	123	420	123	420	PF00361.20	Proton_v1_antipo_v1_M	Family	1	293	293	304.6	6.2e-91	1	CL0425
GZ065_v1_1189|ID:73445046|nuoK|	8	97	7	101	PF00420.24	Oxidored_v1_q2	Family	2	103	105	79	1.8e-22	1	No_v1_clan
GZ065_v1_1190|ID:73445047|nuoJ|	15	157	15	157	PF00499.20	Oxidored_v1_q3	Family	1	144	144	129.3	8.7e-38	1	No_v1_clan
GZ065_v1_1193|ID:73445050|uvrD|	8	270	8	270	PF00580.21	UvrD-helicase	Domain	1	315	315	242.2	9e-72	1	CL0023
GZ065_v1_1193|ID:73445050|uvrD|	276	602	275	604	PF13361.6	UvrD_v1_C	Domain	2	347	349	216.4	6.9e-64	1	CL0023
GZ065_v1_1194|ID:73445051|	22	131	20	149	PF12146.8	Hydrolase_v1_4	Family	3	115	239	37.3	1.7e-09	1	CL0028
GZ065_v1_1195|ID:73445052|cycM|	68	165	67	166	PF00034.21	Cytochrom_v1_C	Domain	2	91	92	38.6	1.8e-09	1	CL0318
GZ065_v1_1197|ID:73445054|ruvA|	1	63	1	63	PF01330.21	RuvA_v1_N	Domain	1	60	60	44.7	1e-11	1	CL0021
GZ065_v1_1197|ID:73445054|ruvA|	74	128	73	130	PF14520.6	HHH_v1_5	Domain	2	55	57	32	1.4e-07	1	CL0198
GZ065_v1_1197|ID:73445054|ruvA|	145	190	144	190	PF07499.13	RuvA_v1_C	Domain	2	46	47	41.6	1.2e-10	1	CL0214
GZ065_v1_1198|ID:73445055|ruvB|	19	177	19	177	PF05496.12	RuvB_v1_N	Domain	1	159	159	257.5	3.7e-77	1	CL0023
GZ065_v1_1198|ID:73445055|ruvB|	180	253	180	253	PF17864.1	AAA_v1_lid_v1_4	Domain	1	74	74	97.4	2.9e-28	1	CL0671
GZ065_v1_1198|ID:73445055|ruvB|	254	322	254	323	PF05491.13	RuvB_v1_C	Domain	1	71	72	78.7	2.2e-22	1	CL0123
GZ065_v1_1203|ID:73445060|	1	54	1	54	PF01541.24	GIY-YIG	Domain	23	78	78	24.7	2.1e-05	1	CL0418
GZ065_v1_1204|ID:73445061|	2	151	1	152	PF13612.6	DDE_v1_Tnp_v1_1_v1_3	Domain	5	154	155	221.7	4.3e-66	1	CL0219
GZ065_v1_1206|ID:73445063|rnhB|	17	192	17	194	PF01351.18	RNase_v1_HII	Family	1	196	198	139.2	1.5e-40	1	CL0219
GZ065_v1_1207|ID:73445064|mraY|	79	246	77	247	PF00953.21	Glycos_v1_transf_v1_4	Family	3	159	160	129.5	1.1e-37	1	No_v1_clan
GZ065_v1_1209|ID:73445066|	11	167	10	170	PF02245.16	Pur_v1_DNA_v1_glyco	Domain	2	169	175	178.5	8e-53	1	No_v1_clan
GZ065_v1_1210|ID:73445067|	32	93	29	94	PF01883.19	FeS_v1_assembly_v1_P	Domain	4	72	74	28.1	1.7e-06	1	CL0232
GZ065_v1_1210|ID:73445067|	113	349	112	351	PF10609.9	ParA	Family	2	244	246	299.3	2e-89	1	CL0023
GZ065_v1_1214|ID:73445071|	48	122	34	123	PF12796.7	Ank_v1_2	Repeat	19	82	83	33.8	3.8e-08	1	CL0465
GZ065_v1_1214|ID:73445071|	145	198	145	199	PF13857.6	Ank_v1_5	Repeat	1	55	56	41.6	1.1e-10	1	CL0465
GZ065_v1_1215|ID:73445072|tyrS|	35	327	31	328	PF00579.25	tRNA-synt_v1_1b	Family	5	292	293	246.1	4.4e-73	1	CL0039
GZ065_v1_1216|ID:73445073|rsfS|	11	104	10	104	PF02410.15	RsfS	Family	2	99	99	101.7	2.4e-29	1	CL0260
GZ065_v1_1218|ID:73445075|rppH|	8	146	7	150	PF00293.28	NUDIX	Domain	2	130	131	83.8	1e-23	1	CL0261
GZ065_v1_1219|ID:73445076|	3	254	3	254	PF01026.21	TatD_v1_DNase	Domain	1	255	255	255.7	4.1e-76	1	CL0034
GZ065_v1_1220|ID:73445077|mdh|	7	145	6	145	PF00056.23	Ldh_v1_1_v1_N	Family	2	141	141	137	4.6e-40	1	CL0063
GZ065_v1_1220|ID:73445077|mdh|	149	309	148	313	PF02866.18	Ldh_v1_1_v1_C	Domain	2	158	167	103.2	1.4e-29	1	CL0341
GZ065_v1_1221|ID:73445078|nuoC|	31	147	26	148	PF00329.19	Complex1_v1_30kDa	Family	6	121	122	128	2.9e-37	1	No_v1_clan
GZ065_v1_1222|ID:73445079|nuoB|	48	155	47	157	PF01058.22	Oxidored_v1_q6	Family	3	129	131	81.8	3.7e-23	1	No_v1_clan
GZ065_v1_1223|ID:73445080|nuoA|	23	116	11	116	PF00507.19	Oxidored_v1_q4	Family	6	99	99	124.6	1.4e-36	1	No_v1_clan
GZ065_v1_1225|ID:73445082|	18	115	17	116	PF01230.23	HIT	Domain	2	97	98	69.9	2.4e-19	1	CL0265
GZ065_v1_1228|ID:73445085|murF|	28	94	26	100	PF01225.25	Mur_v1_ligase	Domain	4	85	88	34.3	2.1e-08	1	CL0063
GZ065_v1_1228|ID:73445085|murF|	109	295	109	296	PF08245.12	Mur_v1_ligase_v1_M	Domain	1	191	192	148.1	2.9e-43	1	No_v1_clan
GZ065_v1_1228|ID:73445085|murF|	330	384	316	401	PF02875.21	Mur_v1_ligase_v1_C	Domain	12	66	91	41	1.7e-10	1	No_v1_clan
GZ065_v1_1229|ID:73445086|	5	214	5	214	PF01370.21	Epimerase	Family	1	241	241	55.1	7.2e-15	1	CL0063
GZ065_v1_1230|ID:73445087|fabH|	107	186	107	186	PF08545.10	ACP_v1_syn_v1_III	Domain	1	80	80	107.5	2.3e-31	1	CL0046
GZ065_v1_1230|ID:73445087|fabH|	231	318	229	318	PF08541.10	ACP_v1_syn_v1_III_v1_C	Domain	3	90	90	118	1.5e-34	1	CL0046
GZ065_v1_1231|ID:73445088|plsX|	10	335	9	336	PF02504.15	FA_v1_synthesis	Family	2	322	323	328.4	4e-98	1	CL0270
GZ065_v1_1232|ID:73445089|rpmF|	2	54	2	56	PF01783.23	Ribosomal_v1_L32p	Family	1	54	56	69.2	2.6e-19	1	CL0167
GZ065_v1_1234|ID:73445091|	48	258	47	258	PF02405.16	MlaE	Family	2	212	212	245.3	5e-73	1	No_v1_clan
GZ065_v1_1235|ID:73445092|	21	159	21	159	PF00005.27	ABC_v1_tran	Domain	1	137	137	114.6	4.6e-33	1	CL0023
GZ065_v1_1236|ID:73445093|ffh|	5	82	5	82	PF02881.19	SRP54_v1_N	Domain	1	75	75	75.7	2.4e-21	1	No_v1_clan
GZ065_v1_1236|ID:73445093|ffh|	100	294	100	295	PF00448.22	SRP54	Domain	1	195	196	241.5	5.5e-72	1	CL0023
GZ065_v1_1236|ID:73445093|ffh|	326	424	326	424	PF02978.19	SRP_v1_SPB	Domain	1	99	99	96.8	9.2e-28	1	CL0123
GZ065_v1_1237|ID:73445094|	139	321	133	331	PF00361.20	Proton_v1_antipo_v1_M	Family	85	272	293	68.3	6.3e-19	1	CL0425
GZ065_v1_1241|ID:73445098|	2	151	1	152	PF13612.6	DDE_v1_Tnp_v1_1_v1_3	Domain	5	154	155	221.7	4.3e-66	1	CL0219
GZ065_v1_1242|ID:73445099|	379	732	379	746	PF07992.14	Pyr_v1_redox_v1_2	Domain	1	258	294	45.6	5.2e-12	1	CL0063
GZ065_v1_1243|ID:73445100|fabZ|	12	134	12	135	PF07977.13	FabA	Domain	1	137	138	106.6	7.5e-31	1	CL0050
GZ065_v1_1244|ID:73445101|	32	169	32	170	PF03938.14	OmpH	Domain	1	137	138	62.1	6.8e-17	1	No_v1_clan
GZ065_v1_1245|ID:73445102|bamA|	29	95	28	96	PF07244.15	POTRA	Domain	2	79	80	28.1	2.3e-06	1	CL0191
GZ065_v1_1245|ID:73445102|bamA|	99	175	97	175	PF07244.15	POTRA	Domain	3	80	80	29.8	6.9e-07	1	CL0191
GZ065_v1_1245|ID:73445102|bamA|	179	269	178	269	PF07244.15	POTRA	Domain	2	80	80	22.4	0.00013	1	CL0191
GZ065_v1_1245|ID:73445102|bamA|	292	349	277	352	PF07244.15	POTRA	Domain	17	77	80	29.4	9.2e-07	1	CL0191
GZ065_v1_1245|ID:73445102|bamA|	355	427	355	427	PF07244.15	POTRA	Domain	1	80	80	40.7	2.7e-10	1	CL0191
GZ065_v1_1245|ID:73445102|bamA|	454	763	454	776	PF01103.23	Bac_v1_surface_v1_Ag	Family	1	312	324	204.1	3.9e-60	1	CL0193
GZ065_v1_1246|ID:73445103|	18	358	17	358	PF02163.22	Peptidase_v1_M50	Family	2	250	250	250.1	1.9e-74	1	CL0126
GZ065_v1_1246|ID:73445103|	146	208	140	209	PF13180.6	PDZ_v1_2	Domain	17	80	82	30.6	3.2e-07	1	CL0466
GZ065_v1_1247|ID:73445104|	10	81	10	81	PF03937.16	Sdh5	Domain	1	73	73	68.3	4.1e-19	1	No_v1_clan
GZ065_v1_1248|ID:73445105|	4	88	4	100	PF05164.13	ZapA	Family	1	76	88	46.5	3.6e-12	1	No_v1_clan
GZ065_v1_1249|ID:73445106|	3	87	2	91	PF00216.21	Bac_v1_DNA_v1_binding	Domain	2	86	90	48.6	7.2e-13	1	CL0548
GZ065_v1_1250|ID:73445107|	46	112	46	113	PF00575.23	S1	Domain	1	74	75	35	1.4e-08	1	CL0021
GZ065_v1_1250|ID:73445107|	132	198	129	198	PF00575.23	S1	Domain	6	75	75	31.9	1.2e-07	1	CL0021
GZ065_v1_1250|ID:73445107|	216	293	215	293	PF00575.23	S1	Domain	2	75	75	51	1.3e-13	1	CL0021
GZ065_v1_1250|ID:73445107|	314	380	307	380	PF00575.23	S1	Domain	9	75	75	40.2	3.2e-10	1	CL0021
GZ065_v1_1250|ID:73445107|	396	472	393	472	PF00575.23	S1	Domain	4	75	75	29.2	8.5e-07	1	CL0021
GZ065_v1_1251|ID:73445108|trmB|	43	202	42	210	PF02390.17	Methyltransf_v1_4	Family	2	170	173	137.3	3.5e-40	1	CL0063
GZ065_v1_1253|ID:73445110|	309	449	308	450	PF17289.2	Terminase_v1_6C	Domain	2	152	155	52.1	7.7e-14	1	CL0219
GZ065_v1_1255|ID:73445112|	32	386	16	388	PF00872.18	Transposase_v1_mut	Family	19	379	381	327	1.4e-97	1	CL0219
GZ065_v1_1256|ID:73445113|	6	132	1	133	PF00004.29	AAA	Domain	6	131	132	128.5	2.1e-37	1	CL0023
GZ065_v1_1256|ID:73445113|	156	199	155	200	PF17862.1	AAA_v1_lid_v1_3	Domain	2	44	45	52.9	2.2e-14	1	CL0671
GZ065_v1_1257|ID:73445114|	15	72	15	72	PF14706.6	Tnp_v1_DNA_v1_bind	Domain	1	58	58	83.7	5.9e-24	1	No_v1_clan
GZ065_v1_1257|ID:73445114|	391	486	391	488	PF02281.16	Dimer_v1_Tnp_v1_Tn5	Domain	1	101	103	65.4	3e-18	1	CL0219
GZ065_v1_1258|ID:73445115|	2	151	1	152	PF13612.6	DDE_v1_Tnp_v1_1_v1_3	Domain	5	154	155	221.7	4.3e-66	1	CL0219
GZ065_v1_1263|ID:73445120|rpoD|	10	83	8	88	PF03979.14	Sigma70_v1_r1_v1_1	Family	3	77	82	52.1	5e-14	1	No_v1_clan
GZ065_v1_1263|ID:73445120|rpoD|	98	126	98	130	PF00140.20	Sigma70_v1_r1_v1_2	Family	1	29	34	37.1	2.3e-09	1	No_v1_clan
GZ065_v1_1263|ID:73445120|rpoD|	142	320	141	351	PF04546.13	Sigma70_v1_ner	Domain	4	166	204	52.4	6.1e-14	1	CL0123
GZ065_v1_1263|ID:73445120|rpoD|	399	466	399	469	PF04542.14	Sigma70_v1_r2	Domain	1	68	71	66.3	1.5e-18	1	CL0123
GZ065_v1_1263|ID:73445120|rpoD|	480	554	478	555	PF04539.16	Sigma70_v1_r3	Family	3	77	78	72.5	2.2e-20	1	CL0123
GZ065_v1_1263|ID:73445120|rpoD|	567	621	567	621	PF04545.16	Sigma70_v1_r4	Domain	1	50	50	67.9	4.1e-19	1	CL0123
GZ065_v1_1264|ID:73445121|	7	97	4	99	PF00420.24	Oxidored_v1_q2	Family	4	93	105	62	3.3e-17	1	No_v1_clan
GZ065_v1_1265|ID:73445122|	7	127	6	128	PF04039.13	MnhB	Family	2	123	124	83.4	1.5e-23	1	No_v1_clan
GZ065_v1_1266|ID:73445123|	11	75	11	77	PF13244.6	DUF4040	Family	1	65	67	53.8	1.5e-14	1	No_v1_clan
GZ065_v1_1268|ID:73445125|	6	85	6	85	PF03334.14	PhaG_v1_MnhG_v1_YufB	Family	1	79	79	74.9	4.5e-21	1	No_v1_clan
GZ065_v1_1270|ID:73445127|rpoZ|	8	61	8	62	PF01192.22	RNA_v1_pol_v1_Rpb6	Family	1	47	49	28.8	8.3e-07	1	No_v1_clan
GZ065_v1_1271|ID:73445128|	13	78	4	79	PF13744.6	HTH_v1_37	Domain	14	79	80	59.1	3.1e-16	1	CL0123
GZ065_v1_1272|ID:73445129|purE|	10	158	10	159	PF00731.20	AIRC	Domain	1	147	148	211.7	3.3e-63	1	No_v1_clan
GZ065_v1_1273|ID:73445130|mutL|	24	125	20	143	PF13589.6	HATPase_v1_c_v1_3	Domain	4	106	137	41.4	1.2e-10	1	CL0025
GZ065_v1_1273|ID:73445130|mutL|	214	323	210	324	PF01119.19	DNA_v1_mis_v1_repair	Family	8	118	119	119.1	8.1e-35	1	CL0329
GZ065_v1_1273|ID:73445130|mutL|	417	561	417	562	PF08676.11	MutL_v1_C	Domain	1	146	147	134.4	2.5e-39	1	No_v1_clan
GZ065_v1_1274|ID:73445131|	62	250	61	251	PF01145.25	Band_v1_7	Family	2	176	178	72.9	3e-20	1	CL0433
GZ065_v1_1275|ID:73445132|	26	202	25	203	PF01145.25	Band_v1_7	Family	2	177	178	98.1	5.8e-28	1	CL0433
GZ065_v1_1276|ID:73445133|htrA|	105	239	105	239	PF13365.6	Trypsin_v1_2	Domain	1	150	150	115.4	4.1e-33	1	CL0124
GZ065_v1_1276|ID:73445133|htrA|	280	370	280	371	PF13180.6	PDZ_v1_2	Domain	1	81	82	65.6	3.9e-18	1	CL0466
GZ065_v1_1276|ID:73445133|htrA|	405	482	395	483	PF13180.6	PDZ_v1_2	Domain	7	81	82	36.8	3.7e-09	1	CL0466
GZ065_v1_1278|ID:73445135|	15	72	15	72	PF14706.6	Tnp_v1_DNA_v1_bind	Domain	1	58	58	83.7	5.9e-24	1	No_v1_clan
GZ065_v1_1278|ID:73445135|	391	486	391	488	PF02281.16	Dimer_v1_Tnp_v1_Tn5	Domain	1	101	103	65.4	3e-18	1	CL0219
GZ065_v1_1282|ID:73445139|	2	119	1	120	PF01127.22	Sdh_v1_cyt	Family	3	120	121	83.9	8.6e-24	1	CL0335
GZ065_v1_1283|ID:73445140|	8	95	2	116	PF01127.22	Sdh_v1_cyt	Family	20	111	121	41.1	1.5e-10	1	CL0335
GZ065_v1_1285|ID:73445142|	3	267	2	271	PF00483.23	NTP_v1_transferase	Family	2	244	248	140.7	5.7e-41	1	CL0110
GZ065_v1_1285|ID:73445142|	314	428	277	428	PF01050.18	MannoseP_v1_isomer	Family	38	151	151	85.3	3.8e-24	1	CL0029
GZ065_v1_1286|ID:73445143|	27	239	26	241	PF12704.7	MacB_v1_PCD	Family	2	193	195	58.6	1e-15	1	No_v1_clan
GZ065_v1_1286|ID:73445143|	295	402	294	402	PF02687.21	FtsX	Family	2	96	96	27.2	4.1e-06	1	CL0404
GZ065_v1_1289|ID:73445146|atpG|	3	290	3	290	PF00231.19	ATP-synt	Domain	1	279	279	240	4.1e-71	1	No_v1_clan
GZ065_v1_1290|ID:73445147|	20	309	20	310	PF01523.16	PmbA_v1_TldD	Family	1	278	279	177.4	5.4e-52	1	No_v1_clan
GZ065_v1_1291|ID:73445148|	4	78	2	81	PF00313.22	CSD	Domain	3	62	66	59.5	2.2e-16	1	CL0021
GZ065_v1_1292|ID:73445149|cshA|	26	190	26	193	PF00270.29	DEAD	Domain	1	173	176	171.8	1.1e-50	1	CL0023
GZ065_v1_1292|ID:73445149|cshA|	231	335	226	335	PF00271.31	Helicase_v1_C	Family	5	111	111	105.1	2.4e-30	1	CL0023
GZ065_v1_1293|ID:73445150|	229	361	228	366	PF00004.29	AAA	Domain	2	126	132	41.4	1.7e-10	1	CL0023
GZ065_v1_1293|ID:73445150|	368	452	368	472	PF17871.1	AAA_v1_lid_v1_9	Domain	1	84	104	92.2	1.7e-26	1	CL0671
GZ065_v1_1293|ID:73445150|	500	660	499	661	PF07724.14	AAA_v1_2	Domain	2	170	171	156.3	7.9e-46	1	CL0023
GZ065_v1_1293|ID:73445150|	667	747	667	747	PF10431.9	ClpB_v1_D2-small	Domain	1	81	81	75.4	2.8e-21	1	CL0671
GZ065_v1_1295|ID:73445152|	39	279	38	279	PF01791.9	DeoC	Domain	2	235	235	118	4.8e-34	1	CL0036
GZ065_v1_1297|ID:73445154|pyrD|	52	338	51	339	PF01180.21	DHO_v1_dh	Domain	2	294	295	287.4	1.1e-85	1	CL0036
GZ065_v1_1298|ID:73445155|rnc|	21	148	21	152	PF14622.6	Ribonucleas_v1_3_v1_3	Family	1	123	128	100.7	6.5e-29	1	CL0539
GZ065_v1_1298|ID:73445155|rnc|	163	228	163	229	PF00035.26	dsrm	Domain	1	66	67	56.4	3.5e-15	1	CL0196
GZ065_v1_1299|ID:73445156|	41	171	41	172	PF02630.14	SCO1-SenC	Family	1	133	134	144.7	1.5e-42	1	CL0172
GZ065_v1_1300|ID:73445157|dnaQ|	8	167	8	167	PF00929.24	RNase_v1_T	Family	1	165	165	123.6	1.2e-35	1	CL0219
GZ065_v1_1301|ID:73445158|	64	203	62	205	PF04280.15	Tim44	Domain	3	145	147	95.4	3.2e-27	1	CL0051
GZ065_v1_1302|ID:73445159|secB|	3	157	2	157	PF02556.14	SecB	Family	5	142	142	148.8	9e-44	1	No_v1_clan
GZ065_v1_1303|ID:73445160|acnA|	69	541	60	541	PF00330.20	Aconitase	Family	4	461	461	605.8	5.9e-182	1	No_v1_clan
GZ065_v1_1303|ID:73445160|acnA|	673	799	671	800	PF00694.19	Aconitase_v1_C	Domain	3	130	131	156.8	3.5e-46	1	CL0364
GZ065_v1_1304|ID:73445161|	10	56	9	56	PF18327.1	PRODH	Domain	2	48	48	30.4	3.3e-07	1	No_v1_clan
GZ065_v1_1304|ID:73445161|	63	175	62	175	PF14850.6	Pro_v1_dh-DNA_v1_bdg	Domain	2	112	112	138.2	1.5e-40	1	No_v1_clan
GZ065_v1_1304|ID:73445161|	194	480	181	480	PF01619.18	Pro_v1_dh	Family	11	296	296	283.5	2.2e-84	1	CL0086
GZ065_v1_1304|ID:73445161|	566	1029	562	1029	PF00171.22	Aldedh	Family	7	462	462	394.1	7e-118	1	CL0099
GZ065_v1_1305|ID:73445162|	59	132	40	136	PF00775.21	Dioxygenase_v1_C	Domain	23	95	182	48.4	7.1e-13	1	CL0287
GZ065_v1_1306|ID:73445163|pepA|	16	127	16	127	PF02789.17	Peptidase_v1_M17_v1_N	Domain	1	126	126	42.9	3.8e-11	1	CL0223
GZ065_v1_1306|ID:73445163|pepA|	165	473	164	474	PF00883.21	Peptidase_v1_M17	Domain	2	310	311	402.8	9.7e-121	1	CL0035
GZ065_v1_1308|ID:73445165|nuoG|	9	85	7	85	PF13510.6	Fer2_v1_4	Domain	4	82	82	60.8	9.9e-17	1	CL0486
GZ065_v1_1308|ID:73445165|nuoG|	91	130	91	130	PF10588.9	NADH-G_v1_4Fe-4S_v1_3	Domain	1	40	40	59.9	1.2e-16	1	No_v1_clan
GZ065_v1_1308|ID:73445165|nuoG|	279	606	279	607	PF00384.22	Molybdopterin	Family	1	431	432	231.5	1.8e-68	1	No_v1_clan
GZ065_v1_1308|ID:73445165|nuoG|	650	680	637	680	PF09326.11	NADH_v1_dhqG_v1_C	Family	21	51	51	37.4	3.1e-09	1	No_v1_clan
GZ065_v1_1309|ID:73445166|nuoH|	6	326	5	327	PF00146.21	NADHdh	Family	2	298	299	414	3.5e-124	1	CL0425
GZ065_v1_1310|ID:73445167|hemB|	7	327	6	328	PF00490.21	ALAD	Domain	2	316	317	436	7.4e-131	1	CL0036
GZ065_v1_1312|ID:73445169|	2	151	1	152	PF13612.6	DDE_v1_Tnp_v1_1_v1_3	Domain	5	154	155	221.7	4.3e-66	1	CL0219
GZ065_v1_1314|ID:73445171|glyQ|	3	277	3	279	PF02091.15	tRNA-synt_v1_2e	Domain	1	274	278	416.1	5.9e-125	1	CL0040
GZ065_v1_1315|ID:73445172|glyS|	5	548	5	549	PF02092.17	tRNA_v1_synt_v1_2f	Family	1	533	534	528	3.1e-158	1	No_v1_clan
GZ065_v1_1315|ID:73445172|glyS|	579	683	578	694	PF05746.15	DALR_v1_1	Domain	2	105	119	29.6	6.5e-07	1	CL0258
GZ065_v1_1316|ID:73445173|uvrC|	16	91	15	91	PF01541.24	GIY-YIG	Domain	2	78	78	37.5	2.1e-09	1	CL0418
GZ065_v1_1316|ID:73445173|uvrC|	202	236	202	237	PF02151.19	UVR	Family	1	35	36	35.7	4.7e-09	1	CL0671
GZ065_v1_1316|ID:73445173|uvrC|	380	531	379	531	PF08459.11	UvrC_v1_HhH_v1_N	Family	2	154	154	156.2	5.6e-46	1	CL0189
GZ065_v1_1316|ID:73445173|uvrC|	546	594	544	597	PF14520.6	HHH_v1_5	Domain	3	52	57	35.3	1.3e-08	1	CL0198
GZ065_v1_1317|ID:73445174|	76	159	76	159	PF01713.21	Smr	Family	1	80	80	58.8	5.2e-16	1	No_v1_clan
GZ065_v1_1318|ID:73445175|	11	84	11	87	PF08032.12	SpoU_v1_sub_v1_bind	Domain	1	72	76	48.6	7.2e-13	1	CL0101
GZ065_v1_1318|ID:73445175|	103	244	102	244	PF00588.19	SpoU_v1_methylase	Family	2	142	142	124.9	2.6e-36	1	CL0098
GZ065_v1_1322|ID:73445179|zitB|	17	208	17	208	PF01545.21	Cation_v1_efflux	Family	1	199	199	150	6.6e-44	1	No_v1_clan
GZ065_v1_1324|ID:73445181|plsY|	10	183	10	183	PF02660.15	G3P_v1_acyltransf	Family	1	163	163	164	2.9e-48	1	No_v1_clan
GZ065_v1_1325|ID:73445182|	90	486	82	488	PF01235.17	Na_v1_Ala_v1_symp	Family	7	388	393	334.3	1.2e-99	1	CL0062
GZ065_v1_1326|ID:73445183|	61	447	55	449	PF01235.17	Na_v1_Ala_v1_symp	Family	8	386	393	320.2	2.3e-95	1	CL0062
GZ065_v1_1327|ID:73445184|	17	80	16	80	PF01066.21	CDP-OH_v1_P_v1_transf	Family	2	66	66	55	1e-14	1	No_v1_clan
GZ065_v1_1327|ID:73445184|	209	242	206	242	PF08009.11	CDP-OH_v1_P_v1_tran_v1_2	Domain	4	37	37	28	1.4e-06	1	No_v1_clan
GZ065_v1_1328|ID:73445185|psd|	43	213	41	214	PF02666.15	PS_v1_Dcarbxylase	Family	4	199	200	121.6	2.9e-35	1	No_v1_clan
GZ065_v1_1329|ID:73445186|	12	71	3	72	PF12796.7	Ank_v1_2	Repeat	29	82	83	39.6	6.1e-10	1	CL0465
GZ065_v1_1329|ID:73445186|	83	184	83	184	PF12796.7	Ank_v1_2	Repeat	1	83	83	50.6	2.2e-13	1	CL0465
GZ065_v1_1332|ID:73445189|gyrB|	32	172	31	176	PF02518.26	HATPase_v1_c	Domain	2	108	112	83.8	1.2e-23	1	CL0025
GZ065_v1_1332|ID:73445189|gyrB|	229	399	229	400	PF00204.25	DNA_v1_gyraseB	Domain	1	173	174	185.9	4.1e-55	1	CL0329
GZ065_v1_1332|ID:73445189|gyrB|	428	529	428	541	PF01751.22	Toprim	Family	1	93	103	65.1	5.3e-18	1	CL0413
GZ065_v1_1332|ID:73445189|gyrB|	718	779	717	779	PF00986.21	DNA_v1_gyraseB_v1_C	Family	2	63	63	98.1	2.4e-28	1	No_v1_clan
GZ065_v1_1333|ID:73445190|gatA|	25	470	25	470	PF01425.21	Amidase	Family	1	451	451	471.9	2.3e-141	1	No_v1_clan
GZ065_v1_1334|ID:73445191|polA|	6	166	5	166	PF02739.16	5_v1_3_v1_exonuc_v1_N	Domain	2	159	159	165.2	1.1e-48	1	CL0280
GZ065_v1_1334|ID:73445191|polA|	167	262	167	263	PF01367.20	5_v1_3_v1_exonuc	Domain	1	96	97	92.7	1.6e-26	1	CL0464
GZ065_v1_1334|ID:73445191|polA|	470	840	469	841	PF00476.20	DNA_v1_pol_v1_A	Family	2	375	376	466.8	5e-140	1	No_v1_clan
GZ065_v1_1336|ID:73445193|	5	230	5	251	PF03372.23	Exo_v1_endo_v1_phos	Domain	1	208	233	65.8	4e-18	1	CL0530
GZ065_v1_1337|ID:73445194|	18	228	14	229	PF02602.15	HEM4	Family	5	231	232	111.6	3.5e-32	1	No_v1_clan
GZ065_v1_1340|ID:73445197|exoC|	6	127	3	130	PF02878.16	PGM_v1_PMM_v1_I	Domain	4	134	138	95.6	2e-27	1	No_v1_clan
GZ065_v1_1340|ID:73445197|exoC|	141	239	140	239	PF02879.16	PGM_v1_PMM_v1_II	Domain	2	103	103	56.7	3e-15	1	No_v1_clan
GZ065_v1_1340|ID:73445197|exoC|	244	353	243	353	PF02880.16	PGM_v1_PMM_v1_III	Domain	2	114	114	81.9	3.7e-23	1	No_v1_clan
GZ065_v1_1340|ID:73445197|exoC|	357	423	357	431	PF00408.20	PGM_v1_PMM_v1_IV	Family	1	62	74	26.6	5.1e-06	1	No_v1_clan
GZ065_v1_1341|ID:73445198|	3	154	3	161	PF02674.16	Colicin_v1_V	Family	1	137	144	81	7.9e-23	1	CL0292
GZ065_v1_1342|ID:73445199|ribE|	4	85	3	86	PF00677.17	Lum_v1_binding	Domain	2	86	87	70.6	8.4e-20	1	CL0076
GZ065_v1_1342|ID:73445199|ribE|	99	183	99	183	PF00677.17	Lum_v1_binding	Domain	1	87	87	80.2	8.1e-23	1	CL0076
GZ065_v1_1344|ID:73445201|pheS|	25	93	24	93	PF02912.18	Phe_v1_tRNA-synt_v1_N	Domain	2	69	69	52	4.9e-14	1	CL0298
GZ065_v1_1344|ID:73445201|pheS|	98	338	97	339	PF01409.20	tRNA-synt_v1_2d	Domain	2	244	245	342.7	1.1e-102	1	CL0040
GZ065_v1_1345|ID:73445202|glmU|	9	130	8	186	PF12804.7	NTP_v1_transf_v1_3	Domain	2	121	160	61.5	1.2e-16	1	CL0110
GZ065_v1_1345|ID:73445202|glmU|	259	291	259	294	PF00132.24	Hexapep	Repeat	1	33	36	22.8	5.1e-05	1	CL0536
GZ065_v1_1345|ID:73445202|glmU|	355	386	353	388	PF14602.6	Hexapep_v1_2	Repeat	3	32	34	31.9	7.8e-08	1	CL0536
GZ065_v1_1348|ID:73445205|	59	137	48	152	PF01617.17	Surface_v1_Ag_v1_2	Family	128	201	250	23.6	2.9e-05	1	CL0193
GZ065_v1_1349|ID:73445206|	31	156	16	158	PF13505.6	OMP_v1_b-brl	Domain	55	175	178	30.6	3.2e-07	1	CL0193
GZ065_v1_1350|ID:73445207|rplU|	1	96	1	96	PF00829.21	Ribosomal_v1_L21p	Family	1	101	101	118.6	1.1e-34	1	No_v1_clan
GZ065_v1_1351|ID:73445208|rpmA|	2	78	2	79	PF01016.19	Ribosomal_v1_L27	Family	1	78	79	114.4	1.7e-33	1	No_v1_clan
GZ065_v1_1352|ID:73445209|metK|	8	102	5	103	PF00438.20	S-AdoMet_v1_synt_v1_N	Domain	4	98	99	115.7	1.3e-33	1	No_v1_clan
GZ065_v1_1352|ID:73445209|metK|	110	223	110	223	PF02772.16	S-AdoMet_v1_synt_v1_M	Domain	1	120	120	110.5	5.5e-32	1	No_v1_clan
GZ065_v1_1352|ID:73445209|metK|	225	366	225	367	PF02773.16	S-AdoMet_v1_synt_v1_C	Domain	1	137	138	211.6	3.6e-63	1	No_v1_clan
GZ065_v1_1353|ID:73445210|	20	218	14	220	PF03070.16	TENA_v1_THI-4	Family	7	208	210	95.5	3.7e-27	1	CL0230
GZ065_v1_1354|ID:73445211|	16	208	12	209	PF03070.16	TENA_v1_THI-4	Family	9	209	210	93.1	2e-26	1	CL0230
GZ065_v1_1355|ID:73445212|ctaE|	6	273	6	274	PF00510.18	COX3	Family	1	257	258	263.2	3.2e-78	1	No_v1_clan
GZ065_v1_1356|ID:73445213|ruvC|	4	152	4	152	PF02075.17	RuvC	Domain	1	148	148	128.8	1.4e-37	1	CL0219
GZ065_v1_1357|ID:73445214|	18	149	17	150	PF03652.15	RuvX	Family	2	134	135	112.3	2.2e-32	1	CL0580
GZ065_v1_1358|ID:73445215|	13	78	12	78	PF00317.21	Ribonuc_v1_red_v1_lgN	Domain	2	83	83	51.2	9.5e-14	1	No_v1_clan
GZ065_v1_1358|ID:73445215|	82	400	81	410	PF02867.15	Ribonuc_v1_red_v1_lgC	Family	2	343	524	252.9	5.3e-75	1	CL0339
GZ065_v1_1358|ID:73445215|	411	556	407	557	PF02867.15	Ribonuc_v1_red_v1_lgC	Family	382	523	524	119.2	1.8e-34	1	CL0339
GZ065_v1_1359|ID:73445216|	184	326	183	349	PF13847.6	Methyltransf_v1_31	Domain	2	129	152	51.5	9.1e-14	1	CL0063
GZ065_v1_1365|ID:73445222|rpmH|	1	43	1	44	PF00468.17	Ribosomal_v1_L34	Family	1	43	44	68.8	2.8e-19	1	No_v1_clan
GZ065_v1_1367|ID:73445224|	157	364	157	365	PF00528.22	BPD_v1_transp_v1_1	Family	1	177	185	71.8	5.8e-20	1	CL0404
GZ065_v1_1368|ID:73445225|atpD|	10	77	9	77	PF02874.23	ATP-synt_v1_ab_v1_N	Domain	2	69	69	55.4	6.4e-15	1	CL0275
GZ065_v1_1368|ID:73445225|atpD|	135	355	135	355	PF00006.25	ATP-synt_v1_ab	Domain	1	213	213	210.9	1.7e-62	1	CL0023
GZ065_v1_1369|ID:73445226|atpC|	4	82	4	83	PF02823.16	ATP-synt_v1_DE_v1_N	Domain	1	79	80	60.7	9.3e-17	1	No_v1_clan
GZ065_v1_1372|ID:73445229|tal|	3	200	3	213	PF00923.19	TAL_v1_FSA	Domain	1	239	287	175	2.1e-51	1	CL0036
GZ065_v1_1374|ID:73445231|carA|	4	130	3	130	PF00988.22	CPSase_v1_sm_v1_chain	Domain	2	128	128	158	9.8e-47	1	CL0364
GZ065_v1_1374|ID:73445231|carA|	175	353	174	354	PF00117.28	GATase	Domain	2	189	190	153.5	5.3e-45	1	CL0014
GZ065_v1_1375|ID:73445232|tufB|	10	196	10	198	PF00009.27	GTP_v1_EFTU	Domain	1	192	194	185.4	8.3e-55	1	CL0023
GZ065_v1_1375|ID:73445232|tufB|	221	289	221	290	PF03144.25	GTP_v1_EFTU_v1_D2	Domain	1	73	74	57.2	1.6e-15	1	CL0575
GZ065_v1_1375|ID:73445232|tufB|	294	388	294	389	PF03143.17	GTP_v1_EFTU_v1_D3	Domain	1	111	112	110.6	4.6e-32	1	No_v1_clan
GZ065_v1_1376|ID:73445233|rpsJ|	13	105	12	106	PF00338.22	Ribosomal_v1_S10	Family	2	97	98	93	1e-26	1	No_v1_clan
GZ065_v1_1377|ID:73445234|rplC|	104	187	95	198	PF00297.22	Ribosomal_v1_L3	Family	210	290	369	47.7	1e-12	1	CL0575
GZ065_v1_1378|ID:73445235|rplD|	16	201	16	202	PF00573.22	Ribosomal_v1_L4	Family	1	191	192	184.5	1.6e-54	1	No_v1_clan
GZ065_v1_1379|ID:73445236|rplW|	6	92	6	92	PF00276.20	Ribosomal_v1_L23	Family	1	86	86	79.3	2.1e-22	1	No_v1_clan
GZ065_v1_1380|ID:73445237|rplB|	42	117	42	118	PF00181.23	Ribosomal_v1_L2	Domain	1	76	77	100.4	3.9e-29	1	CL0021
GZ065_v1_1380|ID:73445237|rplB|	126	250	125	250	PF03947.18	Ribosomal_v1_L2_v1_C	Domain	2	126	126	194.7	5.1e-58	1	CL0107
GZ065_v1_1381|ID:73445238|rpsS|	3	85	3	85	PF00203.21	Ribosomal_v1_S19	Domain	1	81	81	95.6	1.2e-27	1	No_v1_clan
GZ065_v1_1382|ID:73445239|rplV|	12	113	10	113	PF00237.19	Ribosomal_v1_L22	Domain	3	103	103	91.3	3.7e-26	1	No_v1_clan
GZ065_v1_1383|ID:73445240|rpsC|	39	110	39	111	PF07650.17	KH_v1_2	Domain	2	77	78	55.7	3.2e-15	1	CL0007
GZ065_v1_1383|ID:73445240|rpsC|	120	202	120	202	PF00189.20	Ribosomal_v1_S3_v1_C	Domain	1	83	83	128.3	1.2e-37	1	No_v1_clan
GZ065_v1_1384|ID:73445241|rplP|	4	133	4	133	PF00252.18	Ribosomal_v1_L16	Family	1	132	132	143	5e-42	1	No_v1_clan
GZ065_v1_1385|ID:73445242|rpmC|	10	60	5	60	PF00831.23	Ribosomal_v1_L29	Family	7	57	57	52	5.1e-14	1	CL0346
GZ065_v1_1386|ID:73445243|rpsQ|	8	74	8	75	PF00366.20	Ribosomal_v1_S17	Domain	1	67	68	81.2	4.3e-23	1	CL0021
GZ065_v1_1387|ID:73445244|rplN|	1	119	1	119	PF00238.19	Ribosomal_v1_L14	Domain	1	122	122	148.2	1.1e-43	1	No_v1_clan
GZ065_v1_1388|ID:73445245|rplX|	42	104	42	104	PF17136.4	ribosomal_v1_L24	Family	1	65	65	82.6	1.9e-23	1	No_v1_clan
GZ065_v1_1389|ID:73445246|rplE|	22	78	22	78	PF00281.19	Ribosomal_v1_L5	Domain	1	57	57	83.8	7.4e-24	1	CL0652
GZ065_v1_1389|ID:73445246|rplE|	83	175	82	175	PF00673.21	Ribosomal_v1_L5_v1_C	Domain	2	94	94	127.1	2.2e-37	1	No_v1_clan
GZ065_v1_1390|ID:73445247|rpsN|	49	101	48	101	PF00253.21	Ribosomal_v1_S14	Family	2	54	54	84.6	2.9e-24	1	No_v1_clan
GZ065_v1_1391|ID:73445248|rpsH|	30	156	30	156	PF00410.19	Ribosomal_v1_S8	Domain	1	127	127	150	3.1e-44	1	No_v1_clan
GZ065_v1_1392|ID:73445249|	94	165	93	166	PF00347.23	Ribosomal_v1_L6	Domain	2	73	76	49	7.3e-13	1	No_v1_clan
GZ065_v1_1393|ID:73445250|rplR|	11	123	7	123	PF00861.22	Ribosomal_v1_L18p	Family	7	116	116	103.5	8.3e-30	1	CL0267
GZ065_v1_1394|ID:73445251|rpsE|	13	75	12	76	PF00333.20	Ribosomal_v1_S5	Domain	2	64	65	88.7	1.8e-25	1	CL0196
GZ065_v1_1394|ID:73445251|rpsE|	89	159	88	159	PF03719.15	Ribosomal_v1_S5_v1_C	Domain	2	72	72	78.6	1.8e-22	1	CL0329
GZ065_v1_1395|ID:73445252|rplO|	31	153	31	154	PF00828.19	Ribosomal_v1_L27A	Family	1	127	128	104.6	5.8e-30	1	CL0588
GZ065_v1_1396|ID:73445253|secY|	77	415	77	415	PF00344.20	SecY	Family	1	306	306	306.6	1.7e-91	1	No_v1_clan
GZ065_v1_1397|ID:73445254|adk|	5	186	5	189	PF00406.22	ADK	Domain	1	148	151	131.9	2e-38	1	CL0023
GZ065_v1_1398|ID:73445255|rpsM|	3	109	3	109	PF00416.22	Ribosomal_v1_S13	Family	1	128	128	111.5	3.4e-32	1	CL0303
GZ065_v1_1399|ID:73445256|rpsK|	17	127	17	127	PF00411.19	Ribosomal_v1_S11	Family	1	110	110	128	2e-37	1	CL0267
GZ065_v1_1400|ID:73445257|rpoA|	38	241	38	241	PF01193.24	RNA_v1_pol_v1_L	Domain	1	69	69	70.8	4.6e-20	1	CL0509
GZ065_v1_1400|ID:73445257|rpoA|	71	162	67	175	PF01000.26	RNA_v1_pol_v1_A_v1_bac	Domain	13	108	112	66.6	2.3e-18	1	No_v1_clan
GZ065_v1_1400|ID:73445257|rpoA|	269	326	264	327	PF03118.15	RNA_v1_pol_v1_A_v1_CTD	Domain	9	66	67	78.4	2.6e-22	1	CL0198
GZ065_v1_1401|ID:73445258|rplQ|	20	118	20	118	PF01196.19	Ribosomal_v1_L17	Family	1	94	94	115.2	2e-33	1	No_v1_clan
GZ065_v1_1402|ID:73445259|	13	97	13	100	PF02021.17	UPF0102	Family	1	76	79	49.7	3.2e-13	1	CL0236
GZ065_v1_1403|ID:73445260|atpH|	8	168	6	171	PF00213.18	OSCP	Family	3	168	172	106.4	1.7e-30	1	CL0255
GZ065_v1_1404|ID:73445261|atpA|	29	94	27	94	PF02874.23	ATP-synt_v1_ab_v1_N	Domain	4	69	69	39.4	6.4e-10	1	CL0275
GZ065_v1_1404|ID:73445261|atpA|	151	374	151	374	PF00006.25	ATP-synt_v1_ab	Domain	1	213	213	248.9	4e-74	1	CL0023
GZ065_v1_1404|ID:73445261|atpA|	381	506	381	506	PF00306.27	ATP-synt_v1_ab_v1_C	Domain	1	126	126	130.4	4.5e-38	1	No_v1_clan
GZ065_v1_1405|ID:73445262|greA|	10	78	9	78	PF03449.15	GreA_v1_GreB_v1_N	Domain	2	71	71	95.1	2e-27	1	No_v1_clan
GZ065_v1_1405|ID:73445262|greA|	85	162	84	163	PF01272.19	GreA_v1_GreB	Domain	2	76	77	85.9	1.3e-24	1	CL0487
GZ065_v1_1406|ID:73445263|	18	209	18	209	PF00926.19	DHBP_v1_synthase	Family	1	192	192	248.1	4.5e-74	1	No_v1_clan
GZ065_v1_1407|ID:73445264|	30	213	23	215	PF01435.18	Peptidase_v1_M48	Domain	5	194	196	91.9	4.3e-26	1	CL0126
GZ065_v1_1408|ID:73445265|	11	93	1	94	PF04956.13	TrbC	Family	15	98	99	55.5	4.9e-15	1	No_v1_clan
GZ065_v1_1409|ID:73445266|fabG|	13	242	13	243	PF13561.6	adh_v1_short_v1_C2	Domain	1	233	234	207.6	2e-61	1	CL0063
GZ065_v1_1411|ID:73445268|ppdK|	62	291	61	304	PF01326.19	PPDK_v1_N	Family	74	218	328	114.6	5.6e-33	1	CL0179
GZ065_v1_1411|ID:73445268|ppdK|	310	363	296	365	PF01326.19	PPDK_v1_N	Family	271	326	328	39	5.7e-10	1	CL0179
GZ065_v1_1411|ID:73445268|ppdK|	427	508	424	508	PF00391.23	PEP-utilizers	Family	4	73	73	88.4	1.9e-25	1	CL0364
GZ065_v1_1411|ID:73445268|ppdK|	522	868	520	870	PF02896.18	PEP-utilizers_v1_C	Domain	3	292	294	304.8	5.2e-91	1	CL0151
GZ065_v1_1415|ID:73445272|	83	269	75	275	PF16576.5	HlyD_v1_D23	Domain	20	203	214	67	1.3e-18	1	CL0105
GZ065_v1_1416|ID:73445273|grxC|	16	80	16	80	PF00462.24	Glutaredoxin	Domain	1	60	60	69	2.9e-19	1	CL0172
GZ065_v1_1417|ID:73445274|	26	70	5	72	PF01722.18	BolA	Family	24	71	76	46.4	3.6e-12	1	No_v1_clan
GZ065_v1_1418|ID:73445275|	24	155	23	156	PF00390.19	malic	Domain	2	181	182	90.3	1.3e-25	1	CL0603
GZ065_v1_1418|ID:73445275|	170	360	168	367	PF03949.15	Malic_v1_M	Domain	3	228	258	80.1	1.6e-22	1	CL0063
GZ065_v1_1419|ID:73445276|pgsA|	5	72	5	72	PF01066.21	CDP-OH_v1_P_v1_transf	Family	1	66	66	60	2.9e-16	1	No_v1_clan
GZ065_v1_1421|ID:73445278|bamD|	26	219	24	223	PF13525.6	YfiO	Domain	3	200	203	124.8	3.7e-36	1	CL0020
GZ065_v1_1422|ID:73445279|	5	239	5	240	PF01709.20	Transcrip_v1_reg	Family	1	239	240	266.2	2.4e-79	1	No_v1_clan
GZ065_v1_1423|ID:73445280|	177	273	176	273	PF01551.22	Peptidase_v1_M23	Family	2	96	96	114.3	2.3e-33	1	CL0105
GZ065_v1_1424|ID:73445281|	88	255	85	262	PF01145.25	Band_v1_7	Family	4	171	178	79.2	3.8e-22	1	CL0433
GZ065_v1_1425|ID:73445282|	7	63	5	65	PF04193.14	PQ-loop	Repeat	3	59	61	34.5	1.3e-08	1	CL0141
GZ065_v1_1426|ID:73445283|	40	129	34	134	PF04263.16	TPK_v1_catalytic	Domain	8	111	120	62.6	3.3e-17	1	No_v1_clan
GZ065_v1_1428|ID:73445285|	98	149	96	149	PF13637.6	Ank_v1_4	Repeat	3	55	55	57	1.9e-15	1	CL0465
GZ065_v1_1429|ID:73445286|	12	101	12	104	PF12796.7	Ank_v1_2	Repeat	1	80	83	68.4	6e-19	1	CL0465
GZ065_v1_1430|ID:73445287|	2	341	1	343	PF07690.16	MFS_v1_1	Family	2	352	353	122.2	2.2e-35	1	CL0015
GZ065_v1_1431|ID:73445288|ubiE|	3	232	1	232	PF01209.18	Ubie_v1_methyltran	Family	5	233	233	286.1	1.6e-85	1	CL0063
GZ065_v1_1432|ID:73445289|	18	282	16	286	PF00664.23	ABC_v1_membrane	Family	4	270	274	128.3	4.2e-37	1	CL0241
GZ065_v1_1432|ID:73445289|	347	496	347	496	PF00005.27	ABC_v1_tran	Domain	1	137	137	121.7	3.1e-35	1	CL0023
GZ065_v1_1434|ID:73445291|argS|	7	92	5	92	PF03485.16	Arg_v1_tRNA_v1_synt_v1_N	Domain	3	85	85	70.2	1.6e-19	1	No_v1_clan
GZ065_v1_1434|ID:73445291|argS|	114	424	101	454	PF00750.19	tRNA-synt_v1_1d	Family	14	313	349	62.2	3.9e-17	1	CL0039
GZ065_v1_1434|ID:73445291|argS|	446	567	446	567	PF05746.15	DALR_v1_1	Domain	1	119	119	88.2	4.2e-25	1	CL0258
GZ065_v1_1435|ID:73445292|ccmA|	18	155	17	156	PF00005.27	ABC_v1_tran	Domain	2	136	137	87.8	8.8e-25	1	CL0023
GZ065_v1_1437|ID:73445294|tadA|	4	140	1	140	PF14437.6	MafB19-deam	Family	4	138	138	91.7	3.2e-26	1	CL0109
GZ065_v1_1439|ID:73445296|pyrG|	5	267	5	267	PF06418.14	CTP_v1_synth_v1_N	Domain	1	265	265	399.4	6.5e-120	1	CL0023
GZ065_v1_1439|ID:73445296|pyrG|	303	529	301	529	PF00117.28	GATase	Domain	3	190	190	175.1	1.3e-51	1	CL0014
GZ065_v1_1440|ID:73445297|	17	85	17	87	PF03840.14	SecG	Family	1	68	70	53	2.6e-14	1	No_v1_clan
GZ065_v1_1441|ID:73445298|yrdA|	17	47	13	47	PF00132.24	Hexapep	Repeat	6	36	36	30.3	2.3e-07	1	CL0536
GZ065_v1_1441|ID:73445298|yrdA|	93	127	92	127	PF00132.24	Hexapep	Repeat	2	36	36	25.4	7.6e-06	1	CL0536
GZ065_v1_1444|ID:73445301|glmS|	65	193	53	195	PF13522.6	GATase_v1_6	Domain	9	132	134	65.8	4.4e-18	1	CL0052
GZ065_v1_1444|ID:73445301|glmS|	290	410	283	412	PF01380.22	SIS	Domain	8	129	131	87	9.5e-25	1	CL0067
GZ065_v1_1444|ID:73445301|glmS|	457	581	454	583	PF01380.22	SIS	Domain	4	126	131	69.9	1.8e-19	1	CL0067
GZ065_v1_1445|ID:73445302|yajC|	21	98	20	99	PF02699.15	YajC	Family	2	79	80	94.2	3.2e-27	1	No_v1_clan
GZ065_v1_1446|ID:73445303|rpsB|	22	238	22	238	PF00318.20	Ribosomal_v1_S2	Family	1	215	215	285.4	2e-85	1	CL0067
GZ065_v1_1447|ID:73445304|tsf|	70	274	70	278	PF00889.19	EF_v1_TS	Family	1	204	208	206.2	4.3e-61	1	No_v1_clan
GZ065_v1_1448|ID:73445305|pyrH|	14	222	13	222	PF00696.28	AA_v1_kinase	Family	2	241	241	94.1	9.4e-27	1	No_v1_clan
GZ065_v1_1449|ID:73445306|frr|	21	183	20	183	PF01765.19	RRF	Domain	2	162	162	175.6	7.2e-52	1	No_v1_clan
GZ065_v1_1451|ID:73445308|	23	304	18	306	PF12849.7	PBP_v1_like_v1_2	Family	9	279	282	107.5	9.8e-31	1	CL0177
GZ065_v1_1454|ID:73445311|	40	263	38	286	PF02386.16	TrkH	Family	3	246	502	99.5	1.5e-28	1	CL0030
GZ065_v1_1454|ID:73445311|	300	469	294	473	PF02386.16	TrkH	Family	317	486	502	54.2	8.5e-15	1	CL0030
GZ065_v1_1455|ID:73445312|dcd|	78	178	70	181	PF00692.19	dUTPase	Domain	24	124	129	21.8	0.00012	1	CL0153
GZ065_v1_1456|ID:73445313|	101	320	100	321	PF00149.28	Metallophos	Domain	2	203	204	55.1	1.4e-14	1	CL0163
GZ065_v1_1457|ID:73445314|	177	334	167	334	PF00925.20	GTP_v1_cyclohydro2	Family	11	163	163	177.4	1.6e-52	1	No_v1_clan
GZ065_v1_1458|ID:73445315|	19	224	16	224	PF04335.13	VirB8	Domain	4	214	214	172.9	8.3e-51	1	CL0051
GZ065_v1_1459|ID:73445316|	31	260	31	261	PF03524.15	CagX	Family	1	210	211	151.6	2.4e-44	1	CL0159
GZ065_v1_1460|ID:73445317|	205	478	205	478	PF03743.14	TrbI	Family	1	187	187	133.6	7e-39	1	No_v1_clan
GZ065_v1_1461|ID:73445318|	11	310	9	311	PF00437.20	T2SSE	Family	3	272	273	282.8	2.1e-84	1	CL0023
GZ065_v1_1462|ID:73445319|	123	566	123	570	PF02534.14	T4SS-DNA_v1_transf	Family	1	464	469	505.8	1.2e-151	1	CL0023
GZ065_v1_1463|ID:73445320|	24	266	23	266	PF01617.17	Surface_v1_Ag_v1_2	Family	2	250	250	87.7	8.1e-25	1	CL0193
GZ065_v1_1464|ID:73445321|topA|	3	116	2	116	PF01751.22	Toprim	Family	2	103	103	93.2	9.4e-27	1	CL0413
GZ065_v1_1464|ID:73445321|topA|	130	551	130	553	PF01131.20	Topoisom_v1_bac	Family	1	410	413	415.4	2.6e-124	1	No_v1_clan
GZ065_v1_1464|ID:73445321|topA|	598	633	597	636	PF01396.19	zf-C4_v1_Topoisom	Family	2	36	39	38.2	8.8e-10	1	CL0167
GZ065_v1_1464|ID:73445321|topA|	651	703	649	707	PF13368.6	Toprim_v1_C_v1_rpt	Domain	3	50	56	34.9	1.1e-08	1	No_v1_clan
GZ065_v1_1464|ID:73445321|topA|	708	758	708	763	PF13368.6	Toprim_v1_C_v1_rpt	Domain	1	50	56	48.7	5.5e-13	1	No_v1_clan
GZ065_v1_1464|ID:73445321|topA|	769	816	768	816	PF13368.6	Toprim_v1_C_v1_rpt	Domain	3	50	56	49.9	2.3e-13	1	No_v1_clan
GZ065_v1_1465|ID:73445322|	32	338	8	409	PF07690.16	MFS_v1_1	Family	22	316	353	76.6	1.7e-21	1	CL0015
GZ065_v1_1466|ID:73445323|radA|	5	32	5	32	PF18073.1	Rubredoxin_v1_2	Domain	1	28	28	39.1	4.4e-10	1	CL0167
GZ065_v1_1466|ID:73445323|radA|	63	214	51	215	PF13481.6	AAA_v1_25	Domain	15	193	194	51.2	1.1e-13	1	CL0023
GZ065_v1_1466|ID:73445323|radA|	338	421	314	422	PF13541.6	ChlI	Domain	36	120	121	31.5	1.3e-07	1	CL0329
GZ065_v1_1467|ID:73445324|ftsY|	18	64	18	88	PF02881.19	SRP54_v1_N	Domain	1	55	75	26.8	4.4e-06	1	No_v1_clan
GZ065_v1_1467|ID:73445324|ftsY|	100	300	100	301	PF00448.22	SRP54	Domain	1	195	196	242.2	3.4e-72	1	CL0023
GZ065_v1_1468|ID:73445325|iscU|	3	126	2	127	PF01592.16	NifU_v1_N	Family	2	127	129	193.5	1.3e-57	1	CL0233
GZ065_v1_1469|ID:73445326|iscA|	14	124	12	124	PF01521.20	Fe-S_v1_biosyn	Family	3	111	111	49.7	3.6e-13	1	No_v1_clan
GZ065_v1_1470|ID:73445327|	77	144	75	144	PF07743.13	HSCB_v1_C	Domain	3	76	76	42.4	7.1e-11	1	No_v1_clan
GZ065_v1_1471|ID:73445328|hscA|	15	580	15	588	PF00012.20	HSP70	Family	1	570	599	502.8	1.1e-150	1	CL0108
GZ065_v1_1472|ID:73445329|lepB|	50	137	50	138	PF00717.23	Peptidase_v1_S24	Domain	1	69	70	62.9	2e-17	1	CL0299
GZ065_v1_1472|ID:73445329|lepB|	173	228	154	230	PF10502.9	Peptidase_v1_S26	Domain	83	136	138	29	7.6e-07	1	CL0299
GZ065_v1_1473|ID:73445330|	5	92	1	94	PF04956.13	TrbC	Family	9	97	99	60.4	1.5e-16	1	No_v1_clan
GZ065_v1_1474|ID:73445331|	4	179	2	180	PF02779.24	Transket_v1_pyr	Domain	3	177	178	159.3	7.4e-47	1	CL0254
GZ065_v1_1474|ID:73445331|	198	320	198	320	PF02780.20	Transketolase_v1_C	Domain	1	124	124	137.4	2.2e-40	1	CL0591
GZ065_v1_1475|ID:73445332|	62	130	36	136	PF12796.7	Ank_v1_2	Repeat	24	78	83	39.3	7.3e-10	1	CL0465
GZ065_v1_1476|ID:73445333|	2	151	1	152	PF13612.6	DDE_v1_Tnp_v1_1_v1_3	Domain	5	154	155	221.7	4.3e-66	1	CL0219
GZ065_v1_1478|ID:73445335|	128	234	128	236	PF17760.1	UvrA_v1_inter	Domain	1	107	109	118.2	1.7e-34	1	No_v1_clan
GZ065_v1_1478|ID:73445335|	296	369	296	386	PF17755.1	UvrA_v1_DNA-bind	Domain	1	68	110	53.7	2.3e-14	1	No_v1_clan
GZ065_v1_1479|ID:73445336|	128	234	128	236	PF17760.1	UvrA_v1_inter	Domain	1	107	109	118.7	1.1e-34	1	No_v1_clan
GZ065_v1_1479|ID:73445336|	296	369	296	386	PF17755.1	UvrA_v1_DNA-bind	Domain	1	68	110	54.2	1.6e-14	1	No_v1_clan
GZ065_v1_1480|ID:73445337|	2	128	1	129	PF13612.6	DDE_v1_Tnp_v1_1_v1_3	Domain	5	131	155	178	1.2e-52	1	CL0219
GZ065_v1_1481|ID:73445338|	3	33	1	34	PF13612.6	DDE_v1_Tnp_v1_1_v1_3	Domain	124	154	155	34.9	1.4e-08	1	CL0219
GZ065_v1_1482|ID:73445339|	62	130	36	136	PF12796.7	Ank_v1_2	Repeat	24	78	83	39.3	7.3e-10	1	CL0465
GZ065_v1_1483|ID:73445340|	4	179	2	180	PF02779.24	Transket_v1_pyr	Domain	3	177	178	159.3	7.4e-47	1	CL0254
GZ065_v1_1483|ID:73445340|	198	320	198	320	PF02780.20	Transketolase_v1_C	Domain	1	124	124	137.4	2.2e-40	1	CL0591
GZ065_v1_1484|ID:73445341|	5	92	1	94	PF04956.13	TrbC	Family	9	97	99	60.4	1.5e-16	1	No_v1_clan
GZ065_v1_1485|ID:73445342|	111	347	111	348	PF00005.27	ABC_v1_tran	Domain	1	136	137	31.2	2.6e-07	1	CL0023
GZ065_v1_1486|ID:73445343|	93	230	92	233	PF00156.27	Pribosyltran	Domain	5	123	159	35.8	5.3e-09	1	CL0533
GZ065_v1_1488|ID:73445345|	66	158	65	158	PF12796.7	Ank_v1_2	Repeat	2	83	83	58.9	5.6e-16	1	CL0465
GZ065_v1_1488|ID:73445345|	161	224	159	224	PF12796.7	Ank_v1_2	Repeat	26	83	83	56.3	3.6e-15	1	CL0465
GZ065_v1_1493|ID:73445350|	2	59	1	77	PF13547.6	GTA_v1_TIM	Domain	207	264	299	45.9	4.5e-12	1	No_v1_clan
GZ065_v1_1493|ID:73445350|	143	193	142	214	PF13550.6	Phage-tail_v1_3	Domain	2	52	164	27.5	2.4e-06	1	CL0504
GZ065_v1_1495|ID:73445352|	33	117	32	121	PF13547.6	GTA_v1_TIM	Domain	2	94	299	68.1	7.4e-19	1	No_v1_clan
GZ065_v1_1499|ID:73445356|	41	157	40	163	PF00004.29	AAA	Domain	2	125	132	101.9	3.6e-29	1	CL0023
GZ065_v1_1501|ID:73445358|ftsH|	203	319	202	324	PF00004.29	AAA	Domain	2	125	132	100.9	7e-29	1	CL0023
GZ065_v1_1502|ID:73445359|	394	647	393	647	PF13547.6	GTA_v1_TIM	Domain	2	299	299	212.2	9.8e-63	1	No_v1_clan
GZ065_v1_1502|ID:73445359|	708	862	707	865	PF13550.6	Phage-tail_v1_3	Domain	2	161	164	90.3	1.2e-25	1	CL0504
GZ065_v1_1508|ID:73445365|dnaQ|	218	375	218	375	PF00929.24	RNase_v1_T	Family	1	165	165	117.6	7.8e-34	1	CL0219
GZ065_v1_1510|ID:73445367|lipA|	5	39	2	39	PF16881.5	LIAS_v1_N	Family	74	108	108	29.9	5.9e-07	1	No_v1_clan
GZ065_v1_1510|ID:73445367|lipA|	57	216	54	217	PF04055.21	Radical_v1_SAM	Domain	4	166	167	39.6	6.5e-10	1	CL0036
GZ065_v1_1511|ID:73445368|rpmB|	3	60	3	62	PF00830.19	Ribosomal_v1_L28	Family	1	58	60	74.6	5.1e-21	1	No_v1_clan
GZ065_v1_1512|ID:73445369|	25	103	9	103	PF05258.12	DciA	Family	17	89	89	54.6	1.1e-14	1	CL0424
GZ065_v1_1513|ID:73445370|iscX|	1	63	1	64	PF04384.13	Fe-S_v1_assembly	Family	1	63	64	94.2	5.3e-27	1	No_v1_clan
GZ065_v1_1514|ID:73445371|rpsD|	6	92	4	92	PF00163.19	Ribosomal_v1_S4	Family	4	83	83	64.9	9.4e-18	1	CL0492
GZ065_v1_1514|ID:73445371|rpsD|	94	140	93	140	PF01479.25	S4	Domain	2	48	48	57.1	1.1e-15	1	CL0492
GZ065_v1_1515|ID:73445372|cbbT|	7	299	5	327	PF00456.21	Transketolase_v1_N	Domain	3	306	334	415.6	1.2e-124	1	CL0254
GZ065_v1_1515|ID:73445372|cbbT|	336	505	334	506	PF02779.24	Transket_v1_pyr	Domain	4	176	178	155.9	8.4e-46	1	CL0254
GZ065_v1_1515|ID:73445372|cbbT|	533	634	525	636	PF02780.20	Transketolase_v1_C	Domain	11	122	124	42	7.3e-11	1	CL0591
GZ065_v1_1519|ID:73445376|	8	152	8	158	PF01548.17	DEDD_v1_Tnp_v1_IS110	Family	1	149	155	65.4	5.2e-18	1	No_v1_clan
GZ065_v1_1519|ID:73445376|	196	275	194	277	PF02371.16	Transposase_v1_20	Family	4	85	87	62.1	4.6e-17	1	CL0198
GZ065_v1_1520|ID:73445377|	3	167	3	167	PF04985.14	Phage_v1_tube	Family	1	166	166	195.1	6.5e-58	1	CL0569
GZ065_v1_1521|ID:73445378|	3	89	3	97	PF04985.14	Phage_v1_tube	Family	1	91	166	94	7.6e-27	1	CL0569
GZ065_v1_1522|ID:73445379|gpFI|	134	286	115	286	PF04984.14	Phage_v1_sheath_v1_1	Domain	20	168	168	92.7	2.2e-26	1	No_v1_clan
GZ065_v1_1522|ID:73445379|gpFI|	288	386	287	388	PF17482.2	Phage_v1_sheath_v1_1C	Domain	2	101	104	60.2	1.5e-16	1	No_v1_clan
GZ065_v1_1527|ID:73445384|	6	585	5	585	PF16075.5	DUF4815	Family	2	570	570	628.1	1.2e-188	1	No_v1_clan
GZ065_v1_1529|ID:73445386|	300	497	297	498	PF13481.6	AAA_v1_25	Domain	5	193	194	126.8	7.3e-37	1	CL0023
GZ065_v1_1530|ID:73445387|	180	310	165	319	PF13481.6	AAA_v1_25	Domain	15	151	194	50.8	1.5e-13	1	CL0023
GZ065_v1_1532|ID:73445389|	21	198	10	199	PF13481.6	AAA_v1_25	Domain	15	193	194	70.6	1.3e-19	1	CL0023
GZ065_v1_1533|ID:73445390|	17	244	16	244	PF13479.6	AAA_v1_24	Domain	2	197	197	133.1	1e-38	1	CL0023
GZ065_v1_1534|ID:73445391|	14	80	7	81	PF04542.14	Sigma70_v1_r2	Domain	9	68	71	27.9	1.5e-06	1	CL0123
GZ065_v1_1536|ID:73445393|	285	484	283	485	PF13481.6	AAA_v1_25	Domain	3	192	194	113.4	9.3e-33	1	CL0023
GZ065_v1_1539|ID:73445396|	64	318	64	320	PF13310.6	Virulence_v1_RhuM	Family	1	251	253	352.3	1.2e-105	1	No_v1_clan
GZ065_v1_1541|ID:73445398|	9	77	6	91	PF02195.18	ParBc	Family	4	77	90	35.3	1.1e-08	1	CL0248
GZ065_v1_1541|ID:73445398|	186	375	185	377	PF01555.18	N6_v1_N4_v1_Mtase	Family	2	229	231	85.7	3.6e-24	1	CL0063
GZ065_v1_1543|ID:73445400|ankM|	7	80	1	85	PF12796.7	Ank_v1_2	Repeat	10	75	83	36.6	5e-09	1	CL0465
GZ065_v1_1543|ID:73445400|ankM|	90	181	90	183	PF12796.7	Ank_v1_2	Repeat	1	81	83	52.9	4.1e-14	1	CL0465
GZ065_v1_1543|ID:73445400|ankM|	294	371	294	377	PF12796.7	Ank_v1_2	Repeat	1	76	83	34.9	1.8e-08	1	CL0465
GZ065_v1_1544|ID:73445401|	29	209	28	211	PF05876.12	Terminase_v1_GpA	Family	2	180	558	228	2.1e-67	1	CL0023
GZ065_v1_1545|ID:73445402|	2	372	1	375	PF05876.12	Terminase_v1_GpA	Family	184	555	558	373.1	2.3e-111	1	CL0023
GZ065_v1_1546|ID:73445403|	4	60	1	64	PF02831.15	gpW	Family	4	60	67	24.3	2.1e-05	1	No_v1_clan
GZ065_v1_1547|ID:73445404|	25	160	24	160	PF17761.1	DUF1016_v1_N	Family	2	137	137	160.7	2.1e-47	1	CL0123
GZ065_v1_1547|ID:73445404|	183	335	181	335	PF06250.11	YhcG_v1_C	Domain	3	155	155	218.8	3e-65	1	CL0236
GZ065_v1_1548|ID:73445405|	26	359	25	359	PF05136.13	Phage_v1_portal_v1_2	Family	2	362	362	391.2	4.6e-117	1	No_v1_clan
GZ065_v1_1549|ID:73445406|	116	251	114	263	PF01343.18	Peptidase_v1_S49	Family	4	140	154	103.8	8.2e-30	1	CL0127
GZ065_v1_1550|ID:73445407|	4	116	3	116	PF02924.14	HDPD	Domain	2	116	116	114.7	2.4e-33	1	No_v1_clan
GZ065_v1_1551|ID:73445408|	10	331	10	332	PF03864.15	Phage_v1_cap_v1_E	Family	1	332	333	370.2	9.3e-111	1	CL0373
GZ065_v1_1553|ID:73445410|	19	139	10	165	PF06763.11	Minor_v1_tail_v1_Z	Family	14	153	190	39.2	6.2e-10	1	CL0504
GZ065_v1_1555|ID:73445412|	9	153	9	154	PF01548.17	DEDD_v1_Tnp_v1_IS110	Family	1	148	155	73.8	1.3e-20	1	No_v1_clan
GZ065_v1_1555|ID:73445412|	196	278	195	279	PF02371.16	Transposase_v1_20	Family	2	86	87	59.1	3.9e-16	1	CL0198
GZ065_v1_1557|ID:73445414|	10	120	9	120	PF04717.12	Phage_v1_base_v1_V	Family	2	112	112	129.3	5.5e-38	1	No_v1_clan
GZ065_v1_1559|ID:73445416|	16	95	13	101	PF04965.14	GPW_v1_gp25	Domain	5	88	95	48.2	7.1e-13	1	No_v1_clan
GZ065_v1_1560|ID:73445417|	87	205	82	211	PF04865.14	Baseplate_v1_J	Family	111	229	255	68.5	5e-19	1	No_v1_clan
GZ065_v1_1561|ID:73445418|	3	110	3	139	PF09684.10	Tail_v1_P2_v1_I	Family	1	114	136	29.6	5.4e-07	1	No_v1_clan
GZ065_v1_1562|ID:73445419|	32	386	16	388	PF00872.18	Transposase_v1_mut	Family	19	379	381	327	1.4e-97	1	CL0219
GZ065_v1_1563|ID:73445420|	9	152	9	154	PF01548.17	DEDD_v1_Tnp_v1_IS110	Family	1	147	155	71	9.7e-20	1	No_v1_clan
GZ065_v1_1563|ID:73445420|	196	278	195	279	PF02371.16	Transposase_v1_20	Family	2	86	87	56.1	3.4e-15	1	CL0198
GZ065_v1_1565|ID:73445422|	16	87	3	88	PF12796.7	Ank_v1_2	Repeat	20	82	83	49.5	4.8e-13	1	CL0465
GZ065_v1_1565|ID:73445422|	92	122	91	123	PF00023.30	Ank	Repeat	2	31	32	30	4.7e-07	1	CL0465
GZ065_v1_1566|ID:73445423|	37	92	37	92	PF13857.6	Ank_v1_5	Repeat	1	56	56	40.8	1.9e-10	1	CL0465
GZ065_v1_1567|ID:73445424|	7	138	6	138	PF11149.8	DUF2924	Family	2	135	135	116.7	9.2e-34	1	No_v1_clan
GZ065_v1_1568|ID:73445425|	8	156	7	158	PF00239.21	Resolvase	Domain	2	144	146	118.1	3.3e-34	1	No_v1_clan
GZ065_v1_1568|ID:73445425|	178	263	178	264	PF07508.13	Recombinase	Domain	1	103	104	75.1	4.9e-21	1	No_v1_clan
GZ065_v1_1568|ID:73445425|	275	333	275	335	PF13408.6	Zn_v1_ribbon_v1_recom	Domain	1	55	58	36.3	5.9e-09	1	CL0167
GZ065_v1_1569|ID:73445426|	18	110	18	110	PF12796.7	Ank_v1_2	Repeat	1	83	83	58.9	5.7e-16	1	CL0465
GZ065_v1_1570|ID:73445427|	64	84	61	84	PF13516.6	LRR_v1_6	Repeat	4	24	24	16.8	0.0049	1	CL0022
GZ065_v1_1570|ID:73445427|	89	110	87	110	PF13516.6	LRR_v1_6	Repeat	3	24	24	10	0.77	1	CL0022
GZ065_v1_1570|ID:73445427|	154	176	153	176	PF13516.6	LRR_v1_6	Repeat	2	24	24	25.6	7.5e-06	1	CL0022
GZ065_v1_1570|ID:73445427|	183	203	182	203	PF13516.6	LRR_v1_6	Repeat	4	24	24	27.1	2.5e-06	1	CL0022
GZ065_v1_1570|ID:73445427|	207	229	206	229	PF13516.6	LRR_v1_6	Repeat	2	24	24	26	5.7e-06	1	CL0022
GZ065_v1_1570|ID:73445427|	236	256	235	256	PF13516.6	LRR_v1_6	Repeat	4	24	24	27.1	2.5e-06	1	CL0022
GZ065_v1_1570|ID:73445427|	260	282	259	282	PF13516.6	LRR_v1_6	Repeat	2	24	24	26	5.7e-06	1	CL0022
GZ065_v1_1570|ID:73445427|	288	309	286	309	PF13516.6	LRR_v1_6	Repeat	3	24	24	22.5	7.2e-05	1	CL0022
GZ065_v1_1570|ID:73445427|	315	336	313	336	PF13516.6	LRR_v1_6	Repeat	3	24	24	16.8	0.005	1	CL0022
GZ065_v1_1573|ID:73445430|	15	194	14	196	PF06055.12	ExoD	Family	2	178	180	174.8	1.1e-51	1	No_v1_clan
GZ065_v1_1574|ID:73445431|	42	98	40	105	PF01609.21	DDE_v1_Tnp_v1_1	Domain	3	68	214	32.7	5.4e-08	1	CL0219
GZ065_v1_1578|ID:73445435|	16	160	16	162	PF01548.17	DEDD_v1_Tnp_v1_IS110	Family	1	153	155	79.4	2.5e-22	1	No_v1_clan
GZ065_v1_1578|ID:73445435|	291	371	289	373	PF02371.16	Transposase_v1_20	Family	5	85	87	41.4	1.3e-10	1	CL0198
GZ065_v1_1579|ID:73445436|	520	605	519	615	PF12796.7	Ank_v1_2	Repeat	1	73	83	53.3	3.2e-14	1	CL0465
GZ065_v1_1580|ID:73445437|	9	101	9	101	PF12796.7	Ank_v1_2	Repeat	1	83	83	66.2	2.9e-18	1	CL0465
GZ065_v1_1580|ID:73445437|	104	132	103	132	PF13606.6	Ank_v1_3	Repeat	2	31	31	24.4	2.4e-05	1	CL0465
GZ065_v1_1580|ID:73445437|	141	236	141	236	PF12796.7	Ank_v1_2	Repeat	1	83	83	63.8	1.7e-17	1	CL0465
GZ065_v1_1580|ID:73445437|	237	276	236	276	PF13857.6	Ank_v1_5	Repeat	13	53	56	32.4	8.2e-08	1	CL0465
GZ065_v1_1580|ID:73445437|	304	368	300	368	PF12796.7	Ank_v1_2	Repeat	25	83	83	50.2	2.8e-13	1	CL0465
GZ065_v1_1580|ID:73445437|	524	637	522	659	PF15658.6	Latrotoxin_v1_C	Family	3	117	137	40.1	2.8e-10	1	No_v1_clan
GZ065_v1_1581|ID:73445438|	9	236	9	238	PF12784.7	PDDEXK_v1_2	Domain	1	227	229	155.3	1.8e-45	1	CL0236
GZ065_v1_1582|ID:73445439|	79	215	78	216	PF13610.6	DDE_v1_Tnp_v1_IS240	Domain	2	139	140	151.5	1.7e-44	1	CL0219
GZ065_v1_1584|ID:73445441|	79	215	78	216	PF13610.6	DDE_v1_Tnp_v1_IS240	Domain	2	139	140	151.5	1.7e-44	1	CL0219
GZ065_v1_1586|ID:73445443|	12	73	12	74	PF13551.6	HTH_v1_29	Domain	2	62	63	54.7	7.8e-15	1	CL0123
GZ065_v1_1586|ID:73445443|	161	284	160	284	PF00665.26	rve	Domain	2	119	119	82.7	2.2e-23	1	CL0219
GZ065_v1_1587|ID:73445444|ubiA|	22	264	21	278	PF01040.18	UbiA	Family	2	246	252	192.7	6.8e-57	1	CL0613
GZ065_v1_1589|ID:73445446|rbfA|	6	112	6	112	PF02033.18	RBFA	Family	1	105	105	62.9	3.1e-17	1	CL0494
GZ065_v1_1590|ID:73445447|infB|	196	247	196	248	PF04760.15	IF2_v1_N	Domain	1	53	54	28.3	1.1e-06	1	CL0123
GZ065_v1_1590|ID:73445447|infB|	279	437	275	440	PF00009.27	GTP_v1_EFTU	Domain	6	190	194	97	1e-27	1	CL0023
GZ065_v1_1590|ID:73445447|infB|	562	662	560	663	PF11987.8	IF-2	Domain	4	104	105	119.1	8.5e-35	1	No_v1_clan
GZ065_v1_1591|ID:73445448|nusA|	26	142	23	144	PF08529.11	NusA_v1_N	Domain	4	119	121	62.7	4.1e-17	1	No_v1_clan
GZ065_v1_1591|ID:73445448|nusA|	249	317	249	317	PF13184.6	KH_v1_5	Domain	1	69	69	94.9	2.3e-27	1	CL0007
GZ065_v1_1591|ID:73445448|nusA|	392	424	386	430	PF14520.6	HHH_v1_5	Domain	18	50	57	19.1	0.0015	1	CL0198
GZ065_v1_1592|ID:73445449|	5	1021	4	1023	PF00873.19	ACR_v1_tran	Family	2	1019	1021	550.4	7.1e-165	1	CL0322
GZ065_v1_1593|ID:73445450|	79	215	78	216	PF13610.6	DDE_v1_Tnp_v1_IS240	Domain	2	139	140	150.8	2.7e-44	1	CL0219
GZ065_v1_1594|ID:73445451|	45	230	19	244	PF00120.24	Gln-synt_v1_C	Domain	89	275	345	132	2.4e-38	1	CL0286
