# Supplementary material for: Complete de novo assembly of Wolbachia endosymbiont of Diaphorinacitri Kuwayama (Hemiptera: Liviidae) using long-read genome sequencing
Source: Sci Rep. 2022 Jan 7;12:125. doi: 10.1038/s41598-021-03184-0 (PMC8741817; doi:10.1038/s41598-021-03184-0)
Supplement: Supplementary file 11 — Supplementary Information 11. [file 41598_2021_3184_MOESM11_ESM.xlsx]

## Sheet: Table S11
Table S11: List of genes related to Type IV Secretion System in wDi genome
Chromosome	gene	start	end	function
wDi	GZ065_03165	711039	714320	type IV secretion system protein/VirB6-2
wDi	GZ065_03175	717290	719662	type IV secretion system protein/VirB6-1
wDi	GZ065_03185	722255	724660	VirB4 family type IV secretion
wDi	GZ065_03190	724670	724963	type IV secretion system protein VirB3
wDi	GZ065_04860	1068591	1068815	type IV secretion system protein VirB7
wDi	GZ065_05115	1113165	1113950	P-type conjugative transfer protein VirB9-2
wDi	GZ065_06330	1344060	1344395	TrbC/VirB2-1 family protein
wDi	GZ065_06580	1389768	1390448	type IV secretion system protein/VirB8
wDi	GZ065_06585	1390441	1391226	P-type conjugative transfer protein VirB9-1
wDi	GZ065_06590	1391243	1392703	TrbI/VirB10 family protein
wDi	GZ065_06595	1392705	1393697	P-type DNA transfer ATPase VirB11
wDi	GZ065_06600	1393728	1395719	VirD4/type IV secretory system conjugative DNA transfer family protein
wDi	GZ065_06655	1408314	1408667	TrbC/VirB2-2family protein
wDi	GZ065_06700	1419619	1419972	TrbC/VirB2-3 family protein
