# Supplementary material for: Complete de novo assembly of Wolbachia endosymbiont of Diaphorinacitri Kuwayama (Hemiptera: Liviidae) using long-read genome sequencing
Source: Sci Rep. 2022 Jan 7;12:125. doi: 10.1038/s41598-021-03184-0 (PMC8741817; doi:10.1038/s41598-021-03184-0)
Supplement: Supplementary file 14 — Supplementary Information 14. [file 41598_2021_3184_MOESM14_ESM.xlsx]

## Sheet: Table S14
Table S14. List of Wolbachia genome assemblies downloaded from NCBI database used for phylogenetic analysis.
GCF_001637495.1
GCA_001266585.1
GCA_010820705.1
GCA_000242415.3
GCA_004171285.1
GCA_004795415.1
GCF_000242415.2
GCA_002379145.2
GCF_002379155.1
GCA_002374845.2
GCF_002379175.1
GCA_000167475.1
GCA_003671405.1
GCA_003671365.1
GCA_003671375.1
GCA_008033215.1
GCA_000953315.1
GCA_002318985.1
GCA_000008385.1
GCA_004795935.1
GCA_000333775.1
GCA_012030695.1
GCF_003999585.1
GCF_900097055.1
GCA_006542295.1
GCA_012277315.1
GCA_012277295.1
GCA_000829315.1
GCA_902713635.1
GCA_902713645.1
GCA_003344345.1
GCA_001648025.1
GCF_001648015.1
GCA_000333795.2
GCA_001931755.2
GCA_000689175.1
GCA_000376605.1
GCA_001758565.1
GCA_006334525.1
GCA_009732755.1
GCA_007115045.1
GCA_004685025.1
GCA_004795955.1
GCF_000953315.1
GCA_008245065.1
GCF_000008025.1
GCA_002907445.1
GCA_007972595.1
GCA_002907525.1
GCA_007971685.1
GCA_007972745.1
GCA_001675785.1
GCA_001675695.1
GCA_001675715.1
GCA_000376585.1
GCA_001675775.1
GCA_009012935.1
GCA_000306885.1
GCA_000530755.1
GCA_000073005.1
GCA_000208785.1
GCA_000723225.2
GCA_001752665.1
GCA_000742435.1
GCA_000022285.1
GCA_002907405.1
GCA_005862095.1
GCA_002300525.1
GCA_007115015.1
GCA_005862135.1
GCA_000174095.1
GCA_001983635.1
GCA_001983615.1
GCA_001027565.1
GCA_002204235.2
GCA_005862115.1
GCA_017604245.1
